# Supplementary material for: Deep mutational scanning reveals a correlation between degradation and toxicity of thousands of aspartoacylase variants
Source: Nat Commun. 2024 May 13;15:4026. doi: 10.1038/s41467-024-48481-0 (PMC11091098; doi:10.1038/s41467-024-48481-0)
Supplement: Supplementary file 4 — Source Data [file 41467_2024_48481_MOESM4_ESM.xlsx]

## Sheet: All Variant Data
variant	abundance_score	abundance_std	tox_score	tox_std	low_troughtput_abundance_score	gemme_de	normalized_rosetta_ddg_monomer_Zn	normalized_rosetta_ddg_dimer_Zn	wcn_sidechains_AF	degrons	QCDPred	AF_confidence	Clinvar	gnomAD_allele_frequency
M1A						-1.00636			0.742631	2.9362	0	44.53
M1C						-1.00636			0.742631	2.9362	0	44.53
M1D						-0.904105			0.742631	2.9362	0	44.53
M1E						-0.904105			0.742631	2.9362	0	44.53
M1F						-1.00636			0.742631	2.9362	0	44.53
M1G						-1.00636			0.742631	2.9362	0	44.53
M1H						-0.904105			0.742631	2.9362	0	44.53
M1I						-0.732445			0.742631	2.9362	0	44.53
M1K						-1.00636			0.742631	2.9362	0	44.53
M1L						-0.732445			0.742631	2.9362	0	44.53
M1N						-0.904105			0.742631	2.9362	0	44.53
M1P						-1.00636			0.742631	2.9362	0	44.53
M1Q						-0.540876			0.742631	2.9362	0	44.53
M1R						-1.00636			0.742631	2.9362	0	44.53
M1S						-1.00636			0.742631	2.9362	0	44.53
M1T						-1.00636			0.742631	2.9362	0	44.53	pathogenic
M1V						-0.732445			0.742631	2.9362	0	44.53
M1W						-1.00636			0.742631	2.9362	0	44.53
M1Y						-1.00636			0.742631	2.9362	0	44.53
M1=									0.742631	2.9362	0	44.53
M1*									0.742631	2.9362	0	44.53
T2A	0.9031	0.0241	0.0418	0.0723		-0.344448			0.771514	2.9362	0	51.28
T2C	0.4523	0.0691	-0.033	0.0673		-0.236521			0.771514	2.9362	0	51.28
T2D	1.0607	0.033	-0.0001	0.0275		-0.680209			0.771514	2.9362	0	51.28
T2E	1.1004	0.0297	0.0386	0.0412		-0.475679			0.771514	2.9362	0	51.28
T2F	0.3507	0.0224	0.0462	0.0458		-0.718915			0.771514	2.9362	0	51.28
T2G	1.0079	0.0548	-0.0005	0.1724		-0.75762			0.771514	2.9362	0	51.28
T2H	0.913	0.0266	0.0346	0.0223		-0.680209			0.771514	2.9362	0	51.28
T2I	0.1793	0.04	0.0081	0.0472		-0.718915			0.771514	2.9362	0	51.28
T2K	1.0399	0.019	0.0273	0.0965		-0.75762			0.771514	2.9362	0	51.28
T2L	0.5979	0.032	-0.0152	0.0473		-0.718915			0.771514	2.9362	0	51.28
T2M	0.7403	0.0326	0.0401	0.0856		-0.718915			0.771514	2.9362	0	51.28
T2N	0.948	0.0326	-0.0024	0.066		-0.680209			0.771514	2.9362	0	51.28
T2P	1.1182	0.0294	0.0062	0.1124		-0.75762			0.771514	2.9362	0	51.28
T2Q	1.0473	0.0316	-0.0162	0.0453		-0.680209			0.771514	2.9362	0	51.28
T2R	1.03	0.0286	-0.0226	0.0258		-0.75762			0.771514	2.9362	0	51.28
T2S	1.0407	0.0254	-0.0506	0.0634		-0.100066			0.771514	2.9362	0	51.28
T2V	0.2676	0.0274	0.066	0.0611		-0.718915			0.771514	2.9362	0	51.28
T2W	0.3632	0.0529	-0.0748	0.1629		-0.718915			0.771514	2.9362	0	51.28
T2Y	0.6602	0.0259	-0.0348	0.0731		-0.718915			0.771514	2.9362	0	51.28
T2=									0.771514	2.9362	0	51.28
T2*	0.0515	0.0414	-0.0047	0.0793					0.771514	2.9362	0	51.28
S3A	0.9826	0.0225	-0.0051	0.0148		-0.20692			3.3065	2.9362	0	54.31
S3C	0.8154	0.0611	0.0186	0.1488		-0.745155			3.3065	2.9362	0	54.31
S3D	1.088	0.0287	0.0055	0.0752		-0.989643			3.3065	2.9362	0	54.31
S3E	1.0796	0.0214	0.0237	0.0601		-0.989643			3.3065	2.9362	0	54.31
S3F	0.2998	0.0421	0.0678	0.0763		-1.04166			3.3065	2.9362	0	54.31
S3G	1.0299	0.0296	-0.0285	0.0452		-0.845273			3.3065	2.9362	0	54.31
S3H	0.8757	0.0226	-0.0442	0.0552		-0.989643			3.3065	2.9362	0	54.31
S3I	0.3802	0.0335	0.03	0.0277		-0.989643			3.3065	2.9362	0	54.31
S3K	0.9891	0.0384	-0.0082	0.0546		-1.04166			3.3065	2.9362	0	54.31
S3L	0.6304	0.0364	-0.0298	0.0561		-0.989643			3.3065	2.9362	0	54.31
S3M	0.8497	0.0456	0.0177	0.0871		-0.989643			3.3065	2.9362	0	54.31
S3N	0.9743	0.0246	-0.0017	0.0398		-0.989643			3.3065	2.9362	0	54.31
S3P	1.1448	0.0265	-0.0238	0.0717		-1.04166			3.3065	2.9362	0	54.31
S3Q	1.0252	0.0236	-0.0084	0.0341		-0.989643			3.3065	2.9362	0	54.31
S3R	0.9551	0.0186	-0.0658	0.072		-1.04166			3.3065	2.9362	0	54.31
S3T	1.0142	0.0393	0.046	0.0758		-0.428496			3.3065	2.9362	0	54.31
S3V	0.5007	0.0283	0.0117	0.1102		-0.989643			3.3065	2.9362	0	54.31
S3W	0.2474	0.0409	-0.0127	0.0831		-1.04166			3.3065	2.9362	0	54.31
S3Y	0.6721	0.0493	0.0506	0.0529		-1.04166			3.3065	2.9362	0	54.31
S3=									3.3065	2.9362	0	54.31
S3*	0.5039	0.2373	-0.0528	0.0233					3.3065	2.9362	0	54.31
C4A	1.0398	0.0264	0.0587	0.071		-0.600176			2.11322	2.9362	0	62.98
C4D	1.116	0.0136	0.0154	0.0426		-0.7043			2.11322	2.9362	0	62.98
C4E	1.1035	0.0262	-0.0079	0.0132		-0.7043			2.11322	2.9362	0	62.98
C4F	0.8783	0.042	0.0183	0.0589		-0.801574			2.11322	2.9362	0	62.98
C4G	1.0736	0.0177	0.0307	0.0707		-0.801574			2.11322	2.9362	0	62.98
C4H	1.0552	0.0286	0.0379	0.0101		-0.342972			2.11322	2.9362	0	62.98
C4I	0.8795	0.0332	-0.0234	0.016		-0.623612			2.11322	2.9362	0	62.98
C4K	1.0365	0.0296	-0.0211	0.0362		-0.735174			2.11322	2.9362	0	62.98
C4L	1.005	0.0207	-0.0047	0.0427		-0.190098			2.11322	2.9362	0	62.98
C4M	0.9859	0.018	-0.0135	0.0637		-0.623612			2.11322	2.9362	0	62.98
C4N	1.0619	0.0393	0.0471	0.1385		-0.7043			2.11322	2.9362	0	62.98
C4P	1.1229	0.0286	-0.0307	0.0517		-0.265649			2.11322	2.9362	0	62.98
C4Q	1.0894	0.032	-0.0234	0.0647		-0.358586			2.11322	2.9362	0	62.98
C4R	1.0434	0.0321	-0.0039	0.0374		-0.450686			2.11322	2.9362	0	62.98	VUS
C4S	1.0572	0.0257	-0.0468	0.0316		-0.245559			2.11322	2.9362	0	62.98
C4T	1.0315	0.0188	-0.0052	0.0494		-0.398282			2.11322	2.9362	0	62.98
C4V	0.9413	0.0628	0.0288	0.0463		-0.360645			2.11322	2.9362	0	62.98
C4W	0.7436	0.0331	-0.0311	0.0874		-0.801574			2.11322	2.9362	0	62.98
C4Y	0.9354	0.0243	0.0294	0.0531		-0.801574			2.11322	2.9362	0	62.98
C4=									2.11322	2.9362	0	62.98
C4*	0.0063	0.0169	-0.0522	0.022					2.11322	2.9362	0	62.98
H5A	1.0489	0.0269	0.0277	0.0512		-0.179715			7.93931	2.9362	0	66.04
H5C	1.0088	0.0209	0.0129	0.0888		-0.233237			7.93931	2.9362	0	66.04
H5D	1.1054	0.0325	0.0013	0.0375		-0.354306			7.93931	2.9362	0	66.04
H5E	1.1159	0.023	0.0623	0.1014		-0.354306			7.93931	2.9362	0	66.04
H5F	0.7728	0.0415	0.0396	0.049		-0.453232			7.93931	2.9362	0	66.04
H5G	1.0508	0.0397	0.0389	0.0779		-0.172581			7.93931	2.9362	0	66.04
H5I	0.8524	0.023	0.0117	0.048		-0.202042			7.93931	2.9362	0	66.04
H5K	0.9688	0.0354	0.0252	0.0889		-0.317755			7.93931	2.9362	0	66.04
H5L	0.9081	0.0397	-0.0028	0.0779		-0.185564			7.93931	2.9362	0	66.04
H5M	0.9597	0.0306	0.0463	0.024		-0.383802			7.93931	2.9362	0	66.04
H5N	1.0053	0.0266	0.0245	0.0519		-0.354306			7.93931	2.9362	0	66.04
H5P	1.1065	0.05	0.0092	0.0815		-0.138831			7.93931	2.9362	0	66.04
H5Q	1.0508	0.0202	0.0363	0.0719		-0.354306			7.93931	2.9362	0	66.04		3.97959e-06
H5R	0.9726	0.0535	-0.037	0.0189		-0.428501			7.93931	2.9362	0	66.04
H5S	1.0499	0.0216	0.011	0.0541		-0.19297			7.93931	2.9362	0	66.04
H5T	0.9965	0.0224	-0.0081	0.0548		-0.383802			7.93931	2.9362	0	66.04
H5V	0.9258	0.0247	-0.0106	0.0456		-0.383802			7.93931	2.9362	0	66.04
H5W	0.7482	0.0361	0.0176	0.0339		-0.453232			7.93931	2.9362	0	66.04
H5Y	0.7604	0.0377	-0.0049	0.0046		-0.453232			7.93931	2.9362	0	66.04
H5=									7.93931	2.9362	0	66.04
H5*	0.0076	0.0311	0.0047	0.0321					7.93931	2.9362	0	66.04
I6A	1.0509	0.0287	-0.0283	0.0508		-0.13187			8.20043	2.9362	0	75.9
I6C	0.7797	0.0375	0.0002	0.0317		-0.227404			8.20043	2.9362	0	75.9
I6D	1.0756	0.027	0.0129	0.0244		-0.230395			8.20043	2.9362	0	75.9
I6E	1.0912	0.0273	0.0166	0.0389		-0.159336			8.20043	2.9362	0	75.9
I6F	0.9832	0.0425	-0.0028	0.0217		-0.0793659			8.20043	2.9362	0	75.9
I6G	1.0424	0.0202	-0.0099	0.1319		-0.143779			8.20043	2.9362	0	75.9
I6H	1.0559	0.0327	-0.0237	0.0627		-0.230395			8.20043	2.9362	0	75.9
I6K	1.0352	0.0278	0.0312	0.0834		-0.265155			8.20043	2.9362	0	75.9
I6L	1.0512	0.0266	-0.0377	0.0414		-0.0645859			8.20043	2.9362	0	75.9
I6M	1.0447	0.0392	-0.0596	0.031		-0.0288933			8.20043	2.9362	0	75.9
I6N	1.0385	0.0173	0.001	0.0469		-0.230395			8.20043	2.9362	0	75.9
I6P	1.0751	0.0293	0.037	0.0693		-0.265155			8.20043	2.9362	0	75.9
I6Q	1.0584	0.0497	0.0139	0.0983		-0.17018			8.20043	2.9362	0	75.9
I6R	1.0388	0.0308	0.0199	0.0734		-0.265155			8.20043	2.9362	0	75.9
I6S	1.0711	0.0311	0.0057	0.0691		-0.227404			8.20043	2.9362	0	75.9		7.95881e-06
I6T	1.0561	0.0172	0.0051	0.0702		-0.116932			8.20043	2.9362	0	75.9		1.19382e-05
I6V	1.0409	0.0343	0.0473	0.0612		-0.0174127			8.20043	2.9362	0	75.9		6.97749e-06
I6W	0.9613	0.0272	-0.0006	0.0415		-0.243842			8.20043	2.9362	0	75.9
I6Y	0.9634	0.0292	0.0146	0.0335		-0.243842			8.20043	2.9362	0	75.9
I6=									8.20043	2.9362	0	75.9
I6*	0.0066	0.017	-0.028	0.0522					8.20043	2.9362	0	75.9
A7C	0.7035	0.0542	-0.0367	0.0896		-0.116633			4.20419	2.9362	0	75.1
A7D	1.071	0.03	-0.0147	0.0465		-0.0979031			4.20419	2.9362	0	75.1
A7E	1.1414	0.0339	-0.036	0.0509		-0.213788			4.20419	2.9362	0	75.1
A7F	1.0531	0.0188	-0.0189	0.033		-0.40018			4.20419	2.9362	0	75.1
A7G	0.9868	0.0244	0.0136	0.0606		-0.281415			4.20419	2.9362	0	75.1
A7H	1.0451	0.0204	-0.0124	0.027		-0.0941447			4.20419	2.9362	0	75.1
A7I	0.9274	0.0281	0.0114	0.0931		-0.369774			4.20419	2.9362	0	75.1
A7K	0.9231	0.0292	0.0353	0.0871		-0.244616			4.20419	2.9362	0	75.1
A7L	0.9818	0.0326	-0.014	0.1425		-0.244508			4.20419	2.9362	0	75.1
A7M	1.0362	0.0531	-0.0089	0.0807		-0.18764			4.20419	2.9362	0	75.1
A7N	0.9877	0.0331	-0.0483	0.0816		-0.342959			4.20419	2.9362	0	75.1
A7P	1.037	0.0398	0.0672	0.0541		-0.16051			4.20419	2.9362	0	75.1
A7Q	1.0484	0.044	0.0367	0.0437		-0.13833			4.20419	2.9362	0	75.1
A7R	0.8737	0.0236	0.0093	0.0481		-0.174575			4.20419	2.9362	0	75.1
A7S	1.0102	0.034	0.0515	0.0765		-0.11302			4.20419	2.9362	0	75.1
A7T	0.9995	0.0248	-0.0076	0.0954		-0.0461698			4.20419	2.9362	0	75.1		1.52062e-05
A7V	0.9324	0.0314	0.0552	0.1153		-0.369774			4.20419	2.9362	0	75.1
A7W	0.8746	0.0322	-0.0458	0.0622		-0.40018			4.20419	2.9362	0	75.1
A7Y	1.057	0.0399	0.025	0.0241		-0.40018			4.20419	2.9362	0	75.1
A7=									4.20419	2.9362	0	75.1
A7*	0.0132	0.03	0.0061	0.0295					4.20419	2.9362	0	75.1
E8A	0.9273	0.0346	0.0005	0.0603		-0.299855			12.9732	2.9362	0	84.36
E8C	0.9644	0.0338	0.0141	0.0202		-0.471016			12.9732	2.9362	0	84.36
E8D	0.8976	0.0379	0.0139	0.0337		-0.0985876			12.9732	2.9362	0	84.36
E8F	0.7862	0.0317	-0.0032	0.0282		-0.425789			12.9732	2.9362	0	84.36
E8G	0.8651	0.0295	-0.0092	0.0273		-0.224264			12.9732	2.9362	0	84.36
E8H	1.0573	0.0209	0.0253	0.0432		-0.361013			12.9732	2.9362	0	84.36
E8I	0.8051	0.0223	-0.0514	0.0558		-0.612366			12.9732	2.9362	0	84.36
E8K	1.0254	0.0378	0.0095	0.1108		-0.11665			12.9732	2.9362	0	84.36
E8L	1.0301	0.0284	-0.0034	0.0208		-0.226019			12.9732	2.9362	0	84.36
E8M	1.0712	0.0255	0.029	0.0953		-0.312594			12.9732	2.9362	0	84.36
E8N	1.0256	0.0212	-0.0026	0.0536		-0.364145			12.9732	2.9362	0	84.36
E8P	1.1165	0.0254	-0.0055	0.0284		-0.559451			12.9732	2.9362	0	84.36
E8Q	1.0401	0.0178	-0.0289	0.0349		-0.291721			12.9732	2.9362	0	84.36
E8R	1.0184	0.0405	0.057	0.0346		-0.24982			12.9732	2.9362	0	84.36
E8S	0.9792	0.0195	-0.0113	0.0584		-0.367383			12.9732	2.9362	0	84.36
E8T	0.9468	0.0841	-0.0253	0.1105		-0.35851			12.9732	2.9362	0	84.36
E8V	0.7836	0.0332	-0.0022	0.0482		-0.301114			12.9732	2.9362	0	84.36
E8W	0.5289	0.0383	-0.0264	0.0291		-0.43745			12.9732	2.9362	0	84.36
E8Y	1.0965	0.0287	0.0316	0.1102		-0.371729			12.9732	2.9362	0	84.36
E8=									12.9732	2.9362	0	84.36
E8*	0.0156	0.0177	-0.0579	0.0165					12.9732	2.9362	0	84.36
E9A	0.8317	0.0419	-0.0022	0.0988		-0.0821852	0	0	8.91597	2.9362	0.7245	88.02
E9C	0.4921	0.0407	0.066	0.0712		-0.51642	0.670115	0.48431	8.91597	2.9362	0.7245	88.02
E9D	1.0498	0.0366	-0.0103	0.0416		-0.072366	0	0	8.91597	2.9362	0.7245	88.02
E9F	0.285	0.0318	-0.0658	0.0331		-0.479774	1.39	0.282874	8.91597	2.9362	0.7245	88.02
E9G	0.8964	0.047	0.0012	0.0802		-0.233233	0	0	8.91597	2.9362	0.7245	88.02
E9H	1.0961	0.0242	0.0747	0.1348		-0.202092	0.196897	0	8.91597	2.9362	0.7245	88.02
E9I	0	0.0181	-0.0059	0.0579		-0.396761	0.616092	0.0212644	8.91597	2.9362	0.7245	88.02
E9K	1.0545	0.0377	0.011	0.097		-0.130279	0	0.0535057	8.91597	2.9362	0.7245	88.02
E9L	0.1409	0.0688	-0.0295	0.1393		-0.571835	0	0	8.91597	2.9362	0.7245	88.02
E9M	0.4595	0.0447	-0.0089	0.0433		-0.33568	0.403678	0	8.91597	2.9362	0.7245	88.02
E9N	1.0645	0.0588	-0.0107	0.0344		-0.247266	0.601494	0	8.91597	2.9362	0.7245	88.02
E9P	1.0432	0.0297	-0.043	0.0617		-0.188102	0	0	8.91597	2.9362	0.7245	88.02
E9Q	1.0344	0.0484	0.0486	0.0624		-0.204036	0	0	8.91597	2.9362	0.7245	88.02
E9R	1.0608	0.0373	-0.0215	0.0622		-0.243566	0	0	8.91597	2.9362	0.7245	88.02
E9S	0.9683	0.0395	-0.0004	0.0686		-0.158835	0	0	8.91597	2.9362	0.7245	88.02
E9T	0.8595	0.0366	-0.0318	0.027		-0.206721	0	0	8.91597	2.9362	0.7245	88.02
E9V	0.0766	0.0365	0.0167	0.084		-0.334683	0.386782	0.325747	8.91597	2.9362	0.7245	88.02
E9W	0.2121	0.0454	0.03	0.0457		-0.677509	0.502299	0.921149	8.91597	2.9362	0.7245	88.02
E9Y	0.3728	0.0421	0.0222	0.0874		-0.677509	0.619425	0.144023	8.91597	2.9362	0.7245	88.02
E9=									8.91597	2.9362	0.7245	88.02
E9*	0.3197	0.067	-0.0229	0.0928					8.91597	2.9362	0.7245	88.02
H10A	1.1314	0.0346	0.1095	0.0806		-0.435178	0	0.343276	11.9742	2.9362	0.56933	92.72
H10C	0.9515	0.0342	0.0058	0.0509		-1.79693	0.0965517	0.975632	11.9742	2.9362	0.56933	92.72
H10D	0.6477	0.0335	-0.0133	0.0529		-1.03757	0	1.05828	11.9742	2.9362	0.56933	92.72
H10E	1.0629	0.0199	0.0053	0.0706		-0.714097	0	0.567356	11.9742	2.9362	0.56933	92.72
H10F	0.7156	0.0523	0.0023	0.0245		-2.631	0	0.229138	11.9742	2.9362	0.56933	92.72
H10G	0.9449	0.035	-0.0343	0.0908		-1.32311	0.264023	1.14603	11.9742	2.9362	0.56933	92.72
H10I	0.8102	0.0315	-0.0377	0.0156		-1.03136	0.154943	1.01121	11.9742	2.9362	0.56933	92.72
H10K	1.1678	0.0431	0.027	0.079		-0.874572	0	0.309368	11.9742	2.9362	0.56933	92.72
H10L	0.9647	0.019	0.0428	0.043		-0.912216	0	0.384195	11.9742	2.9362	0.56933	92.72
H10M	1.0577	0.017	-0.025	0.0557		-0.980018	0	0.416092	11.9742	2.9362	0.56933	92.72
H10N	1.0179	0.0366	0.0243	0.0596		-0.985416	0.587011	1.0473	11.9742	2.9362	0.56933	92.72
H10P	1.2115	0.0314	-0.0116	0.0326		-0.0604564	0	2.25914	11.9742	2.9362	0.56933	92.72
H10Q	1.1382	0.0274	-0.0291	0.0587		-0.983068	0	0	11.9742	2.9362	0.56933	92.72
H10R	1.1817	0.0264	-0.0309	0.0416		-0.437228	0	0	11.9742	2.9362	0.56933	92.72
H10S	0.9894	0.0393	-0.0218	0.0506		-0.666868	0	0.709828	11.9742	2.9362	0.56933	92.72
H10T	1.0368	0.0322	0.0471	0.0597		-0.905521	0	0.671494	11.9742	2.9362	0.56933	92.72
H10V	0.8839	0.0415	0.0163	0.0344		-0.941459	0	0.527184	11.9742	2.9362	0.56933	92.72
H10W	0.3514	0.037	0.0123	0.095		-2.631	0	0.13954	11.9742	2.9362	0.56933	92.72
H10Y	0.8004	0.038	0.0021	0.056		-2.631	0	0	11.9742	2.9362	0.56933	92.72
H10=									11.9742	2.9362	0.56933	92.72
H10*	0.3156	0.1711	-0.0382	0.0676					11.9742	2.9362	0.56933	92.72
I11A	0.001	0.0217	0.2203	0.0787		-1.30663	3.69655	3.54063	17.9029	2.9362	0.49713	95.66
I11C	0.4451	0.0409	0.0208	0.0727		-2.08009	3.01632	2.96178	17.9029	2.9362	0.49713	95.66
I11D	0.0314	0.0585	0.8103	0.1201		-2.99297	4.45391	4.0219	17.9029	2.9362	0.49713	95.66
I11E	0.0167	0.0469	0.8996	0.1154		-3.36357	4.89621	4.52098	17.9029	2.9362	0.49713	95.66
I11F	0.1875	0.0371	0.0449	0.0691		-1.79687	1.75437	2.18299	17.9029	2.9362	0.49713	95.66
I11G	0.0058	0.0519	0.6555	0.151		-3.75138	5	5	17.9029	2.9362	0.49713	95.66
I11H	0.01	0.0206	0.232	0.071		-3.36357	3.75241	3.85621	17.9029	2.9362	0.49713	95.66
I11K	0.9853	0.0282	-0.0206	0.0752		-2.81368	4.36471	5	17.9029	2.9362	0.49713	95.66
I11L	0.5643	0.0461	-0.0229	0.0223		-0.404201	1.6269	1.4742	17.9029	2.9362	0.49713	95.66
I11M	0.6604	0.0367	-0.0324	0.0708		-1.01448	1.83977	3.14787	17.9029	2.9362	0.49713	95.66		5.06727e-06
I11N	-0.0086	0.012	0.6176	0.0783		-3.36357	2.92149	2.77534	17.9029	2.9362	0.49713	95.66
I11P	0.2615	0.0417	0.0952	0.0641		-2.4029	5	4.965	17.9029	2.9362	0.49713	95.66
I11Q	-0.002	0.0239	0.4371	0.125		-3.36357	2.60862	3.18793	17.9029	2.9362	0.49713	95.66
I11R	-0.0069	0.0162	0.2623	0.0933		-2.45059	3.04529	4.30575	17.9029	2.9362	0.49713	95.66
I11S	-0.0177	0.0153	0.6221	0.1082		-2.01597	4.44149	4.26569	17.9029	2.9362	0.49713	95.66
I11T	-0.0064	0.0142	0.275	0.1125		-2.8178	3.1592	3.24425	17.9029	2.9362	0.49713	95.66		7.60152e-06
I11V	0.8039	0.0273	0.0007	0.062		-0.288458	0.84023	0.778276	17.9029	2.9362	0.49713	95.66
I11W	0.0331	0.0294	0.8124	0.0445		-3.11547	3.06598	3.49115	17.9029	2.9362	0.49713	95.66
I11Y	-0.0108	0.0144	0.2934	0.1862		-3.11547	2.54552	3.20931	17.9029	2.9362	0.49713	95.66
I11=									17.9029	2.9362	0.49713	95.66
I11*	0.8047	0.0471	-0.0392	0.0789					17.9029	2.9362	0.49713	95.66
Q12A	0.7012	0.0402	0.0214	0.0539		-0.829463	0.807586	1.07437	7.65191	2.9362	0.49987	95.29
Q12C	0.1647	0.0453	0.0118	0.0539		-1.00193	0.626322	0.934138	7.65191	2.9362	0.49987	95.29
Q12D	1.041	0.0241	0.0194	0.0676		-0.945934	0.110805	0.736782	7.65191	2.9362	0.49987	95.29
Q12E	1.032	0.034	0.0063	0.0583		-0.862457	0	0.412184	7.65191	2.9362	0.49987	95.29
Q12F	-0.0128	0.0188	0.0683	0.0337		-2.3196	0	0.0767241	7.65191	2.9362	0.49987	95.29
Q12G	1.0084	0.0378	-0.0057	0.0853		-1.17787	1.41575	1.75483	7.65191	2.9362	0.49987	95.29
Q12H	0.3739	0.0296	0.0079	0.0472		-0.702176	0	0.216264	7.65191	2.9362	0.49987	95.29
Q12I	-0.0114	0.0137	0.0623	0.0583		-1.20893	0	0	7.65191	2.9362	0.49987	95.29
Q12K	1.1604	0.0284	-0.0276	0.0613		-0.148142	0	0	7.65191	2.9362	0.49987	95.29
Q12L	0.0215	0.0198	0.0489	0.008		-0.896505	0	0	7.65191	2.9362	0.49987	95.29
Q12M	0.1452	0.0298	0.0035	0.029		-1.1705	0.141149	0.580862	7.65191	2.9362	0.49987	95.29
Q12N	1.1685	0.0255	-0.015	0.0507		-0.820064	0.0216092	0.306897	7.65191	2.9362	0.49987	95.29
Q12P	0.0728	0.0319	0.1909	0.0802		-0.76044	3.26172	2.82592	7.65191	2.9362	0.49987	95.29
Q12R	1.1693	0.0283	-0.0521	0.0704		-0.105643	0	0	7.65191	2.9362	0.49987	95.29
Q12S	1.0144	0.0297	0.0798	0.0712		-0.713029	0.400575	0.846839	7.65191	2.9362	0.49987	95.29
Q12T	0.6704	0.0206	-0.0365	0.0717		-0.717574	0	0.032931	7.65191	2.9362	0.49987	95.29
Q12V	-0.0013	0.0164	0.0042	0.0359		-1.82425	0	0	7.65191	2.9362	0.49987	95.29
Q12W	-0.002	0.0186	0.0742	0.1092		-2.3196	0	0.140517	7.65191	2.9362	0.49987	95.29
Q12Y	0.0173	0.0309	0.0388	0.0768		-2.3196	0	0	7.65191	2.9362	0.49987	95.29
Q12=									7.65191	2.9362	0.49987	95.29
Q12*	0.5383	0.0812	0.0015	0.0273					7.65191	2.9362	0.49987	95.29
K13A	0.0018	0.0386	0.5846	0.1285		-1.4916	0.846092	0.92569	12.2799	1.2221	0.40159	98.01
K13C	-0.0074	0.0198	0.5356	0.1318		-1.69734	1.1254	1.29805	12.2799	1.2221	0.40159	98.01
K13D	-0.002	0.0216	0.3341	0.0879		-1.24901	1.15977	1.44287	12.2799	1.2221	0.40159	98.01
K13E	-0.002	0.0242	0.6948	0.1422		-1.53407	1.46471	1.51741	12.2799	1.2221	0.40159	98.01
K13F	-0.0094	0.0221	0.2854	0.021		-3.67144	0	0	12.2799	1.2221	0.40159	98.01
K13G	-0.0075	0.0239	0.6405	0.1185		-2.42378	2.7846	2.94	12.2799	1.2221	0.40159	98.01
K13H	0.2212	0.0454	0.0134	0.0673		-1.01176	0	0.0940805	12.2799	1.2221	0.40159	98.01
K13I	-0.0048	0.0167	0.382	0.1239		-2.35236	0.954943	0.94908	12.2799	1.2221	0.40159	98.01
K13L	-0.0146	0.0167	0.4591	0.0477		-2.45089	0	0	12.2799	1.2221	0.40159	98.01
K13M	-0.0096	0.0218	0.5667	0.0736		-2.79293	0	0	12.2799	1.2221	0.40159	98.01
K13N	0.7785	0.0314	-0.0196	0.0353		-1.2843	0.142989	0.316897	12.2799	1.2221	0.40159	98.01
K13P	0.0333	0.0382	0.7892	0.0377		-2.87303	4.9708	4.45402	12.2799	1.2221	0.40159	98.01
K13Q	0.1373	0.0421	0.0658	0.0713		-1.28375	0.105517	0.164483	12.2799	1.2221	0.40159	98.01
K13R	0.9369	0.0216	0.0177	0.0919		-0.281371	0	0	12.2799	1.2221	0.40159	98.01
K13S	0.4739	0.0308	0.0147	0.074		-1.40005	1.24816	1.43029	12.2799	1.2221	0.40159	98.01
K13T	0.1313	0.0421	-0.0009	0.062		-1.39232	1.79989	1.89098	12.2799	1.2221	0.40159	98.01		1.19333e-05
K13V	-0.0167	0.0144	0.4373	0.0549		-2.4055	1.18862	1.005	12.2799	1.2221	0.40159	98.01
K13W	-0.0068	0.0189	0.4927	0.0663		-3.67144	0.0727586	0.147874	12.2799	1.2221	0.40159	98.01
K13Y	-0.0063	0.0198	0.3758	0.192		-3.67144	0	0	12.2799	1.2221	0.40159	98.01
K13=									12.2799	1.2221	0.40159	98.01
K13*	0.493	0.1111	-0.042	0.0669					12.2799	1.2221	0.40159	98.01
V14A	0.2781	0.0375	0.0677	0.0512		-1.89578	2.8092	2.41178	17.5807	1.2221	0.32002	98.74		5.06771e-06
V14C	0.7539	0.039	0.0141	0.0323		-2.31247	2.36632	2.17511	17.5807	1.2221	0.32002	98.74
V14D	-0.0011	0.0264	0.8119	0.0422		-3.0624	4.50747	4.46471	17.5807	1.2221	0.32002	98.74
V14E	0.0102	0.0249	0.8521	0.0451		-3.0624	4.41793	4.79253	17.5807	1.2221	0.32002	98.74
V14F	0.0008	0.0347	0.8715	0.0622		-2.10367	4.79667	4.23213	17.5807	1.2221	0.32002	98.74
V14G	0.0039	0.0208	0.7826	0.0749		-3.39517	5	5	17.5807	1.2221	0.32002	98.74	pathogenic
V14H	0.0578	0.1392	0.8959	0.0946		-2.74129	4.79184	3.59931	17.5807	1.2221	0.32002	98.74
V14I	0.6763	0.0137	-0.0152	0.0666		-0.18558	1.39943	1.48443	17.5807	1.2221	0.32002	98.74
V14K	0.0508	0.1058	0.9688	0.1294		-3.39517	5	5	17.5807	1.2221	0.32002	98.74
V14L	-0.0166	0.0174	0.4042	0.1339		-1.00603	2.58966	2.23534	17.5807	1.2221	0.32002	98.74
V14M	-0.003	0.036	0.7684	0.1014		-1.00383	3.5823	2.95489	17.5807	1.2221	0.32002	98.74
V14N	0.0003	0.0277	0.8978	0.0449		-3.0624	3.59115	3.33874	17.5807	1.2221	0.32002	98.74
V14P	-0.0074	0.0273	0.8551	0.0952		-2.3546	4.60552	5	17.5807	1.2221	0.32002	98.74
V14Q	0.0823	0.1292	0.8718	0.183		-3.0624	3.48966	3.45989	17.5807	1.2221	0.32002	98.74
V14R	0.0504	0.063	0.9285	0.1661		-3.39517	5	5	17.5807	1.2221	0.32002	98.74
V14S	0.0335	0.0741	0.7587	0.1439		-2.37015	3.65241	3.40448	17.5807	1.2221	0.32002	98.74
V14T	-0.0083	0.0274	0.5783	0.0804		-2.39176	2.03241	1.89983	17.5807	1.2221	0.32002	98.74
V14W	0.0454	0.0641	0.8087	0.0933		-2.78638	5	5	17.5807	1.2221	0.32002	98.74
V14Y	0.0438	0.0651	0.8187	0.073		-2.47613	5	5	17.5807	1.2221	0.32002	98.74
V14=									17.5807	1.2221	0.32002	98.74
V14*	0.4779	0.2359	0.0007	0.0473					17.5807	1.2221	0.32002	98.74
A15C	0.0148	0.0256	0.1441	0.1129		-1.76337	1.07092	1.11276	13.1318	1.2221	0.15497	98.82
A15D	0.1434	0.2514	0.9235	0.1073		-3.93219	4.94632	5	13.1318	1.2221	0.15497	98.82
A15E	-0.0123	0.039	0.8954	0.0859		-3.93219	5	5	13.1318	1.2221	0.15497	98.82
A15F	0.0815	0.1023	0.7324	0.1827		-2.81622	5	5	13.1318	1.2221	0.15497	98.82
A15G	1.1544	0.0286	-0.0005	0.0371		-2.21387	2.81034	2.83046	13.1318	1.2221	0.15497	98.82
A15H	-0.0235	0.0256	1.1819	0.0742		-3.93219	5	5	13.1318	1.2221	0.15497	98.82
A15I	0.0147	0.0467	0.7777	0.0606		-1.50376	4.02644	3.8458	13.1318	1.2221	0.15497	98.82
A15K	0.1562	0.2511	0.7754	0.0141		-4.28467	5	5	13.1318	1.2221	0.15497	98.82
A15L	0.0094	0.0353	0.3038	0.0594		-1.52115	3.54954	2.96138	13.1318	1.2221	0.15497	98.82
A15M	0.0059	0.0442	0.9237	0.1238		-2.54146	5	5	13.1318	1.2221	0.15497	98.82
A15N	0.1367	0.1668	0.8189	0.1451		-3.93219	3.33391	2.9458	13.1318	1.2221	0.15497	98.82
A15P	0.0834	0.2013	0.8787	0.146		-4.47969	5	5	13.1318	1.2221	0.15497	98.82
A15Q	0.0561	0.1476	0.9061	0.1084		-3.57969	4.74069	4.69678	13.1318	1.2221	0.15497	98.82
A15R	0.0065	0.0666	0.8676	0.0523		-4.28467	5	5	13.1318	1.2221	0.15497	98.82
A15S	-0.0018	0.0148	0.3917	0.1432		-1.49717	1.45253	1.44661	13.1318	1.2221	0.15497	98.82
A15T	-0.0161	0.0313	0.6404	0.117		-1.48296	0.567586	0.949943	13.1318	1.2221	0.15497	98.82
A15V	-0.0104	0.0178	0.2071	0.0777		-1.26494	0.54908	0.813966	13.1318	1.2221	0.15497	98.82
A15W	0.0149	0.0773	0.7233	0.07		-3.93219	5	5	13.1318	1.2221	0.15497	98.82
A15Y	0.0079	0.0416	0.8045	0.1264		-3.93219	5	5	13.1318	1.2221	0.15497	98.82
A15=									13.1318	1.2221	0.15497	98.82
A15*	0.3628	0.1321	-0.0502	0.1421					13.1318	1.2221	0.15497	98.82
I16A	0.0315	0.0438	0.8923	0.1446		-2.75308	4.37046	4.75983	19.4844	1.2221	0.07901	98.91
I16C	-0.0012	0.0327	0.7647	0.0754		-3.27627	3.66943	3.94741	19.4844	1.2221	0.07901	98.91
I16D	0.0201	0.0427	0.8274	0.0837		-4.58758	4.87724	5	19.4844	1.2221	0.07901	98.91
I16E	-0.0069	0.0331	0.8131	0.0814		-4.58758	4.58023	4.90011	19.4844	1.2221	0.07901	98.91
I16F	0.0086	0.0259	0.2357	0.051		-2.87186	2.29678	1.5992	19.4844	1.2221	0.07901	98.91
I16G	-0.0107	0.0216	0.8358	0.0404		-4.58758	5	5	19.4844	1.2221	0.07901	98.91
I16H	0.0036	0.0299	0.8142	0.0536		-4.58758	3.70977	3.89839	19.4844	1.2221	0.07901	98.91
I16K	0.0766	0.1125	0.9167	0.0953		-4.58758	5	5	19.4844	1.2221	0.07901	98.91
I16L	0.6633	0.0308	-0.0276	0.0821		-0.502908	0.664253	1.19414	19.4844	1.2221	0.07901	98.91
I16M	-0.0006	0.0177	0.2234	0.0678		-1.67071	2.27552	2.76374	19.4844	1.2221	0.07901	98.91
I16N	0.0279	0.059	0.9109	0.1226		-4.58758	3.25759	3.65345	19.4844	1.2221	0.07901	98.91
I16P	0.0115	0.0322	0.7572	0.1054		-4.58758	5	5	19.4844	1.2221	0.07901	98.91
I16Q	-0.0034	0.0294	0.8256	0.0563		-4.58758	3.47103	3.78632	19.4844	1.2221	0.07901	98.91
I16R	0.0176	0.0431	0.8386	0.0369		-4.58758	5	5	19.4844	1.2221	0.07901	98.91
I16S	0.0027	0.0224	0.8399	0.1045		-3.66263	4.76414	4.9446	19.4844	1.2221	0.07901	98.91
I16T	0.0781	0.1024	0.8882	0.2177		-3.66263	3.4869	3.52293	19.4844	1.2221	0.07901	98.91	pathogenic	7.95482e-06
I16V	0.6294	0.0359	0.0569	0.0499		-0.773289	1.14483	1.15948	19.4844	1.2221	0.07901	98.91		1.0133e-05
I16W	0.0115	0.0353	0.8887	0.0887		-3.36491	5	4.59856	19.4844	1.2221	0.07901	98.91
I16Y	-0.0196	0.0292	0.8919	0.1184		-3.36491	3.47897	2.66293	19.4844	1.2221	0.07901	98.91
I16=									19.4844	1.2221	0.07901	98.91
I16*	0.3494	0.1149	-0.0066	0.0568					19.4844	1.2221	0.07901	98.91
F17A	0.3121	0.0205	0.0762	0.0783		-1.11195	5	5	22.1675	1.2221	0.2192	98.91
F17C	0.7275	0.0501	0.0027	0.0617		-1.05856	4.64161	4.7631	22.1675	1.2221	0.2192	98.91
F17D	0.0001	0.0276	0.9299	0.0654		-3.55968	5	5	22.1675	1.2221	0.2192	98.91
F17E	0.003	0.0613	0.9252	0.0804		-3.55968	5	5	22.1675	1.2221	0.2192	98.91
F17G	0.0788	0.116	0.7657	0.1465		-4.10422	5	5	22.1675	1.2221	0.2192	98.91
F17H	0.104	0.0308	0.1703	0.0688		-3.55968	3.1423	2.70603	22.1675	1.2221	0.2192	98.91
F17I	0.3658	0.0289	0.0324	0.0389		-1.04491	4.20908	4.0408	22.1675	1.2221	0.2192	98.91
F17K	-0.019	0.0145	0.5399	0.0826		-4.10422	5	5	22.1675	1.2221	0.2192	98.91
F17L	0.6114	0.0419	0.0655	0.1912		-1.05569	2.22644	2.40006	22.1675	1.2221	0.2192	98.91
F17M	0.7003	0.0356	-0.0047	0.0214		-1.12492	2.0646	1.99195	22.1675	1.2221	0.2192	98.91
F17N	-0.0117	0.0254	0.8301	0.0706		-3.05062	4.63506	4.895	22.1675	1.2221	0.2192	98.91
F17P	0.0002	0.0466	0.8078	0.091		-4.10422	5	5	22.1675	1.2221	0.2192	98.91
F17Q	0.0116	0.0207	0.3142	0.1092		-3.55968	4.35862	3.47063	22.1675	1.2221	0.2192	98.91
F17R	0.4594	0.0273	0.025	0.0702		-4.10422	5	5	22.1675	1.2221	0.2192	98.91
F17S	-0.0086	0.0229	0.6775	0.0857		-1.06537	5	5	22.1675	1.2221	0.2192	98.91
F17T	0.1626	0.0487	0.1241	0.1001		-1.09005	5	5	22.1675	1.2221	0.2192	98.91
F17V	0.521	0.0349	0.0029	0.0311		-0.867591	3.7492	3.92511	22.1675	1.2221	0.2192	98.91
F17W	0.8671	0.0486	0.0144	0.042		-2.77884	3.4677	2.55121	22.1675	1.2221	0.2192	98.91
F17Y	0.1107	0.0334	0.156	0.053		-2.77884	1.28218	1.08644	22.1675	1.2221	0.2192	98.91
F17=									22.1675	1.2221	0.2192	98.91
F17*	0.1858	0.091	0.007	0.1051					22.1675	1.2221	0.2192	98.91
G18A	0.8311	0.0296	-0.0231	0.0434		-1.85489	0	0	25.0209	1.2221	0.33083	98.86
G18C	0.0013	0.0368	0.7847	0.0939		-2.66752	2.43253	2.3404	25.0209	1.2221	0.33083	98.86
G18D	-0.0011	0.0321	0.8552	0.0679		-4.80723	5	5	25.0209	1.2221	0.33083	98.86
G18E	0.0174	0.0315	0.6414	0.1845		-4.80723	5	5	25.0209	1.2221	0.33083	98.86
G18F	-0.0143	0.0249	0.5499	0.0494		-3.81775	5	5	25.0209	1.2221	0.33083	98.86
G18H	0.0198	0.0409	0.9356	0.0932		-4.80723	5	5	25.0209	1.2221	0.33083	98.86
G18I	-0.0079	0.0229	0.8168	0.0886		-3.23065	5	5	25.0209	1.2221	0.33083	98.86
G18K	0.0618	0.0736	0.7893	0.1135		-4.27265	5	5	25.0209	1.2221	0.33083	98.86
G18L	-0.0097	0.023	0.8023	0.1479		-3.83515	5	5	25.0209	1.2221	0.33083	98.86
G18M	0.0448	0.1172	0.8196	0.1411		-3.83515	5	5	25.0209	1.2221	0.33083	98.86
G18N	0.0566	0.0787	0.9516	0.0629		-4.80723	5	5	25.0209	1.2221	0.33083	98.86
G18P	0.0176	0.0369	0.8043	0.0489		-4.80723	5	5	25.0209	1.2221	0.33083	98.86
G18Q	0.0686	0.1144	0.895	0.1235		-4.80723	5	5	25.0209	1.2221	0.33083	98.86
G18R	0.0336	0.0352	0.8238	0.0155		-3.34658	5	5	25.0209	1.2221	0.33083	98.86	pathogenic
G18S	0.0629	0.0355	0.1568	0.0546		-2.02008	0.698851	0.33069	25.0209	1.2221	0.33083	98.86
G18T	0.0154	0.0373	0.8513	0.0611		-1.98482	3.05724	2.75759	25.0209	1.2221	0.33083	98.86
G18V	-0.0119	0.0149	0.6547	0.0369		-3.24757	5	4.14437	25.0209	1.2221	0.33083	98.86
G18W	0.0187	0.0348	0.7638	0.0973		-4.32704	5	5	25.0209	1.2221	0.33083	98.86
G18Y	0.0417	0.054	0.7515	0.0877		-3.74835	5	5	25.0209	1.2221	0.33083	98.86
G18=									25.0209	1.2221	0.33083	98.86
G18*	-0.0086	0.0148	-0.0034	0.0506					25.0209	1.2221	0.33083	98.86
G19A	-0.0474	0	0.5569	0.3507		-2.49903	1.96448	1.81713	26.4759	1.2221	0.25745	98.72
G19C	0.0079	0.0322	0.7554	0.0663		-3.17889	5	5	26.4759	1.2221	0.25745	98.72
G19D	-0.003	0.0295	0.9445	0.1519		-4.84735	5	5	26.4759	1.2221	0.25745	98.72
G19E	0.0034	0.0472	0.8743	0.0499		-4.84735	5	5	26.4759	1.2221	0.25745	98.72
G19F	0.0149	0.0532	0.7522	0.0994		-5.50608	5	5	26.4759	1.2221	0.25745	98.72
G19H	-0.0109	0.0202	0.4979	0.0825		-4.84735	5	5	26.4759	1.2221	0.25745	98.72
G19I	0.0221	0.0521	0.7491	0.0933		-4.08281	5	5	26.4759	1.2221	0.25745	98.72
G19K	0.0261	0.0708	1.0269	0.1275		-5.50608	5	5	26.4759	1.2221	0.25745	98.72
G19L	-0.0194	0.0262	0.7458	0.1216		-3.99447	5	5	26.4759	1.2221	0.25745	98.72
G19M	0.0123	0.0377	0.8336	0.0979		-4.02468	5	5	26.4759	1.2221	0.25745	98.72
G19N	0.0188	0.0404	0.7241	0.0422		-4.32984	5	5	26.4759	1.2221	0.25745	98.72
G19P	-0.012	0.0425	0.8759	0.0807		-5.50608	5	5	26.4759	1.2221	0.25745	98.72
G19Q	0.0027	0.0346	0.7828	0.107		-4.31688	5	5	26.4759	1.2221	0.25745	98.72
G19R	0.0452	0.0882	0.7804	0.1026		-5.50608	5	5	26.4759	1.2221	0.25745	98.72
G19S	-0.0098	0.0201	0.7164	0.0997		-2.1082	4.43138	4.36552	26.4759	1.2221	0.25745	98.72
G19T	0.0158	0.0337	0.8335	0.0677		-2.74841	5	5	26.4759	1.2221	0.25745	98.72
G19V	0.0161	0.0328	0.7737	0.0996		-4.11421	5	5	26.4759	1.2221	0.25745	98.72
G19W	0.0042	0.0514	0.7614	0.1657		-5.50608	5	5	26.4759	1.2221	0.25745	98.72
G19Y	0.0018	0.0225	0.7171	0.0917		-5.50608	5	5	26.4759	1.2221	0.25745	98.72
G19=									26.4759	1.2221	0.25745	98.72
G19*	0.0318	0.0572	-0.0482	0.0269					26.4759	1.2221	0.25745	98.72
T20A	0.0006	0.0268	0.5781	0.088		-3.37425	1.95701	1.51437	18.8823	1.2221	0.22505	98.83
T20C	0.9307	0.0528	0.0423	0.0373		-3.37425	2.45655	1.76057	18.8823	1.2221	0.22505	98.83
T20D	-0.0089	0.0254	0.7807	0.1141		-4.65143	3.15299	2.62713	18.8823	1.2221	0.22505	98.83
T20E	-0.01	0.0344	0.7267	0.1188		-4.65143	4.31218	3.73799	18.8823	1.2221	0.22505	98.83
T20F	0.0328	0.0657	0.873	0.1204		-5.39804	5	2.80259	18.8823	1.2221	0.22505	98.83
T20G	0.1899	0.0576	0.0623	0.044		-5.39804	3.79782	3.27017	18.8823	1.2221	0.22505	98.83
T20H	0.542	0.0348	0.0462	0.0211		-4.65143	5	4.3896	18.8823	1.2221	0.22505	98.83
T20I	0.0289	0.0257	0.7349	0.1084		-1.81949	1.28414	0.0105747	18.8823	1.2221	0.22505	98.83
T20K	0.04	0.0567	0.836	0.1152		-5.16251	5	5	18.8823	1.2221	0.22505	98.83
T20L	0.0458	0.068	0.8093	0.0913		-1.76728	3.38828	2.08701	18.8823	1.2221	0.22505	98.83
T20M	0.0376	0.0373	0.6526	0.0907		-2.72597	2.57655	2.35655	18.8823	1.2221	0.22505	98.83
T20N	-0.0059	0.018	0.4345	0.0829		-3.0936	3.29655	3.15362	18.8823	1.2221	0.22505	98.83
T20P	0.0209	0.0591	0.7034	0.0644		-5.39804	3.83839	3.29305	18.8823	1.2221	0.22505	98.83
T20Q	0.0224	0.0408	0.7524	0.0944		-4.07484	3.49322	3.14195	18.8823	1.2221	0.22505	98.83
T20R	-0.0075	0.0342	0.8195	0.0658		-5.16251	5	5	18.8823	1.2221	0.22505	98.83
T20S	0.7624	0.0383	0.0671	0.0616		-1.42975	1.58253	1.54879	18.8823	1.2221	0.22505	98.83
T20V	0.0342	0.0375	0.6885	0.1345		-1.80203	0.450115	0.00206897	18.8823	1.2221	0.22505	98.83
T20W	-0.0245	0.0341	0.5774	0.2126		-5.39804	5	5	18.8823	1.2221	0.22505	98.83
T20Y	0.0436	0.0441	0.7393	0.0304		-5.39804	5	5	18.8823	1.2221	0.22505	98.83
T20=									18.8823	1.2221	0.22505	98.83
T20*	0.1805	0.1126	0.019	0.0484					18.8823	1.2221	0.22505	98.83
H21A	0.9833	0.0365	-0.0217	0.0512		-5.5598	2.9077	2.60437	20.5962	1.2221	0.37031	98.75
H21C	0.9122	0.0304	0.0078	0.0312		-5.5598	2.42517	2.55414	20.5962	1.2221	0.37031	98.75
H21D	-0.004	0.0186	0.3639	0.0779		-3.34526	0	0	20.5962	1.2221	0.37031	98.75
H21E	0.0592	0.0281	0.2181	0.1273		-3.34526	0.0398851	0.210172	20.5962	1.2221	0.37031	98.75
H21F	0.2448	0.0491	0.1694	0.0106		-5.5598	1.65011	1.2131	20.5962	1.2221	0.37031	98.75
H21G	0.2434	0.0418	0.1105	0.0823		-5.5598	4.1477	3.95345	20.5962	1.2221	0.37031	98.75
H21I	0.2294	0.0405	0.1135	0.0501		-5.5598	0.8	0	20.5962	1.2221	0.37031	98.75
H21K	0.0744	0.0308	0.1821	0.0444		-5.5598	0.705057	1.02977	20.5962	1.2221	0.37031	98.75
H21L	-0.0063	0.0122	0.5284	0.0798		-5.5598	1.84851	1.2919	20.5962	1.2221	0.37031	98.75
H21M	0.1593	0.0334	0.0599	0.0495		-5.5598	1.05862	0.246552	20.5962	1.2221	0.37031	98.75
H21N	0.576	0.0332	-0.0085	0.0658		-3.34526	1.45023	1.48132	20.5962	1.2221	0.37031	98.75
H21P	0.033	0.0541	0.9014	0.0731		-4.23446	1.92862	2.33477	20.5962	1.2221	0.37031	98.75	pathogenic
H21Q	0.3002	0.0469	0.0601	0.1045		-2.09351	1.44207	1.39563	20.5962	1.2221	0.37031	98.75
H21R	0.6186	0.055	0.0294	0.064		-5.5598	0	0.423333	20.5962	1.2221	0.37031	98.75
H21S	0.7212	0.0363	0.002	0.0584		-5.5598	2.71345	2.58322	20.5962	1.2221	0.37031	98.75
H21T	0.0286	0.017	0.2194	0.0305		-5.5598	1.62011	1.44736	20.5962	1.2221	0.37031	98.75
H21V	0.4151	0.0219	0.0307	0.0608		-5.5598	1.03241	0	20.5962	1.2221	0.37031	98.75
H21W	0.0226	0.05	0.622	0.1762		-5.5598	0	0	20.5962	1.2221	0.37031	98.75
H21Y	0.9935	0.0404	0.028	0.0993		-5.5598	1.41851	0.762529	20.5962	1.2221	0.37031	98.75		3.97703e-06
H21=									20.5962	1.2221	0.37031	98.75
H21*	0.2401	0.111	-0.0578	0.0438					20.5962	1.2221	0.37031	98.75
G22A	0.7999	0.0605	0.0374	0.0807		-5.13449	2.31759	2.18207	21.5849	1.2221	0.53957	98.64
G22C	0.3846	0.0292	0.041	0.0591		-4.36558	5	5	21.5849	1.2221	0.53957	98.64
G22D	0.3955	0.0395	0.0349	0.0436		-5.68936	5	5	21.5849	1.2221	0.53957	98.64
G22E	0.7778	0.0346	-0.0019	0.0485		-5.68936	5	5	21.5849	1.2221	0.53957	98.64	VUS	3.97684e-06
G22F	0.3321	0.0302	0.0703	0.0375		-5.68936	5	5	21.5849	1.2221	0.53957	98.64
G22H	0.524	0.0433	0.0038	0.0735		-5.68936	5	5	21.5849	1.2221	0.53957	98.64
G22I	0.5391	0.0264	0.0467	0.0392		-5.4504	5	5	21.5849	1.2221	0.53957	98.64
G22K	0.5417	0.0419	0.0164	0.0669		-5.68936	5	5	21.5849	1.2221	0.53957	98.64
G22L	0.454	0.0243	0.0507	0.0755		-4.3531	5	5	21.5849	1.2221	0.53957	98.64
G22M	0.6455	0.0358	0.03	0.0873		-5.4504	5	5	21.5849	1.2221	0.53957	98.64
G22N	0.2257	0.0522	0.0516	0.0505		-5.68936	5	5	21.5849	1.2221	0.53957	98.64
G22P	1.1025	0.0335	0.0049	0.0085		-5.68936	5	5	21.5849	1.2221	0.53957	98.64
G22Q	0.7006	0.0449	0.0217	0.0204		-5.68936	5	5	21.5849	1.2221	0.53957	98.64
G22R	0.6034	0.0253	0.001	0.0322		-5.68936	5	5	21.5849	1.2221	0.53957	98.64		3.97697e-06
G22S	0.6764	0.041	-0.0327	0.016		-4.08345	4.99184	5	21.5849	1.2221	0.53957	98.64
G22T	0.5706	0.0435	0.0042	0.1074		-5.13449	5	5	21.5849	1.2221	0.53957	98.64
G22V	0.5637	0.0332	0.038	0.0408		-5.4504	5	5	21.5849	1.2221	0.53957	98.64
G22W	0.4228	0.0295	-0.014	0.0714		-5.68936	5	5	21.5849	1.2221	0.53957	98.64
G22Y	0.3874	0.0254	0.1039	0.0983		-5.68936	5	5	21.5849	1.2221	0.53957	98.64
G22=									21.5849	1.2221	0.53957	98.64
G22*	-0.0106	0.0115	0.0514	0.0128					21.5849	1.2221	0.53957	98.64
N23A	0.0245	0.0317	0.2359	0.0909		-4.81258	0.966667	0.773218	13.8613	1.2221	0.53957	98.6
N23C	0.626	0.0379	-0.0411	0.0793		-4.81258	0.866897	1.01402	13.8613	1.2221	0.53957	98.6
N23D	1.0413	0.0464	-0.0573	0.1201		-1.61751	1.01345	1.18489	13.8613	1.2221	0.53957	98.6
N23E	0.0251	0.0218	0.3466	0.0873		-3.25112	2.10218	3.03155	13.8613	1.2221	0.53957	98.6
N23F	0.0304	0.0612	0.7661	0.1353		-5.3992	1.36828	1.79362	13.8613	1.2221	0.53957	98.6
N23G	0.1571	0.038	0.0984	0.0696		-3.60319	2.32862	2.42724	13.8613	1.2221	0.53957	98.6
N23H	0.3776	0.0219	-0.0177	0.08		-3.25112	2.35057	3.08557	13.8613	1.2221	0.53957	98.6
N23I	0.0762	0.1391	0.9373	0.1858		-5.03951	0.658621	0.775402	13.8613	1.2221	0.53957	98.6
N23K	0.047	0.0335	0.2555	0.0648		-5.03951	2.4169	4.16891	13.8613	1.2221	0.53957	98.6
N23L	0.0086	0.0505	0.6701	0.0621		-5.03951	0.498161	0.454885	13.8613	1.2221	0.53957	98.6
N23M	0.02	0.0403	0.5138	0.1593		-5.03951	2.07207	1.84356	13.8613	1.2221	0.53957	98.6
N23P	0.1011	0.0739	0.9096	0.1553		-5.3992	3.76172	3.71741	13.8613	1.2221	0.53957	98.6
N23Q	0.0757	0.0316	0.1979	0.0317		-3.25112	1.89299	2.24224	13.8613	1.2221	0.53957	98.6
N23R	0.0397	0.0262	0.3521	0.1019		-4.30932	1.45966	2.06931	13.8613	1.2221	0.53957	98.6
N23S	0.6812	0.0555	0.0259	0.0592		-4.18269	1.00345	1.03402	13.8613	1.2221	0.53957	98.6
N23T	0.1758	0.041	0.1846	0.1334		-4.3022	1.4731	1.37914	13.8613	1.2221	0.53957	98.6
N23V	0.0704	0.1164	0.7892	0.2171		-5.03951	0.344828	0.521092	13.8613	1.2221	0.53957	98.6
N23W	-0.0171	0.0154	0.8983	0.1383		-5.3992	3.53483	1.39632	13.8613	1.2221	0.53957	98.6
N23Y	-0.0094	0.0187	0.539	0.0879		-5.3992	2.34195	1.62379	13.8613	1.2221	0.53957	98.6
N23=									13.8613	1.2221	0.53957	98.6
N23*	0.1378	0.1724	0.0176	0.1716					13.8613	1.2221	0.53957	98.6
E24A	0.2701	0.0376	0.0396	0.0505		-5.27553	4.73989	4.39466	21.8256	1.2221	0.47377	98.71
E24C	0.7351	0.0371	-0.0309	0.0326		-5.27553	4.64483	4.61023	21.8256	1.2221	0.47377	98.71
E24D	1.1571	0.0248	-0.0233	0.0932		-2.21703	0.428161	0	21.8256	1.2221	0.47377	98.71
E24F	-0.0027	0.0302	0.8884	0.0742		-5.50679	4.73782	4.11621	21.8256	1.2221	0.47377	98.71
E24G	-0.0016	0.0106	0.2914	0.1063		-5.50679	5	5	21.8256	1.2221	0.47377	98.71	pathogenic
E24H	0.5533	0.0276	-0.0172	0.0536		-3.31308	3.50816	3.24264	21.8256	1.2221	0.47377	98.71
E24I	0.061	0.0637	0.8626	0.0552		-5.14025	5	5	21.8256	1.2221	0.47377	98.71
E24K	-0.0086	0.0242	0.9224	0.0926		-5.27553	5	5	21.8256	1.2221	0.47377	98.71	pathogenic
E24L	0.0652	0.0861	0.8093	0.2297		-5.14025	4.17276	3.81678	21.8256	1.2221	0.47377	98.71
E24M	0.0004	0.0347	0.4563	0.0624		-5.07273	4.22782	4.09218	21.8256	1.2221	0.47377	98.71
E24N	0.2907	0.0297	0.0914	0.0342		-3.31308	3.63506	3.45822	21.8256	1.2221	0.47377	98.71
E24P	0.0313	0.091	0.9569	0.099		-5.50679	5	5	21.8256	1.2221	0.47377	98.71
E24Q	0.5884	0.0305	-0.011	0.1183		-3.31308	2.77897	2.59851	21.8256	1.2221	0.47377	98.71
E24R	-0.0055	0.035	0.7769	0.1585		-5.27553	5	5	21.8256	1.2221	0.47377	98.71
E24S	0.2193	0.061	0.1452	0.0492		-5.27553	5	5	21.8256	1.2221	0.47377	98.71
E24T	0.0856	0.1924	0.8036	0.0986		-5.27553	5	5	21.8256	1.2221	0.47377	98.71
E24V	0.0225	0.0519	0.8607	0.0529		-5.14025	5	5	21.8256	1.2221	0.47377	98.71
E24W	0.0324	0.0867	0.9203	0.0551		-5.50679	5	5	21.8256	1.2221	0.47377	98.71
E24Y	0.0008	0.0188	0.1268	0.0391		-5.50679	5	4.49644	21.8256	1.2221	0.47377	98.71
E24=									21.8256	1.2221	0.47377	98.71
E24*	-0.0163	0.0141	-0.046	0.0556					21.8256	1.2221	0.47377	98.71
L25A	1.06	0.039	-0.0369	0.032		-1.88651	1.66931	2.82259	13.3659	1.3686	0.32283	98.68
L25C	0.9933	0.0493	-0.0201	0.0726		-1.93529	2.12586	3.13483	13.3659	1.3686	0.32283	98.68
L25D	1.08	0.0359	-0.0052	0.102		-3.37091	2.71552	3.89839	13.3659	1.3686	0.32283	98.68
L25E	0.0402	0.0178	0.4281	0.0592		-3.37091	1.94839	3.31362	13.3659	1.3686	0.32283	98.68
L25F	0.4419	0.038	-0.0602	0.038		-1.65202	0.227701	0.085	13.3659	1.3686	0.32283	98.68
L25G	1.0343	0.0419	-0.047	0.0486		-3.41332	3.35425	4.21362	13.3659	1.3686	0.32283	98.68
L25H	0.1852	0.0567	0.2291	0.0451		-3.05393	1.35092	2.05224	13.3659	1.3686	0.32283	98.68
L25I	0.732	0.0339	-0.028	0.0424		-1.3994	1.15954	2.4369	13.3659	1.3686	0.32283	98.68
L25K	1.0966	0.0224	-0.0026	0.0317		-2.46182	0.772759	2.43914	13.3659	1.3686	0.32283	98.68
L25M	1.1122	0.0341	0.0132	0.0779		-0.650361	0.58977	1.33207	13.3659	1.3686	0.32283	98.68
L25N	0.5513	0.0308	0.0935	0.0186		-3.37091	1.73621	2.62259	13.3659	1.3686	0.32283	98.68
L25P	1.1331	0.0292	0.0512	0.1042		-1.50635	2.12943	4.3708	13.3659	1.3686	0.32283	98.68
L25Q	1.029	0.0335	0.0475	0.0989		-2.91626	1.33575	2.32287	13.3659	1.3686	0.32283	98.68
L25R	1.1084	0.0231	0.0368	0.1177		-1.7217	0.920575	1.29615	13.3659	1.3686	0.32283	98.68
L25S	1.1176	0.0274	-0.0229	0.0308		-1.84273	2.28552	3.71914	13.3659	1.3686	0.32283	98.68
L25T	1.1815	0.0244	0.044	0.0937		-1.76825	1.48195	2.77672	13.3659	1.3686	0.32283	98.68
L25V	0.9142	0.0317	-0.028	0.0696		-1.39915	0.943333	2.04241	13.3659	1.3686	0.32283	98.68
L25W	0.334	0.0264	0.0116	0.0699		-1.77817	0	0	13.3659	1.3686	0.32283	98.68
L25Y	0.5115	0.0359	0.0157	0.08		-1.72177	0.124828	0.47454	13.3659	1.3686	0.32283	98.68
L25=									13.3659	1.3686	0.32283	98.68
L25*	0.2086	0.0541	-0.081	0.0671					13.3659	1.3686	0.32283	98.68
T26A	1.1038	0.0299	0.0314	0.052		-0.929602	0.161264	0.578563	17.1082	1.3686	0.33566	98.81
T26C	0.6779	0.0407	-0.0003	0.0678		-0.979899	0.918851	1.38466	17.1082	1.3686	0.33566	98.81
T26D	0.0277	0.0772	0.952	0.0386		-2.36093	3.44011	2.79684	17.1082	1.3686	0.33566	98.81
T26E	-0.0077	0.0373	0.7842	0.0696		-2.31993	5	4.59213	17.1082	1.3686	0.33566	98.81
T26F	-0.0075	0.0323	0.8764	0.1267		-1.7332	5	5	17.1082	1.3686	0.33566	98.81
T26G	1.1472	0.0242	0.0589	0.0432		-2.08575	1.97977	2.14086	17.1082	1.3686	0.33566	98.81
T26H	0.0226	0.0737	0.837	0.0481		-2.75517	5	5	17.1082	1.3686	0.33566	98.81
T26I	0.0113	0.0285	0.789	0.0937		-1.58695	1.34138	0.214713	17.1082	1.3686	0.33566	98.81	pathogenic
T26K	0.0672	0.1296	0.876	0.0957		-3.6503	5	5	17.1082	1.3686	0.33566	98.81
T26L	0.0086	0.0336	0.7357	0.1747		-1.85997	1.61023	1.04425	17.1082	1.3686	0.33566	98.81
T26M	0.0095	0.0334	0.7627	0.0456		-2.25495	3.20379	2.53029	17.1082	1.3686	0.33566	98.81
T26N	0.0363	0.0588	0.8429	0.0181		-1.70145	2.17736	1.78661	17.1082	1.3686	0.33566	98.81		3.97668e-06
T26P	0.8359	0.0314	0.0087	0.0626		-3.17756	5	5	17.1082	1.3686	0.33566	98.81
T26Q	0.0293	0.0786	0.7849	0.0722		-2.63786	2.61448	2.41385	17.1082	1.3686	0.33566	98.81
T26R	0.0525	0.0917	0.8676	0.1485		-3.6503	5	5	17.1082	1.3686	0.33566	98.81
T26S	1.1393	0.0461	0.0229	0.0837		-0.268633	1.39195	1.60264	17.1082	1.3686	0.33566	98.81
T26V	0.0059	0.0348	0.6693	0.0955	0.274893	-1.92135	0	0	17.1082	1.3686	0.33566	98.81
T26W	-0.0088	0.0433	0.8821	0.0386		-3.07473	5	5	17.1082	1.3686	0.33566	98.81
T26Y	0.0072	0.0382	0.8001	0.078		-2.65211	5	5	17.1082	1.3686	0.33566	98.81
T26=									17.1082	1.3686	0.33566	98.81
T26*	-0.0169	0.0158	0.0452	0.0425					17.1082	1.3686	0.33566	98.81
G27A	0.4176	0.0189	-0.0076	0.0735		-2.95217	0.163103	0	24.7223	1.3686	0.55664	98.83
G27C	0.0578	0.1198	0.736	0.0266		-4.2946	2.12483	1.03379	24.7223	1.3686	0.55664	98.83
G27D	0.0786	0.1509	0.8679	0.0311		-5.29384	3.92218	2.39264	24.7223	1.3686	0.55664	98.83
G27E	0.0156	0.0651	0.9885	0.0866		-5.29384	5	5	24.7223	1.3686	0.55664	98.83
G27F	0.0134	0.0488	0.8187	0.1682		-5.52702	5	5	24.7223	1.3686	0.55664	98.83
G27H	0.0168	0.0487	1.0133	0.1161		-5.29384	5	4.4281	24.7223	1.3686	0.55664	98.83
G27I	0.0151	0.0396	0.8529	0.168		-5.15744	5	5	24.7223	1.3686	0.55664	98.83
G27K	0.0322	0.0783	0.8688	0.1345		-5.52702	5	5	24.7223	1.3686	0.55664	98.83
G27L	0.0199	0.074	0.7934	0.1523		-5.15744	5	5	24.7223	1.3686	0.55664	98.83
G27M	0.0257	0.0377	0.8522	0.0663		-5.15744	5	5	24.7223	1.3686	0.55664	98.83
G27N	0.0025	0.0428	0.8647	0.1682		-5.29384	2.95644	1.44115	24.7223	1.3686	0.55664	98.83
G27P	0.7124	0.029	0.1165	0.0832		-3.3297	2.19897	1.20466	24.7223	1.3686	0.55664	98.83
G27Q	-0.0093	0.0397	0.8702	0.0353		-5.29384	5	5	24.7223	1.3686	0.55664	98.83
G27R	-0.0028	0.0243	0.8157	0.0814		-5.52702	5	5	24.7223	1.3686	0.55664	98.83	pathogenic	3.29329e-05
G27S	0.5917	0.0346	0.0147	0.099		-3.17088	1.17471	0.638103	24.7223	1.3686	0.55664	98.83
G27T	0.0823	0.0838	0.8772	0.0638		-4.2946	3.6777	1.83885	24.7223	1.3686	0.55664	98.83
G27V	0.0183	0.0452	0.8167	0.0942		-3.70503	5	2.60557	24.7223	1.3686	0.55664	98.83		3.97674e-06
G27W	0.0457	0.068	0.8264	0.1383		-5.52702	5	5	24.7223	1.3686	0.55664	98.83
G27Y	0.0106	0.0467	0.7853	0.086		-5.52702	5	5	24.7223	1.3686	0.55664	98.83
G27=									24.7223	1.3686	0.55664	98.83
G27*	0.4382	0.2287	0.0501	0.0212					24.7223	1.3686	0.55664	98.83
V28A	1.2068	0.0254	-0.0047	0.0386		-1.78555	1.68115	1.62167	14.5391	1.3686	0.48806	98.85
V28C	1.0618	0.0289	-0.0181	0.0373		-2.08055	2.06471	2.2719	14.5391	1.3686	0.48806	98.85
V28D	0.0114	0.0285	0.8212	0.0484		-3.20009	2.97471	3.09218	14.5391	1.3686	0.48806	98.85
V28E	0.0858	0.0492	0.373	0.1125		-2.68919	2.96483	3.68575	14.5391	1.3686	0.48806	98.85
V28F	0.8738	0.0333	0.0407	0.0303		-3.355	0.555287	1.37856	14.5391	1.3686	0.48806	98.85
V28G	0.964	0.0325	0.0462	0.0636		-3.38162	3.71069	3.97782	14.5391	1.3686	0.48806	98.85
V28H	1.067	0.0425	-0.0082	0.0521		-3.20009	1.91	3.09351	14.5391	1.3686	0.48806	98.85
V28I	0.9894	0.0302	-0.0117	0.0807		-0.371813	0.0505747	0.342241	14.5391	1.3686	0.48806	98.85
V28K	0.7156	0.0389	0	0.018		-2.77854	2.90276	3.09644	14.5391	1.3686	0.48806	98.85
V28L	0.9748	0.0266	0.014	0.0382		-1.23732	1.20494	2.46207	14.5391	1.3686	0.48806	98.85
V28M	0.9901	0.0263	0.0041	0.0451		-2.00893	1.88172	1.43586	14.5391	1.3686	0.48806	98.85
V28N	0.9745	0.0453	0.0963	0.0527		-3.20009	2.34897	2.98534	14.5391	1.3686	0.48806	98.85
V28P	1.2195	0.0273	0.0311	0.0436		-1.92892	3.41103	3.33546	14.5391	1.3686	0.48806	98.85
V28Q	1.0691	0.0441	-0.032	0.0514		-2.75902	2.19989	2.92506	14.5391	1.3686	0.48806	98.85
V28R	0.7372	0.0393	0.0423	0.041		-2.76722	2.63253	2.94448	14.5391	1.3686	0.48806	98.85
V28S	1.2011	0.0267	0.019	0.0738		-2.07361	2.57701	2.62092	14.5391	1.3686	0.48806	98.85
V28T	1.1366	0.0299	-0.0078	0.0423		-1.8384	1.57103	1.52345	14.5391	1.3686	0.48806	98.85
V28W	1.0352	0.0207	-0.0011	0.0554		-2.98257	0.027931	0.552874	14.5391	1.3686	0.48806	98.85
V28Y	1.0619	0.0326	-0.0425	0.0572		-3.02416	0.550805	0.852126	14.5391	1.3686	0.48806	98.85
V28=									14.5391	1.3686	0.48806	98.85
V28*	0.0633	0.0422	-0.0397	0.0553					14.5391	1.3686	0.48806	98.85
F29A	1.2132	0.0332	0.0366	0.0732		-1.6073	1.44299	3.47213	9.82255	1.3686	0.42795	98.71
F29C	1.1584	0.0404	-0.0242	0.0842		-1.19864	2.37437	4.40276	9.82255	1.3686	0.42795	98.71
F29D	0.0245	0.0585	0.9014	0.0746		-2.01586	2.39839	4.52954	9.82255	1.3686	0.42795	98.71
F29E	1.1502	0.0311	-0.0172	0.1046		-1.50638	1.60598	4.29874	9.82255	1.3686	0.42795	98.71
F29G	0.5726	0.0507	0.1284	0.0781		-3.66879	2.95391	5	9.82255	1.3686	0.42795	98.71
F29H	1.2474	0.0266	-0.057	0.0119	1.28391	-1.23939	0.953448	2.1346	9.82255	1.3686	0.42795	98.71
F29I	0.572	0.0535	0.0059	0.1241		-1.66525	1.04575	1.50069	9.82255	1.3686	0.42795	98.71
F29K	1.233	0.0278	0.0146	0.0751		-1.62469	1.55839	4.22425	9.82255	1.3686	0.42795	98.71
F29L	0.7808	0.0294	0.0527	0.0545		-0.789357	1.38276	1.72879	9.82255	1.3686	0.42795	98.71
F29M	1.0418	0.0345	-0.0076	0.0408		-2.40946	1.77943	2.17989	9.82255	1.3686	0.42795	98.71
F29N	1.0109	0.0439	0.033	0.1155		-1.57198	2.01713	3.6942	9.82255	1.3686	0.42795	98.71
F29P	0.0129	0.0611	0.995	0.1175		-3.66879	5	5	9.82255	1.3686	0.42795	98.71
F29Q	1.2304	0.0317	0.0005	0.147		-1.38408	1.49	2.42	9.82255	1.3686	0.42795	98.71
F29R	1.2059	0.0249	0.0445	0.0467		-1.45007	1.61218	3.28517	9.82255	1.3686	0.42795	98.71
F29S	1.2366	0.0291	-0.088	0.0585		-1.46884	1.96115	4.14724	9.82255	1.3686	0.42795	98.71
F29T	1.2315	0.0221	-0.0243	0.0436		-0.94326	1.29678	3.34305	9.82255	1.3686	0.42795	98.71
F29V	0.9147	0.0386	0.0862	0.0442		-2.3254	1.12184	2.40138	9.82255	1.3686	0.42795	98.71
F29W	1.085	0.0285	-0.0367	0.0355		-1.31627	0	0.187356	9.82255	1.3686	0.42795	98.71
F29Y	1.1103	0.0259	-0.001	0.0446		-0.932488	0.0148276	0	9.82255	1.3686	0.42795	98.71
F29=									9.82255	1.3686	0.42795	98.71
F29*	0.0158	0.019	-0.0023	0.0211					9.82255	1.3686	0.42795	98.71
L30A	-0.0046	0.0268	0.647	0.0597		-1.7217	2.75218	3.53655	17.3125	1.3686	0.3441	98.88
L30C	0.0206	0.0229	0.2538	0.0656		-1.87068	2.90701	3.99644	17.3125	1.3686	0.3441	98.88
L30D	0.0196	0.0508	0.8627	0.072		-4.80323	5	5	17.3125	1.3686	0.3441	98.88
L30E	0.0006	0.0252	0.7523	0.1719		-4.80323	4.88414	5	17.3125	1.3686	0.3441	98.88
L30F	0.0353	0.0542	0.8813	0.07		-3.11958	2.41103	3.35259	17.3125	1.3686	0.3441	98.88
L30G	-0.0018	0.046	0.9108	0.1693		-3.69012	5	5	17.3125	1.3686	0.3441	98.88
L30H	0.0241	0.0544	0.8467	0.062		-4.80323	4.28885	5	17.3125	1.3686	0.3441	98.88
L30I	-0.0075	0.0166	0.2908	0.0424		-1.43862	2.1192	1.81632	17.3125	1.3686	0.3441	98.88
L30K	0.0657	0.1099	0.8038	0.0767		-4.80323	5	5	17.3125	1.3686	0.3441	98.88
L30M	0.2985	0.0402	0.0338	0.0414		-1.49688	2.8	2.25408	17.3125	1.3686	0.3441	98.88
L30N	0.0438	0.1011	0.8813	0.0663		-4.80323	3.52368	4.05454	17.3125	1.3686	0.3441	98.88
L30P	0.0599	0.0488	0.9596	0.0948		-4.80323	5	5	17.3125	1.3686	0.3441	98.88	pathogenic
L30Q	0.0075	0.0252	0.667	0.1294		-4.80323	3.72138	3.79103	17.3125	1.3686	0.3441	98.88
L30R	0.011	0.0464	0.8379	0.1057		-4.80323	4.34345	5	17.3125	1.3686	0.3441	98.88
L30S	0.048	0.0636	0.9067	0.1107		-2.05175	4.25782	4.59529	17.3125	1.3686	0.3441	98.88
L30T	0.0049	0.0589	0.9083	0.1666		-1.96705	3.7092	3.84466	17.3125	1.3686	0.3441	98.88
L30V	0.0127	0.0508	0.679	0.089		-1.45826	2.18011	2.00523	17.3125	1.3686	0.3441	98.88
L30W	0.0292	0.0543	0.883	0.1164		-4.21875	2.07759	3.10259	17.3125	1.3686	0.3441	98.88
L30Y	-0.008	0.023	0.7519	0.0596		-2.92882	3.56368	4.03862	17.3125	1.3686	0.3441	98.88
L30=									17.3125	1.3686	0.3441	98.88
L30*	-0.0046	0.0152	0.0419	0.0302					17.3125	1.3686	0.3441	98.88
V31A	1.1373	0.024	0.0033	0.0677		-1.57535	2.65667	3.16632	16.8611	1.3686	0.45991	98.86
V31C	1.1775	0.0257	0.0022	0.0308		-2.20571	2.76724	3.14374	16.8611	1.3686	0.45991	98.86
V31D	0.1522	0.1966	1.0066	0.1371		-3.5274	5	5	16.8611	1.3686	0.45991	98.86
V31E	0.0299	0.0721	0.9426	0.1266		-2.62851	5	5	16.8611	1.3686	0.45991	98.86
V31F	0.0216	0.0879	0.8853	0.1775		-2.26124	5	5	16.8611	1.3686	0.45991	98.86	pathogenic
V31G	0.0155	0.0562	0.9266	0.0855		-3.80809	4.53989	5	16.8611	1.3686	0.45991	98.86
V31H	0.0327	0.0567	1.0258	0.0727		-2.44759	5	5	16.8611	1.3686	0.45991	98.86
V31I	0.8374	0.0313	-0.0037	0.0276		-1.34906	1.57552	1.79816	16.8611	1.3686	0.45991	98.86
V31K	0.0673	0.1382	0.9108	0.1136		-4.35085	5	5	16.8611	1.3686	0.45991	98.86
V31L	0.129	0.03	0.3218	0.0754		-1.27461	5	5	16.8611	1.3686	0.45991	98.86
V31M	0.009	0.0275	0.4535	0.04		-2.14973	5	5	16.8611	1.3686	0.45991	98.86
V31N	0.0007	0.0356	0.9409	0.1054		-2.50772	3.40172	3.90851	16.8611	1.3686	0.45991	98.86
V31P	0.068	0.0633	0.9435	0.0688		-4.35085	5	5	16.8611	1.3686	0.45991	98.86
V31Q	0.0342	0.09	1.0116	0.0507		-2.52287	4.60908	4.85943	16.8611	1.3686	0.45991	98.86
V31R	0.0758	0.0796	0.9618	0.1077		-4.35085	5	5	16.8611	1.3686	0.45991	98.86
V31S	-0.0032	0.0272	0.7633	0.1183		-3.23072	3.84092	4.28517	16.8611	1.3686	0.45991	98.86
V31T	1.0364	0.03	0.0483	0.1325		-2.02766	2.30943	2.32598	16.8611	1.3686	0.45991	98.86
V31W	0.0156	0.0644	0.9689	0.104		-3.41143	5	5	16.8611	1.3686	0.45991	98.86
V31Y	0.0959	0.1277	0.9969	0.067		-2.2397	5	5	16.8611	1.3686	0.45991	98.86
V31=									16.8611	1.3686	0.45991	98.86
V31*	-0.0047	0.0151	0.02	0.0842					16.8611	1.3686	0.45991	98.86
K32A	0.1476	0.0348	0.0041	0.0786		-1.9921	0	0.652184	11.3581	1.3686	0.38128	98.74
K32C	-0.0035	0.019	0.169	0.0862		-2.38661	0.252759	0.994023	11.3581	1.3686	0.38128	98.74
K32D	0.6557	0.0387	0.028	0.034		-1.13892	0.621724	1.97103	11.3581	1.3686	0.38128	98.74
K32E	0.793	0.0423	0.0445	0.0974		-1.04438	0	1.1658	11.3581	1.3686	0.38128	98.74
K32F	0.0094	0.0623	0.6462	0.2656		-2.68855	0	0	11.3581	1.3686	0.38128	98.74
K32G	0.6039	0.0509	0.0142	0.0855		-2.02363	1.27	2.08989	11.3581	1.3686	0.38128	98.74
K32H	0.6231	0.0495	-0.0158	0.0441		-1.01918	0.155747	0.58092	11.3581	1.3686	0.38128	98.74
K32I	-0.0066	0.029	0.731	0.0996		-2.23872	0	0	11.3581	1.3686	0.38128	98.74
K32L	-0.0139	0.0157	0.2127	0.093		-2.05605	0	0	11.3581	1.3686	0.38128	98.74
K32M	0.0501	0.0276	0.0457	0.0542		-2.18488	0	0.511379	11.3581	1.3686	0.38128	98.74
K32N	1.1375	0.0329	0.0119	0.0999		-0.492894	0.00241379	0.33523	11.3581	1.3686	0.38128	98.74
K32P	0.0442	0.0772	0.8261	0.1925		-1.9609	5	5	11.3581	1.3686	0.38128	98.74
K32Q	0.9383	0.0382	-0.0112	0.0887		-0.940615	0	0.637931	11.3581	1.3686	0.38128	98.74
K32R	0.8216	0.0327	0.0321	0.0246		-0.568847	0	0	11.3581	1.3686	0.38128	98.74
K32S	0.7557	0.0504	0.0027	0.0849		-1.55063	0.635862	1.39586	11.3581	1.3686	0.38128	98.74
K32T	0.493	0.0209	0.0079	0.0819		-0.801658	0	0.737471	11.3581	1.3686	0.38128	98.74
K32V	-0.0065	0.0237	0.5609	0.0523		-2.19148	0	0.0856897	11.3581	1.3686	0.38128	98.74
K32W	-0.0092	0.0171	0.1914	0.0625		-2.20402	0	0	11.3581	1.3686	0.38128	98.74
K32Y	-0.0036	0.0196	0.1099	0.0705		-2.47817	0	0	11.3581	1.3686	0.38128	98.74
K32=									11.3581	1.3686	0.38128	98.74
K32*	-0.0159	0.0155	0.0148	0.0537					11.3581	1.3686	0.38128	98.74
H33A	0.5985	0.0564	0.0035	0.0497		-1.66028	0.35046	1.14908	10.1771	1.3686	0.68606	98.6
H33C	0.2394	0.0255	0.0319	0.0455		-2.66432	0.777816	1.91063	10.1771	1.3686	0.68606	98.6
H33D	0.3086	0.0402	0.1336	0.0703		-1.99794	1.16954	2.15845	10.1771	1.3686	0.68606	98.6
H33E	1.0528	0.0363	-0.005	0.0785		-1.14765	0.321034	1.41345	10.1771	1.3686	0.68606	98.6
H33F	0.1118	0.0451	0.0341	0.0348		-2.36879	0	0	10.1771	1.3686	0.68606	98.6
H33G	0.9807	0.0363	-0.0259	0.0536		-2.89621	1.62793	2.23776	10.1771	1.3686	0.68606	98.6
H33I	-0.011	0.0238	0.4658	0.0996		-2.36626	0	0.597989	10.1771	1.3686	0.68606	98.6
H33K	1.0893	0.0231	-0.0207	0.0822		-1.16237	0.545747	0.288966	10.1771	1.3686	0.68606	98.6
H33L	0.0798	0.0364	0.0369	0.0676		-1.02681	0	0.539253	10.1771	1.3686	0.68606	98.6
H33M	0.2172	0.0391	0.0516	0.1193		-1.04401	0	0.827011	10.1771	1.3686	0.68606	98.6
H33N	1.0802	0.0352	0.0347	0.1163		-1.25371	1.02172	1.5119	10.1771	1.3686	0.68606	98.6
H33P	-0.0011	0.0413	0.8687	0.0606		-3.73853	5	5	10.1771	1.3686	0.68606	98.6
H33Q	1.0922	0.0286	0.0288	0.0635		-1.07505	0.312299	1.1119	10.1771	1.3686	0.68606	98.6
H33R	0.9216	0.0537	0.0431	0.0628		-0.963696	0.544138	0.273678	10.1771	1.3686	0.68606	98.6		2.27967e-05
H33S	0.8086	0.0463	-0.023	0.0345		-1.21161	0.811839	1.71523	10.1771	1.3686	0.68606	98.6
H33T	0.3752	0.0239	-0.0484	0.0359		-1.61311	0.177241	1.37253	10.1771	1.3686	0.68606	98.6
H33V	-0.009	0.0163	0.5674	0.0562		-2.31891	0	0.716782	10.1771	1.3686	0.68606	98.6
H33W	0.3713	0.037	-0.0025	0.0589		-2.36779	0	0	10.1771	1.3686	0.68606	98.6
H33Y	0.3926	0.0398	0.0316	0.0899		-0.876718	0	0	10.1771	1.3686	0.68606	98.6
H33=									10.1771	1.3686	0.68606	98.6
H33*	0.0296	0.037	-0.0612	0.0356					10.1771	1.3686	0.68606	98.6
W34A						-2.51045	5	5	19.6987	1.3686	0.51768	98.7
W34C	0.0122	0.0578	0.8253	0.0316		-3.11483	5	5	19.6987	1.3686	0.51768	98.7
W34D	0.038	0.0793	0.8761	0.0632		-4.12902	5	5	19.6987	1.3686	0.51768	98.7
W34E	0.0176	0.0322	0.9477	0.0576		-4.12902	5	5	19.6987	1.3686	0.51768	98.7
W34F	0.6172	0.0485	0.0671	0.0817		-1.35904	2.55736	2.30575	19.6987	1.3686	0.51768	98.7
W34G	0.0357	0.0554	0.7683	0.164		-4.32058	5	5	19.6987	1.3686	0.51768	98.7
W34H	-0.0079	0.0356	0.8534	0.0813		-3.82437	4.89977	4.50448	19.6987	1.3686	0.51768	98.7
W34I	0.0147	0.0567	0.8491	0.1356		-1.02247	5	5	19.6987	1.3686	0.51768	98.7
W34K	0.0195	0.0625	0.7445	0.0894		-3.71336	5	5	19.6987	1.3686	0.51768	98.7
W34L	0.0004	0.0258	0.8233	0.0953		-1.34975	4.04322	3.69897	19.6987	1.3686	0.51768	98.7
W34M	-0.0137	0.0225	0.8948	0.0705		-1.25364	4.7792	4.41931	19.6987	1.3686	0.51768	98.7
W34N	0.0224	0.0381	0.8951	0.0536		-4.12902	5	5	19.6987	1.3686	0.51768	98.7
W34P	0.0491	0.0643	0.8894	0.0858		-4.32058	5	5	19.6987	1.3686	0.51768	98.7
W34Q	-0.0074	0.0385	0.8363	0.1554		-4.12902	5	4.84414	19.6987	1.3686	0.51768	98.7
W34R	0.009	0.0387	0.8503	0.1833		-2.41542	5	4.96816	19.6987	1.3686	0.51768	98.7
W34S	0.0119	0.0263	0.8853	0.0593		-2.4502	5	5	19.6987	1.3686	0.51768	98.7
W34T	0.0075	0.0409	0.7528	0.0648		-3.16817	5	5	19.6987	1.3686	0.51768	98.7
W34V	0.0164	0.0533	0.8355	0.0526		-2.12244	5	5	19.6987	1.3686	0.51768	98.7
W34Y	0.4821	0.0218	0.0106	0.022		-1.44657	2.0554	1.90805	19.6987	1.3686	0.51768	98.7
W34=									19.6987	1.3686	0.51768	98.7
W34*	-0.0165	0.0128	0.0839	0.0519					19.6987	1.3686	0.51768	98.7
L35A	0.8288	0.0564	0.0041	0.0583		-1.67969	1.65552	1.70144	9.91524	1.3686	0.53389	98.45
L35C	0.5924	0.1248	0.1395	0.3689		-2.28868	1.38552	1.40966	9.91524	1.3686	0.53389	98.45
L35D	0.428	0.0526	0.0012	0.0765		-1.36695	2.77379	2.7769	9.91524	1.3686	0.53389	98.45
L35E	0.8508	0.0432	0.04	0.0827		-0.824784	1.24862	1.32052	9.91524	1.3686	0.53389	98.45
L35F	0.4027	0.0351	0.0877	0.0949		-2.38273	1.99034	1.94672	9.91524	1.3686	0.53389	98.45
L35G	0.4807	0.0483	-0.0365	0.058		-2.15733	2.76448	2.81443	9.91524	1.3686	0.53389	98.45
L35H	0.5338	0.0382	-0.0012	0.0419		-1.42606	2.18793	2.11793	9.91524	1.3686	0.53389	98.45
L35I	0.7819	0.1044	-0.0268	0.1152		-0.583474	0.43	0.863621	9.91524	1.3686	0.53389	98.45
L35K	0.8693	0.0323	-0.0196	0.0129		-1.42467	1.85448	1.89879	9.91524	1.3686	0.53389	98.45
L35M	1.0072	0.0271	-0.002	0.0536		-0.617733	0.814483	0.830287	9.91524	1.3686	0.53389	98.45
L35N	0.715	0.0207	0.0441	0.0227		-1.39102	1.72483	1.78086	9.91524	1.3686	0.53389	98.45
L35P	-0.0028	0.0482	0.9489	0.1616		-2.88047	5	5	9.91524	1.3686	0.53389	98.45
L35Q	1.003	0.0416	-0.0637	0.0807		-0.468713	1.11172	1.17483	9.91524	1.3686	0.53389	98.45
L35R	0.6309	0.0405	-0.026	0.0786		-1.34559	1.36448	1.43552	9.91524	1.3686	0.53389	98.45
L35S	0.7732	0.0546	0.0113	0.0462		-1.32895	1.80241	1.82966	9.91524	1.3686	0.53389	98.45
L35T	0.6637	0.0474	-0.0811	0.0712		-1.67716	1.56414	1.56121	9.91524	1.3686	0.53389	98.45
L35V	0.4482	0.0377	0.0149	0.0429		-1.06172	1.11931	1.11466	9.91524	1.3686	0.53389	98.45
L35W	0.0965	0.0362	0.0624	0.1215		-2.77339	1.57356	1.55339	9.91524	1.3686	0.53389	98.45
L35Y	0.2562	0.0405	0.0045	0.1116		-2.77339	1.8931	1.92052	9.91524	1.3686	0.53389	98.45
L35=									9.91524	1.3686	0.53389	98.45
L35*	-0.0139	0.0153	-0.0863	0.0619					9.91524	1.3686	0.53389	98.45
E36A	0.8626	0.0156	0.0403	0.0217		-0.489018	0.485517	0.481897	3.35745	1.3686	0.60501	98.22
E36C	0.4186	0.0354	0.0928	0.061		-0.904869	0.717241	0.566207	3.35745	1.3686	0.60501	98.22
E36D	0.9111	0.0305	-0.0388	0.0428		-0.209615	0.0696552	0	3.35745	1.3686	0.60501	98.22
E36F	0.3008	0.0391	-0.0369	0.0236		-1.26887	0	0	3.35745	1.3686	0.60501	98.22
E36G	0.6983	0.0446	0.0514	0.0576		-0.922609	1.04103	1.01672	3.35745	1.3686	0.60501	98.22
E36H	0.7248	0.036	0.0273	0.0725		-0.497815	0	0	3.35745	1.3686	0.60501	98.22
E36I	0.2229	0.0446	0.0266	0.0484		-0.825951	0	0	3.35745	1.3686	0.60501	98.22
E36K	0.9658	0.0611	0.0019	0.0908		-0.256016	0	0	3.35745	1.3686	0.60501	98.22
E36L	0.4397	0.0392	-0.0418	0.0774		-0.660694	0	0	3.35745	1.3686	0.60501	98.22
E36M	0.6165	0.035	0.0086	0.1084		-1.07444	0.397586	0.067069	3.35745	1.3686	0.60501	98.22
E36N	0.9118	0.0379	-0.0525	0.0804		-0.436711	0.0886207	0	3.35745	1.3686	0.60501	98.22
E36P	-0.0096	0.0206	0.5204	0.1052		-0.795981	2.71897	2.51293	3.35745	1.3686	0.60501	98.22
E36Q	0.9953	0.0423	0.011	0.1072		-0.12576	0.04	0	3.35745	1.3686	0.60501	98.22
E36R	0.8401	0.0224	0.0378	0.0878		-0.186526	0	0	3.35745	1.3686	0.60501	98.22
E36S	0.7968	0.0267	-0.0072	0.0224		-0.485295	0.29	0.107759	3.35745	1.3686	0.60501	98.22
E36T	0.7279	0.0475	0.0113	0.0761		-0.400063	0.0951724	0	3.35745	1.3686	0.60501	98.22
E36V	0.3501	0.0205	0.0265	0.037		-0.966037	0	0	3.35745	1.3686	0.60501	98.22
E36W	0.1648	0.0481	0.1103	0.141		-1.26887	0.276552	0	3.35745	1.3686	0.60501	98.22
E36Y	0.2849	0.0535	0.0196	0.0463		-1.26887	0	0	3.35745	1.3686	0.60501	98.22
E36=									3.35745	1.3686	0.60501	98.22
E36*	-0.0192	0.0143	0.0137	0.0415					3.35745	1.3686	0.60501	98.22
N37A	0.5051	0.0291	0.0001	0.0644		-0.729972	1.1569	1.10948	3.52284	3.78995	0.40443	97.93
N37C	0.5926	0.0366	-0.0176	0.051		-1.57229	1.32793	1.30655	3.52284	3.78995	0.40443	97.93
N37D	0.9794	0.0383	-0.0196	0.0559		-0.220304	0	0	3.52284	3.78995	0.40443	97.93
N37E	0.7431	0.0389	0.0195	0.0677		-0.62239	0.923793	0.943621	3.52284	3.78995	0.40443	97.93
N37F	0.3854	0.0332	-0.053	0.0574		-1.0433	0.848966	0.754483	3.52284	3.78995	0.40443	97.93
N37G	0.1743	0.0354	0.0625	0.0608		-1.22587	2.77069	2.72069	3.52284	3.78995	0.40443	97.93
N37H	0.8792	0.034	0.0019	0.0551		-0.368172	0.463448	0.475517	3.52284	3.78995	0.40443	97.93
N37I	-0.0075	0.0238	0.221	0.0678		-1.54038	0.935862	0.841552	3.52284	3.78995	0.40443	97.93
N37K	0.542	0.0275	-0.0313	0.0543		-0.913544	1.07552	0.548621	3.52284	3.78995	0.40443	97.93
N37L	0.0569	0.0489	0.0298	0.0696		-1.12559	1.16621	0.919655	3.52284	3.78995	0.40443	97.93
N37M	0.34	0.0302	0.0309	0.048		-1.80946	1.08379	1.035	3.52284	3.78995	0.40443	97.93
N37P	0.1293	0.1437	1.0079	0.0806		-1.41648	4.31207	4.29121	3.52284	3.78995	0.40443	97.93
N37Q	0.6963	0.038	-0.0218	0.0739		-0.708286	0.911034	0.762241	3.52284	3.78995	0.40443	97.93
N37R	0.3993	0.0187	0.0115	0.0252		-0.940406	0.707931	0.242471	3.52284	3.78995	0.40443	97.93
N37S	0.6186	0.0357	0.0096	0.0685		-0.687983	1.21517	1.21672	3.52284	3.78995	0.40443	97.93
N37T	0.3793	0.0396	0.0263	0.0614		-0.768583	1.39241	1.35534	3.52284	3.78995	0.40443	97.93
N37V	0.0338	0.0302	0.0023	0.0514		-1.19625	1.01345	0.954655	3.52284	3.78995	0.40443	97.93
N37W	0.0516	0.0254	0.0758	0.0885		-1.78475	0.926552	0.808966	3.52284	3.78995	0.40443	97.93
N37Y	0.3796	0.0369	-0.0043	0.0403		-1.05995	0.196552	0.302989	3.52284	3.78995	0.40443	97.93
N37=									3.52284	3.78995	0.40443	97.93
N37*	-0.0104	0.0154	-0.027	0.0254					3.52284	3.78995	0.40443	97.93
G38A	1.001	0.0265	-0.062	0.0421		-0.695928	0	0	11.0478	3.78995	0.40575	96.35		3.97646e-06
G38C	0.8815	0.033	-0.0188	0.059		-1.91012	0.0606897	0.0495402	11.0478	3.78995	0.40575	96.35
G38D	1.0516	0.0302	0.013	0.0216		-0.509663	0	0	11.0478	3.78995	0.40575	96.35	VUS	6.97866e-06
G38E	0.9409	0.0303	-0.018	0.0314		-1.17302	0	0	11.0478	3.78995	0.40575	96.35
G38F	0.7382	0.0306	-0.0469	0.0275		-2.45484	0	0	11.0478	3.78995	0.40575	96.35
G38H	0.851	0.0336	0.0234	0.0637		-1.3112	0	0	11.0478	3.78995	0.40575	96.35
G38I	0.8148	0.0288	-0.0032	0.068		-1.3143	0.017931	0.381034	11.0478	3.78995	0.40575	96.35
G38K	0.8651	0.025	-0.0222	0.0566		-1.10438	0	0	11.0478	3.78995	0.40575	96.35
G38L	1.0217	0.025	0.0498	0.0394		-1.10697	0	0	11.0478	3.78995	0.40575	96.35
G38M	1.0857	0.0217	-0.0405	0.0716		-1.91466	0	0	11.0478	3.78995	0.40575	96.35
G38N	0.995	0.0342	0.0069	0.1007		-1.36803	0	0	11.0478	3.78995	0.40575	96.35
G38P	1.0924	0.0451	0.0109	0.0757		-0.769128	0	0	11.0478	3.78995	0.40575	96.35
G38Q	1.0079	0.0235	0.0108	0.0816		-1.12824	0	0	11.0478	3.78995	0.40575	96.35
G38R	0.8421	0.0372	0.0195	0.0587		-1.17702	0	0	11.0478	3.78995	0.40575	96.35
G38S	0.99	0.0257	-0.0116	0.1157		-0.996283	0	0	11.0478	3.78995	0.40575	96.35
G38T	0.8136	0.0247	0.0084	0.0685		-1.33404	0	0	11.0478	3.78995	0.40575	96.35
G38V	0.6528	0.0299	0.0422	0.0618		-1.38027	0.262414	0.326839	11.0478	3.78995	0.40575	96.35
G38W	0.5948	0.037	0.0379	0.075		-2.92309	0	0	11.0478	3.78995	0.40575	96.35
G38Y	0.7199	0.0371	-0.0151	0.0347		-2.55199	0	0	11.0478	3.78995	0.40575	96.35
G38=									11.0478	3.78995	0.40575	96.35
G38*	-0.0118	0.01	-0.0129	0.0397					11.0478	3.78995	0.40575	96.35
A39C	0.8151	0.0193	0.0244	0.0838		-0.955388	1.01	1.00103	2.87489	3.78995	0.17263	97.69
A39D	0.9928	0.0337	0.0144	0.0869		-0.518268	0.000689655	0.00482759	2.87489	3.78995	0.17263	97.69
A39E	1.0112	0.0339	-0.0129	0.03		-0.439757	0	0	2.87489	3.78995	0.17263	97.69
A39F	0.7958	0.0296	0.0028	0.0437		-0.792361	0.769655	0.781149	2.87489	3.78995	0.17263	97.69
A39G	0.8929	0.029	0.0085	0.0467		-0.65455	0.600345	0.601897	2.87489	3.78995	0.17263	97.69
A39H	0.9145	0.0318	-0.0473	0.1056		-0.580002	0.554368	0.464943	2.87489	3.78995	0.17263	97.69
A39I	0.8146	0.0265	0.0103	0.0213		-0.659945	0.355517	0.32	2.87489	3.78995	0.17263	97.69
A39K	0.9316	0.0315	0.0092	0.0197		-0.63209	0	0	2.87489	3.78995	0.17263	97.69
A39L	0.8483	0.0243	0.0011	0.0831		-0.645232	0	0	2.87489	3.78995	0.17263	97.69
A39M	0.9	0.018	0.0312	0.0722		-1.00958	0.297241	0.267759	2.87489	3.78995	0.17263	97.69
A39N	0.9146	0.0339	-0.005	0.0436		-0.564649	0.017931	0.0177586	2.87489	3.78995	0.17263	97.69
A39P	0.2117	0.0331	0.0613	0.1537		-0.611182	2.37862	2.31483	2.87489	3.78995	0.17263	97.69
A39Q	0.9475	0.0253	-0.0207	0.042		-0.423661	0.0262069	0.0151724	2.87489	3.78995	0.17263	97.69
A39R	0.9071	0.015	0.0115	0.0439		-0.623058	0	0	2.87489	3.78995	0.17263	97.69
A39S	0.9486	0.0393	0.0575	0.1617		-0.297926	0	0	2.87489	3.78995	0.17263	97.69
A39T	0.919	0.0296	0.0061	0.0455		-0.135705	0	0	2.87489	3.78995	0.17263	97.69	benign	0.00031665
A39V	0.8094	0.0267	0.0309	0.0338		-0.594006	0.580345	0.548103	2.87489	3.78995	0.17263	97.69
A39W	0.7989	0.0562	-0.0341	0.0702		-1.32949	0.404368	0.387126	2.87489	3.78995	0.17263	97.69
A39Y	0.7584	0.0365	0.0459	0.0706		-0.830886	0.211379	0.250287	2.87489	3.78995	0.17263	97.69
A39=									2.87489	3.78995	0.17263	97.69
A39*	0.2007	0.0865	0.0055	0.0812					2.87489	3.78995	0.17263	97.69
E40A	-0.001	0.0278	0.2697	0.2261		-1.38462	1.69345	1.50385	9.97636	3.78995	0.17263	97.86
E40C	-0.0013	0.0404	0.5584	0.1081		-2.99521	2.47609	2.25621	9.97636	3.78995	0.17263	97.86
E40D	0.4693	0.0298	0.0242	0.0655		-1.21439	0.766897	0.570345	9.97636	3.78995	0.17263	97.86
E40F	0.1275	0.0416	0.1762	0.0249		-2.16321	0.208966	0.11954	9.97636	3.78995	0.17263	97.86
E40G	0.0145	0.0447	0.7021	0.0243		-2.52751	2.51241	2.35471	9.97636	3.78995	0.17263	97.86
E40H	0.0412	0.0683	0.8001	0.076		-1.64547	1.49713	1.15724	9.97636	3.78995	0.17263	97.86
E40I	0.0233	0.0473	0.8604	0.1671		-1.25849	1.54172	1.09678	9.97636	3.78995	0.17263	97.86
E40K	0.115	0.1733	0.7382	0.0756		-1.63951	1.18989	1.36195	9.97636	3.78995	0.17263	97.86
E40L	0.0316	0.0545	0.8325	0.0363		-1.52502	1.16184	0.820115	9.97636	3.78995	0.17263	97.86
E40M	0.0069	0.043	0.7015	0.122		-2.90826	1.33379	1.17776	9.97636	3.78995	0.17263	97.86
E40N	-0.0067	0.054	0.7821	0.096		-1.34274	1.77333	1.38615	9.97636	3.78995	0.17263	97.86
E40P	-0.0001	0.0181	0.6849	0.1093		-1.93494	1.22391	0.940345	9.97636	3.78995	0.17263	97.86
E40Q	-0.0145	0.0201	0.4159	0.0959		-1.32035	0.745862	0	9.97636	3.78995	0.17263	97.86
E40R	0.0218	0.059	0.9171	0.1797		-1.54794	1.71184	1.15075	9.97636	3.78995	0.17263	97.86
E40S	-0.0134	0.015	0.5409	0.1114		-1.70861	1.41529	1.26707	9.97636	3.78995	0.17263	97.86
E40T	0.026	0.084	0.8244	0.126		-2.4482	1.47368	1.41057	9.97636	3.78995	0.17263	97.86
E40V	0.0441	0.0806	0.8224	0.1378		-1.63794	1.76471	1.5004	9.97636	3.78995	0.17263	97.86
E40W	-0.0087	0.0374	0.6883	0.1517		-3.52217	1.1677	0.381724	9.97636	3.78995	0.17263	97.86
E40Y	0.0024	0.0315	0.4148	0.0605		-3.17826	0.223218	0.0401149	9.97636	3.78995	0.17263	97.86
E40=									9.97636	3.78995	0.17263	97.86
E40*	0.0158	0.0229	0.0036	0.0261					9.97636	3.78995	0.17263	97.86
I41A	-0.0163	0.0293	0.562	0.0704		-1.75694	3.74678	3.76293	14.3463	3.78995	0.17263	98.4
I41C	0.068	0.0368	0.0833	0.124		-2.93167	3.18908	2.98178	14.3463	3.78995	0.17263	98.4
I41D	0.0008	0.0296	0.8733	0.0363		-2.43386	4.70391	4.52776	14.3463	3.78995	0.17263	98.4
I41E	0.0213	0.0437	0.8174	0.1261		-1.86793	5	5	14.3463	3.78995	0.17263	98.4
I41F	-0.0049	0.0301	0.8122	0.11		-1.52247	4.51966	3.94839	14.3463	3.78995	0.17263	98.4
I41G	0.0404	0.1148	0.7536	0.1695		-1.88164	5	5	14.3463	3.78995	0.17263	98.4
I41H	-0.0127	0.0294	0.9237	0.1619		-2.5485	4.65816	4.77644	14.3463	3.78995	0.17263	98.4
I41K	0.0963	0.1608	0.8657	0.0777		-1.80688	5	5	14.3463	3.78995	0.17263	98.4
I41L	0.9635	0.0338	0.0503	0.0443		-0.974317	1.05287	1.87753	14.3463	3.78995	0.17263	98.4
I41M	-0.0006	0.0204	0.3809	0.1227		-1.48976	2.9608	2.27184	14.3463	3.78995	0.17263	98.4
I41N	-0.011	0.0221	0.7677	0.0759		-2.48314	3.26011	3.06092	14.3463	3.78995	0.17263	98.4
I41P	0.0047	0.0945	1.0232	0.1913		-2.11799	5	4.88287	14.3463	3.78995	0.17263	98.4
I41Q	0.0089	0.0413	0.8658	0.109		-1.87115	3.22989	2.79379	14.3463	3.78995	0.17263	98.4
I41R	0.005	0.0404	0.7953	0.1108		-2.16092	5	4.86655	14.3463	3.78995	0.17263	98.4
I41S	0.0058	0.017	0.7927	0.1329		-1.78211	4.43724	4.29075	14.3463	3.78995	0.17263	98.4
I41T	-0.0017	0.0224	0.2448	0.0317		-1.80977	2.46161	2.23316	14.3463	3.78995	0.17263	98.4
I41V	0.7912	0.0459	-0.0424	0.0928		-0.411045	1.12425	0.911207	14.3463	3.78995	0.17263	98.4
I41W	0.0299	0.0619	0.9206	0.1716		-1.89366	5	5	14.3463	3.78995	0.17263	98.4
I41Y	0.0047	0.0449	0.6718	0.1346		-2.09066	5	4.41316	14.3463	3.78995	0.17263	98.4
I41=									14.3463	3.78995	0.17263	98.4
I41*	-0.0098	0.0168	-0.055	0.0471					14.3463	3.78995	0.17263	98.4
Q42A	0.9506	0.0272	0.0344	0.0795		-1.31983	2.85126	2.81121	8.86791	3.78995	0.14127	97.32
Q42C	0.7402	0.0247	0.0243	0.0569		-1.3511	2.3092	2.2369	8.86791	3.78995	0.14127	97.32
Q42D	0.6817	0.0233	-0.015	0.0461		-1.03513	3.18138	3.27948	8.86791	3.78995	0.14127	97.32
Q42E	0.9522	0.0211	0.0238	0.0404		-0.697528	2.48241	2.45724	8.86791	3.78995	0.14127	97.32
Q42F	0.8702	0.0173	0.0115	0.0583		-1.81929	1.11161	1.27075	8.86791	3.78995	0.14127	97.32
Q42G	0.5869	0.0475	-0.0035	0.0889		-1.91667	3.61	3.55454	8.86791	3.78995	0.14127	97.32
Q42H	0.9073	0.0178	0.0023	0.0456		-0.388487	2.09954	1.74224	8.86791	3.78995	0.14127	97.32
Q42I	0.3848	0.0302	-0.0091	0.0178		-1.77671	1.85989	1.9492	8.86791	3.78995	0.14127	97.32
Q42K	0.8734	0.0293	0.001	0.0674		-1.26964	2.23908	2.25345	8.86791	3.78995	0.14127	97.32
Q42L	0.5425	0.0406	0.0318	0.0293		-1.62409	1.37161	1.36603	8.86791	3.78995	0.14127	97.32
Q42M	0.8123	0.0287	-0.008	0.0134		-1.80695	1.90379	1.9527	8.86791	3.78995	0.14127	97.32
Q42N	0.8446	0.0425	0.0103	0.0901		-1.12	2.46793	2.40557	8.86791	3.78995	0.14127	97.32
Q42P	0.0381	0.0578	0.7861	0.0885		-1.61564	5	5	8.86791	3.78995	0.14127	97.32
Q42R	0.8598	0.0219	-0.0149	0.0581		-0.803469	2.25241	2.11494	8.86791	3.78995	0.14127	97.32
Q42S	0.8778	0.03	-0.0132	0.0592		-1.02268	2.83529	2.83115	8.86791	3.78995	0.14127	97.32
Q42T	0.8381	0.0307	0.0122	0.0661		-1.21947	2.44333	2.2769	8.86791	3.78995	0.14127	97.32
Q42V	0.4764	0.0237	0.0428	0.0514		-1.71276	2.00356	2.00316	8.86791	3.78995	0.14127	97.32
Q42W	0.6852	0.0304	0.004	0.0738		-1.9725	0.847126	1.02046	8.86791	3.78995	0.14127	97.32
Q42Y	0.7371	0.0325	0.0103	0.0638		-2.43985	0.863103	1.06925	8.86791	3.78995	0.14127	97.32
Q42=									8.86791	3.78995	0.14127	97.32
Q42*	-0.0163	0.0155	0.0052	0.0368					8.86791	3.78995	0.14127	97.32
R43A						-1.74785	2.85253	2.84155	12.4115	3.78995	0.13436	96.82
R43C	0.0151	0.0611	0.489	0.1438		-1.88768	2.67092	2.65638	12.4115	3.78995	0.13436	96.82
R43D	-0.0474	0	1.0638	0.175		-1.80625	2.99977	4.0892	12.4115	3.78995	0.13436	96.82
R43E	0.0061	0.0594	0.7498	0.2003		-1.65413	3.76977	3.9404	12.4115	3.78995	0.13436	96.82
R43F	-0.003	0.0253	0.6257	0.1908		-2.00072	1.07966	1.25971	12.4115	3.78995	0.13436	96.82
R43G	-0.0077	0.0456	0.5028	0.152		-1.93387	4.34517	4.41287	12.4115	3.78995	0.13436	96.82
R43H	-0.0063	0.0226	0.2833	0.2141		-1.94424	1.86977	1.96448	12.4115	3.78995	0.13436	96.82
R43I	-0.0121	0.0232	0.3647	0.1512		-1.38018	2.84816	4.26494	12.4115	3.78995	0.13436	96.82
R43K	0.1571	0.0334	0.0665	0.1871		-1.3351	2.3308	2.01103	12.4115	3.78995	0.13436	96.82
R43L	-0.011	0.0234	0.5974	0.0815		-1.83404	1.65264	1.69776	12.4115	3.78995	0.13436	96.82
R43M	-0.0078	0.0153	0.375	0.0517		-1.99851	2.33736	2.41098	12.4115	3.78995	0.13436	96.82
R43N	0.0126	0.0656	0.5775	0.0443		-2.22582	3.11977	3.22195	12.4115	3.78995	0.13436	96.82
R43P	0.0799	0.121	0.8922	0.1843		-2.59644	3.52195	3.41057	12.4115	3.78995	0.13436	96.82
R43Q	-0.0076	0.0244	0.1628	0.1282		-1.76559	2.33885	2.20569	12.4115	3.78995	0.13436	96.82
R43S	-0.0113	0.0268	0.5114	0.2033		-1.79563	3.54816	3.56517	12.4115	3.78995	0.13436	96.82
R43T	0.0031	0.0219	0.3829	0.2274		-2.01482	2.61011	2.6227	12.4115	3.78995	0.13436	96.82
R43V	-0.0106	0.0191	0.284	0.0636		-1.94145	2.89287	2.80006	12.4115	3.78995	0.13436	96.82
R43W	0.0266	0.0814	0.9187	0.1481		-1.9879	1.59678	1.78966	12.4115	3.78995	0.13436	96.82
R43Y	0.0034	0.0208	0.1109	0.1194		-2.06298	0.512644	0.632989	12.4115	3.78995	0.13436	96.82
R43=									12.4115	3.78995	0.13436	96.82
R43*	0.0162	0.0354	-0.028	0.1208					12.4115	3.78995	0.13436	96.82
T44A	0.9823	0.0257	-0.0257	0.0721		-0.25682	0.234943	0.228966	3.48793	3.78995	0.14399	92.44
T44C	0.7218	0.0274	-0.0059	0.0725		-0.860972	0.69954	0.710862	3.48793	3.78995	0.14399	92.44
T44D	1.0239	0.0343	-0.0157	0.0414		-0.640424	0	0	3.48793	3.78995	0.14399	92.44
T44E	0.9774	0.0392	0.0022	0.0596		-0.49052	0	0	3.48793	3.78995	0.14399	92.44
T44F	0.44	0.0309	-0.0457	0.0831		-1.19362	0	0	3.48793	3.78995	0.14399	92.44
T44G	0.8265	0.0475	0.0421	0.097		-0.77055	0.936322	0.886207	3.48793	3.78995	0.14399	92.44
T44H	0.9199	0.0292	-0.0478	0.0456		-0.907933	0	0	3.48793	3.78995	0.14399	92.44
T44I	0.4201	0.0278	0.0011	0.0108		-1.04083	0	0	3.48793	3.78995	0.14399	92.44
T44K	1.0354	0.0263	0.0131	0.1017		-0.453912	0	0	3.48793	3.78995	0.14399	92.44
T44L	0.5445	0.0455	0.0182	0.0824		-0.935126	0	0	3.48793	3.78995	0.14399	92.44
T44M	0.6516	0.0295	0.0483	0.0809		-1.76129	0.181839	0.168103	3.48793	3.78995	0.14399	92.44
T44N	1.0062	0.0295	-0.0283	0.0362		-0.432433	0.0974713	0.0777586	3.48793	3.78995	0.14399	92.44
T44P	1.1287	0.0357	0.0482	0.082		-0.332745	0	0	3.48793	3.78995	0.14399	92.44
T44Q	1.0121	0.022	-0.0259	0.025		-0.654839	0.0235632	0.0105172	3.48793	3.78995	0.14399	92.44
T44R	0.9902	0.0357	0.0168	0.071		-0.454619	0	0	3.48793	3.78995	0.14399	92.44
T44S	1.0025	0.0261	-0.0319	0.0554		-0.304424	0	0	3.48793	3.78995	0.14399	92.44
T44V	0.6032	0.0437	0.0199	0.0819		-1.42532	0	0	3.48793	3.78995	0.14399	92.44
T44W	0.3724	0.0393	0.0268	0.0872		-1.0798	0.375977	0.377241	3.48793	3.78995	0.14399	92.44
T44Y	0.5479	0.0342	-0.0257	0.073		-1.26699	0	0	3.48793	3.78995	0.14399	92.44
T44=									3.48793	3.78995	0.14399	92.44
T44*	0.1942	0.1258	-0.0485	0.0425					3.48793	3.78995	0.14399	92.44
G45A	0.3167	0.0425	0.0155	0.0108		-1.47163	1.24862	1.13943	9.74902	3.78995	0.22853	89.15
G45C	0.0153	0.0228	0.0729	0.0531		-2.59181	1.17103	1.14816	9.74902	3.78995	0.22853	89.15
G45D	0.5061	0.042	0.0009	0.0338		-1.4247	1.17828	1.41431	9.74902	3.78995	0.22853	89.15
G45E	0.0383	0.0292	0.1287	0.0471		-1.78	1.45437	1.52305	9.74902	3.78995	0.22853	89.15
G45F	-0.0046	0.0181	0.4432	0.0673		-3.98596	0.680345	0.549138	9.74902	3.78995	0.22853	89.15
G45H	0.307	0.0426	0.0184	0.0618		-1.73484	1.22747	1.09718	9.74902	3.78995	0.22853	89.15
G45I	0.0349	0.0781	0.7258	0.1494		-3.47995	2.25506	2.30397	9.74902	3.78995	0.22853	89.15
G45K	0.3905	0.0364	0.0646	0.0505		-2.22057	0.57908	0.639138	9.74902	3.78995	0.22853	89.15
G45L	-0.0092	0.0147	0.2689	0.0775		-2.61591	1.12195	1.02155	9.74902	3.78995	0.22853	89.15
G45M	-0.0052	0.027	0.1507	0.1174		-3.47995	1.0877	1.2142	9.74902	3.78995	0.22853	89.15
G45N	0.803	0.0364	0.0107	0.1099		-1.58937	0	0	9.74902	3.78995	0.22853	89.15
G45P	-0.0053	0.0213	0.2409	0.1361		-1.86222	5	5	9.74902	3.78995	0.22853	89.15
G45Q	0.1987	0.0505	0.0264	0.0875		-2.44974	1.08816	1.08776	9.74902	3.78995	0.22853	89.15
G45R	0.2734	0.0356	0.0699	0.0842		-1.8219	0	0.197126	9.74902	3.78995	0.22853	89.15
G45S	0.8581	0.0211	-0.0084	0.0476		-0.957644	0.644943	0.759425	9.74902	3.78995	0.22853	89.15
G45T	0.5998	0.0311	0.0148	0.0589		-1.04355	1.76103	1.46454	9.74902	3.78995	0.22853	89.15
G45V	-0.0156	0.041	0.7679	0.0867		-2.91024	2.45747	2.64868	9.74902	3.78995	0.22853	89.15
G45W	0.007	0.0436	0.6299	0.049		-3.98596	0.832874	0.928966	9.74902	3.78995	0.22853	89.15
G45Y	-0.0022	0.0233	0.3651	0.1047		-3.98596	0.812874	0.758678	9.74902	3.78995	0.22853	89.15
G45=									9.74902	3.78995	0.22853	89.15
G45*	-0.0114	0.0194	0.0343	0.1129					9.74902	3.78995	0.22853	89.15
L46A	-0.0055	0.015	0.1903	0.0337		-1.82572	3.40621	3.39707	14.0589	3.78995	0.22853	95.35
L46C	0.6456	0.0333	-0.0593	0.0979		-1.87036	2.60264	2.51672	14.0589	3.78995	0.22853	95.35
L46D	0.0118	0.028	0.8682	0.1278		-2.05719	3.88724	4.02839	14.0589	3.78995	0.22853	95.35
L46E	0.0415	0.0791	0.8935	0.0945		-3.10141	3.99	3.94132	14.0589	3.78995	0.22853	95.35
L46F	0.9505	0.0546	-0.0417	0.0756		-0.944884	3.77874	3.84609	14.0589	3.78995	0.22853	95.35
L46G	0.007	0.0317	0.8296	0.149		-2.41287	5	5	14.0589	3.78995	0.22853	95.35
L46H	0.006	0.042	0.6875	0.0121		-3.2349	2.69759	3.00402	14.0589	3.78995	0.22853	95.35
L46I	0.8938	0.0205	0.0147	0.0609		-1.22274	1.43379	1.08552	14.0589	3.78995	0.22853	95.35
L46K	0.0376	0.0541	0.9291	0.0597		-3.67023	4.88379	5	14.0589	3.78995	0.22853	95.35
L46M	1.0204	0.0257	-0.0171	0.0305		-0.406099	1.04149	1.30149	14.0589	3.78995	0.22853	95.35
L46N	0.0109	0.029	0.7325	0.0919		-2.30023	2.44747	2.53557	14.0589	3.78995	0.22853	95.35
L46P	0.0275	0.0579	0.8343	0.0526		-2.75888	4.23115	4.05701	14.0589	3.78995	0.22853	95.35
L46Q	0.0266	0.0421	0.8148	0.0638		-3.2349	2.50828	2.44667	14.0589	3.78995	0.22853	95.35
L46R	0.0245	0.037	0.9161	0.0737		-3.18018	5	5	14.0589	3.78995	0.22853	95.35
L46S	-0.0096	0.0217	0.4502	0.0992		-3.13922	3.21322	3.31529	14.0589	3.78995	0.22853	95.35
L46T	0.3026	0.0291	0.0668	0.0288		-3.13922	2.05793	2.13201	14.0589	3.78995	0.22853	95.35
L46V	0.8934	0.0293	0.0174	0.0377		-0.457607	0.411149	0.387989	14.0589	3.78995	0.22853	95.35
L46W	-0.0072	0.0107	0.3476	0.1232		-2.54964	4.51954	5	14.0589	3.78995	0.22853	95.35
L46Y	0.4947	0.0261	0.0148	0.0644		-2.10101	3.08874	4.48511	14.0589	3.78995	0.22853	95.35
L46=									14.0589	3.78995	0.22853	95.35
L46*	-0.0006	0.0196	-0.0328	0.0447					14.0589	3.78995	0.22853	95.35
E47A	0.7656	0.0449	0.0621	0.0453		-0.87985	0.611839	0.617356	7.97301	3.78995	0.24983	97.42
E47C	0.8577	0.0383	0.0814	0.0622		-1.17185	0.584253	0.598103	7.97301	3.78995	0.24983	97.42
E47D	0.9255	0.0463	0.0111	0.0353		-0.411404	0	0	7.97301	3.78995	0.24983	97.42
E47F	0.5782	0.0473	0.0853	0.0724		-2.59362	0	0	7.97301	3.78995	0.24983	97.42
E47G	0.2357	0.0419	-0.0045	0.0311		-2.05538	1.69931	1.76443	7.97301	3.78995	0.24983	97.42
E47H	0.902	0.0242	0.028	0.0077		-1.20088	0	0	7.97301	3.78995	0.24983	97.42
E47I	0.8448	0.0408	0.0063	0.0509		-2.36953	0	0	7.97301	3.78995	0.24983	97.42
E47K	0.945	0.0275	-0.034	0.0867		-1.33864	0	0	7.97301	3.78995	0.24983	97.42
E47L	0.705	0.0413	0.027	0.0451		-1.19052	0	0	7.97301	3.78995	0.24983	97.42
E47M	0.7766	0.0326	-0.0031	0.0377		-2.77341	0	0	7.97301	3.78995	0.24983	97.42
E47N	0.8062	0.0312	0.0704	0.0616		-1.19645	0	0.0346552	7.97301	3.78995	0.24983	97.42
E47P	0.0512	0.0252	0.0942	0.0763		-1.29737	0	0.385517	7.97301	3.78995	0.24983	97.42
E47Q	0.9637	0.031	0.0258	0.0998		-0.611826	0	0.07	7.97301	3.78995	0.24983	97.42		3.97668e-06
E47R	0.8	0.0213	0.0306	0.0389		-1.16621	0	0.0503448	7.97301	3.78995	0.24983	97.42
E47S	0.8753	0.0392	-0.0034	0.0468		-0.936604	0.0418391	0.10931	7.97301	3.78995	0.24983	97.42
E47T	0.9487	0.0327	-0.0449	0.0547		-0.902701	0	0	7.97301	3.78995	0.24983	97.42
E47V	0.8112	0.0599	0.0053	0.1244		-1.72684	0	0	7.97301	3.78995	0.24983	97.42
E47W	0.4047	0.0209	0.0433	0.0984		-2.94065	0	0	7.97301	3.78995	0.24983	97.42
E47Y	0.6116	0.0393	-0.0044	0.0584		-2.23039	0	0	7.97301	3.78995	0.24983	97.42
E47=									7.97301	3.78995	0.24983	97.42
E47*	-0.0173	0.0164	0.0611	0.0679					7.97301	3.78995	0.24983	97.42
V48A	0.015	0.0306	0.1143	0.0438		-1.3338	3.01598	3.17029	14.1131	3.78995	0.22649	98.64
V48C	0.526	0.0236	0.0289	0.0543		-1.71728	2.6177	2.28224	14.1131	3.78995	0.22649	98.64
V48D	0.0159	0.0345	0.8873	0.1272		-3.96202	4.74828	4.72431	14.1131	3.78995	0.22649	98.64
V48E	0.0291	0.0639	0.8775	0.0857		-3.96202	5	5	14.1131	3.78995	0.22649	98.64
V48F	0.0445	0.0803	0.8915	0.0188		-2.20231	5	4.49448	14.1131	3.78995	0.22649	98.64
V48G	0.0173	0.0424	0.8136	0.1415		-4.25135	5	5	14.1131	3.78995	0.22649	98.64
V48H	0.0202	0.0427	0.7846	0.0786		-3.96202	5	5	14.1131	3.78995	0.22649	98.64
V48I	0.8142	0.034	0.0237	0.0747		-1.2533	1.66598	2.06759	14.1131	3.78995	0.22649	98.64
V48K	0.0181	0.0412	0.8753	0.1207		-4.25135	5	5	14.1131	3.78995	0.22649	98.64
V48L	0.0296	0.0237	0.1499	0.0538		-1.26006	2.10057	2.48138	14.1131	3.78995	0.22649	98.64
V48M	-0.0036	0.0178	0.2146	0.0686		-1.7759	3.8646	3.35213	14.1131	3.78995	0.22649	98.64
V48N	-0.0175	0.0197	0.7488	0.0556		-2.38757	3.24816	2.69138	14.1131	3.78995	0.22649	98.64
V48P	0.1054	0.039	0.0557	0.0254		-2.8602	4.88621	5	14.1131	3.78995	0.22649	98.64
V48Q	0.0005	0.0468	0.8827	0.0997		-3.96202	5	4.56247	14.1131	3.78995	0.22649	98.64
V48R	0.0204	0.028	0.854	0.0472		-4.25135	5	5	14.1131	3.78995	0.22649	98.64
V48S	-0.0128	0.0173	0.4296	0.0896		-1.64557	3.66023	3.66828	14.1131	3.78995	0.22649	98.64
V48T	0.2928	0.0385	0.0589	0.0887		-0.971286	2.05402	1.8673	14.1131	3.78995	0.22649	98.64
V48W	0.012	0.0395	0.9248	0.0908		-3.23737	5	5	14.1131	3.78995	0.22649	98.64
V48Y	0.0246	0.0398	0.8427	0.1162		-2.27342	5	5	14.1131	3.78995	0.22649	98.64
V48=									14.1131	3.78995	0.22649	98.64
V48*	0.0401	0.0264	-0.0562	0.0182					14.1131	3.78995	0.22649	98.64
K49A	0.7511	0.0657	0.053	0.1693		-1.38103	0.682184	0.608448	11.2723	1.83385	0.38496	98.47
K49C	0.8581	0.0682	-0.026	0.1529		-1.12589	0.180345	0.00890805	11.2723	1.83385	0.38496	98.47
K49D	0.4892	0.0303	-0.0008	0.1136		-1.13715	0	0.0635632	11.2723	1.83385	0.38496	98.47
K49E	0.6592	0.0579	0.0417	0.1224		-0.899988	0	0	11.2723	1.83385	0.38496	98.47
K49F	0.6322	0.0519	0.0754	0.051		-1.25122	0	0	11.2723	1.83385	0.38496	98.47
K49G	-0.0066	0.0267	0.7661	0.1537		-1.55279	1.96828	2.25356	11.2723	1.83385	0.38496	98.47
K49H	0.9171	0.0359	0.0789	0.0352		-1.15604	0	0	11.2723	1.83385	0.38496	98.47
K49I	0.7301	0.0285	0.0134	0.0505		-1.13394	0	0	11.2723	1.83385	0.38496	98.47
K49L	0.6868	0.048	-0.0256	0.0327		-0.978485	0	0	11.2723	1.83385	0.38496	98.47
K49M	0.871	0.0296	-0.0512	0.0601		-0.933299	0	0	11.2723	1.83385	0.38496	98.47
K49N	0.6809	0.0391	-0.0053	0.0609		-1.11637	0	0	11.2723	1.83385	0.38496	98.47
K49P	0.1144	0.1585	0.9559	0.1301		-2.11997	2.77023	2.84977	11.2723	1.83385	0.38496	98.47
K49Q	0.93	0.0855	0.1078	0.1106		-1.06293	0	0	11.2723	1.83385	0.38496	98.47
K49R	0.8916	0.0589	-0.0468	0.0982		-0.255976	0	0	11.2723	1.83385	0.38496	98.47
K49S	0.782	0.0415	-0.0297	0.0354		-1.10883	0.448161	0.691322	11.2723	1.83385	0.38496	98.47
K49T	1.0026	0.0455	0.0405	0.1127		-0.641443	0	0	11.2723	1.83385	0.38496	98.47
K49V	1.0433	0.08	-0.0096	0.2305		-0.875916	0	0	11.2723	1.83385	0.38496	98.47
K49W	0.2037	0.027	-0.0049	0.0571		-1.95533	0	0	11.2723	1.83385	0.38496	98.47
K49Y	0.628	0.0329	-0.0275	0.0825		-1.78437	0	0	11.2723	1.83385	0.38496	98.47
K49=									11.2723	1.83385	0.38496	98.47
K49*	0.0292	0.0401	-0.0359	0.0167					11.2723	1.83385	0.38496	98.47
P50A	0.4104	0.0311	-0.0227	0.0473		-0.959858	0.627931	0.739253	13.5518	1.83385	0.34395	98.82
P50C	0.4302	0.0494	0.0115	0.0952		-1.26472	1.93046	2.27201	13.5518	1.83385	0.34395	98.82
P50D	0.0527	0.049	0.865	0.0363		-3.21632	3.33621	3.53937	13.5518	1.83385	0.34395	98.82
P50E	0.0453	0.0686	0.9043	0.0214		-3.21632	4.68724	4.44563	13.5518	1.83385	0.34395	98.82
P50F	-0.0044	0.0279	0.7905	0.1318		-1.30981	3.65276	5	13.5518	1.83385	0.34395	98.82
P50G	-0.0126	0.0168	0.2013	0.094		-2.50377	2.86276	2.89356	13.5518	1.83385	0.34395	98.82
P50H	0.0128	0.0375	0.8289	0.1366		-2.26914	4.68	4.99736	13.5518	1.83385	0.34395	98.82
P50I	-0.0096	0.0207	0.6892	0.1722		-1.15662	2.12506	1.44149	13.5518	1.83385	0.34395	98.82
P50K	-0.0122	0.029	0.9057	0.0444		-2.41469	5	4.21023	13.5518	1.83385	0.34395	98.82
P50L	0.0015	0.0206	0.1314	0.0416		-1.17454	1.85644	2.33029	13.5518	1.83385	0.34395	98.82
P50M	-0.0115	0.0158	0.4838	0.0663		-1.24956	3.06609	3.15569	13.5518	1.83385	0.34395	98.82
P50N	-0.0041	0.0332	0.8653	0.088		-2.16003	1.78057	1.7942	13.5518	1.83385	0.34395	98.82
P50Q	0.0528	0.0411	0.8166	0.0699		-2.47789	2.95103	3.0269	13.5518	1.83385	0.34395	98.82
P50R	0.0145	0.0431	0.7822	0.1335		-2.38781	2.62345	3.33598	13.5518	1.83385	0.34395	98.82
P50S	0.3241	0.029	0.0271	0.0648		-0.891295	1.95057	2.14333	13.5518	1.83385	0.34395	98.82
P50T	0.5075	0.0344	0.0048	0.0445		-1.1123	2.44943	2.35247	13.5518	1.83385	0.34395	98.82
P50V	0.0354	0.02	0.0294	0.0366		-1.06835	0.398046	1.08259	13.5518	1.83385	0.34395	98.82
P50W	0.0366	0.0662	0.7325	0.1489		-2.13025	5	5	13.5518	1.83385	0.34395	98.82
P50Y	0.0253	0.0711	0.7913	0.1028		-1.40931	5	5	13.5518	1.83385	0.34395	98.82
P50=									13.5518	1.83385	0.34395	98.82
P50*	0.0054	0.0185	-0.0113	0.0625					13.5518	1.83385	0.34395	98.82
F51A	0.2167	0.0474	0.0451	0.0515		-1.95728	3.08207	3.41517	17.6014	1.83385	0.34883	98.87
F51C	0.7453	0.0406	-0.0226	0.0623		-1.48902	3.39322	3.63833	17.6014	1.83385	0.34883	98.87
F51D	-0.007	0.0625	0.8241	0.0769		-3.27275	4.02333	4.27885	17.6014	1.83385	0.34883	98.87
F51E	0.0252	0.0223	0.0836	0.0903		-2.19267	3.18678	3.41741	17.6014	1.83385	0.34883	98.87
F51G	0.0269	0.0306	0.8807	0.059		-2.35134	5	5	17.6014	1.83385	0.34883	98.87
F51H	0.5873	0.0347	-0.0942	0.0557		-1.92052	1.93931	1.97586	17.6014	1.83385	0.34883	98.87
F51I	0.781	0.0321	-0.0054	0.0395		-0.847174	2.35115	2.54603	17.6014	1.83385	0.34883	98.87
F51K	0.0012	0.022	0.5794	0.1002		-2.41471	4.26218	4.24649	17.6014	1.83385	0.34883	98.87
F51L	0.6454	0.0243	0.0522	0.0467		-0.663312	2.26425	2.69034	17.6014	1.83385	0.34883	98.87		3.97662e-06
F51M	0.7564	0.04	0.0057	0.0744		-0.925367	3.05402	3.14874	17.6014	1.83385	0.34883	98.87
F51N	0.014	0.0361	0.835	0.142		-2.9115	3.4992	3.65943	17.6014	1.83385	0.34883	98.87
F51P	0.0514	0.1144	0.8917	0.1818		-4.0504	5	5	17.6014	1.83385	0.34883	98.87
F51Q	0.0081	0.0321	0.2435	0.1		-3.27275	3.15322	3.39736	17.6014	1.83385	0.34883	98.87
F51R	-0.0045	0.0165	0.5961	0.1157		-2.36277	4.18241	4.38839	17.6014	1.83385	0.34883	98.87
F51S	0.0761	0.0554	0.6499	0.0637		-2.67167	3.62828	3.9623	17.6014	1.83385	0.34883	98.87
F51T	0.0436	0.0321	0.1244	0.0278		-1.95906	3.47253	3.69057	17.6014	1.83385	0.34883	98.87
F51V	0.7955	0.037	0.0604	0.0256		-0.707231	3.27425	3.49075	17.6014	1.83385	0.34883	98.87
F51W	0.4961	0.0308	0.0162	0.0571		-2.7852	0.93069	1.06586	17.6014	1.83385	0.34883	98.87
F51Y	0.9896	0.0194	-0.0547	0.0632		-1.4506	0.312644	0.379598	17.6014	1.83385	0.34883	98.87
F51=									17.6014	1.83385	0.34883	98.87
F51*	-0.0131	0.0214	0.0152	0.0111					17.6014	1.83385	0.34883	98.87
I52A	-0.0243	0.018	0.7733	0.0751		-2.59753	4.13092	4.15845	15.854	1.83385	0.31885	98.87
I52C	0.483	0.0311	0.033	0.0507		-2.60572	3.3477	3.2677	15.854	1.83385	0.31885	98.87
I52D	0.0214	0.0301	0.8486	0.1061		-3.365	3.26391	3.34132	15.854	1.83385	0.31885	98.87
I52E	-0.0075	0.0137	0.4915	0.0373		-2.43873	2.82782	2.93954	15.854	1.83385	0.31885	98.87
I52F	0.0195	0.0273	0.3094	0.1435		-1.88743	2.16379	4.12034	15.854	1.83385	0.31885	98.87
I52G	0.0678	0.1213	0.9242	0.1587		-3.57539	5	5	15.854	1.83385	0.31885	98.87
I52H	-0.0096	0.0255	0.6636	0.1164		-2.15651	3.69563	4.88701	15.854	1.83385	0.31885	98.87
I52K	0.065	0.0799	0.8563	0.0639		-3.08178	4.23931	4.60155	15.854	1.83385	0.31885	98.87
I52L	0.9961	0.0199	-0.0309	0.0609		-0.401519	0.74954	1.03379	15.854	1.83385	0.31885	98.87
I52M	0.8529	0.0237	0.0124	0.0184		-0.920494	1.6931	1.95764	15.854	1.83385	0.31885	98.87
I52N	0.0542	0.0901	0.9202	0.1032		-3.365	2.70839	2.87356	15.854	1.83385	0.31885	98.87
I52P	-0.0016	0.0304	0.8761	0.0502		-4.10841	3.34563	3.44747	15.854	1.83385	0.31885	98.87
I52Q	-0.003	0.0169	0.7011	0.1229		-2.38153	2.81034	3.37931	15.854	1.83385	0.31885	98.87
I52R	-0.0086	0.0317	0.9237	0.0629		-3.06466	3.40977	3.9604	15.854	1.83385	0.31885	98.87
I52S	0.0299	0.0617	0.85	0.126		-2.59881	4.09483	4.17155	15.854	1.83385	0.31885	98.87
I52T	0.0658	0.0445	0.1357	0.0991		-2.01892	3.03586	3.04316	15.854	1.83385	0.31885	98.87
I52V	0.8664	0.0291	0.0356	0.0757		-1.25866	1.17333	1.08121	15.854	1.83385	0.31885	98.87
I52W	0.0091	0.0373	0.8164	0.0862		-1.98228	1.52	2.62989	15.854	1.83385	0.31885	98.87
I52Y	-0.0154	0.017	0.5981	0.0765		-1.64358	3.1223	5	15.854	1.83385	0.31885	98.87
I52=									15.854	1.83385	0.31885	98.87
I52*	-0.0069	0.0159	0.0813	0.0281					15.854	1.83385	0.31885	98.87
T53A	1.0549	0.0428	-0.0457	0.0498		-0.385749	0.988161	0.784195	19.2234	1.83385	0.42641	98.84
T53C	0.9174	0.039	0.0756	0.068		-0.604368	0.879655	0.902126	19.2234	1.83385	0.42641	98.84
T53D	0.0038	0.0808	0.8451	0.2216		-3.11842	3.53276	3.0204	19.2234	1.83385	0.42641	98.84
T53E	0.0015	0.0244	0.7792	0.1067		-3.16496	3.79667	2.94575	19.2234	1.83385	0.42641	98.84
T53F	0.0087	0.0301	0.3617	0.0677		-3.69446	5	5	19.2234	1.83385	0.42641	98.84
T53G	0.9672	0.0394	-0.0141	0.0858		-0.988997	3.22034	3.82155	19.2234	1.83385	0.42641	98.84
T53H	-0.0039	0.0153	0.2256	0.0202		-3.16496	5	5	19.2234	1.83385	0.42641	98.84
T53I	0.306	0.0527	0.0155	0.0422		-3.04294	1.26701	1.18799	19.2234	1.83385	0.42641	98.84
T53K	-0.0078	0.0122	0.4239	0.0763		-3.69446	5	5	19.2234	1.83385	0.42641	98.84
T53L	0.0448	0.0347	0.1778	0.0341		-3.04294	1.43034	1.0731	19.2234	1.83385	0.42641	98.84
T53M	0.3089	0.0341	0.0737	0.1187		-2.68664	2.3677	2.17431	19.2234	1.83385	0.42641	98.84
T53N	0.204	0.0419	0.0869	0.0492		-2.71209	1.36414	0.941667	19.2234	1.83385	0.42641	98.84
T53P	0.4759	0.056	0.0948	0.1136		-3.69446	3.83609	3.88207	19.2234	1.83385	0.42641	98.84
T53Q	0.0026	0.0368	0.4898	0.0843		-3.16496	2.23793	1.62833	19.2234	1.83385	0.42641	98.84
T53R	0.0192	0.0315	0.1985	0.0795		-3.69446	5	5	19.2234	1.83385	0.42641	98.84
T53S	1.0011	0.0327	0.0294	0.063		-0.618897	1.35471	1.67299	19.2234	1.83385	0.42641	98.84
T53V	0.9123	0.0349	0.0239	0.0781		-2.00444	0.43046	0.10569	19.2234	1.83385	0.42641	98.84
T53W	-0.006	0.0232	0.2463	0.1019		-3.69446	5	5	19.2234	1.83385	0.42641	98.84
T53Y	0.0053	0.0152	0.1542	0.0702		-3.69446	5	5	19.2234	1.83385	0.42641	98.84
T53=									19.2234	1.83385	0.42641	98.84
T53*	-0.0122	0.0153	-0.0041	0.0191					19.2234	1.83385	0.42641	98.84
N54A	-0.0094	0.0431	0.577	0.1864		-4.88408	1.5569	1.45856	19.1829	1.83385	0.49852	98.8
N54C	-0.009	0.0262	0.4668	0.1632		-4.88408	1.74448	1.75736	19.1829	1.83385	0.49852	98.8
N54D	0.2083	0.0276	0.0184	0.0724		-3.36234	2.52414	2.47374	19.1829	1.83385	0.49852	98.8
N54E	-0.0108	0.0178	0.4797	0.1425		-3.36234	5	5	19.1829	1.83385	0.49852	98.8
N54F	-0.0073	0.0205	0.6	0.0876		-5.58818	3.13839	2.77184	19.1829	1.83385	0.49852	98.8
N54G	0.0056	0.0715	0.3414	0.2175		-4.60963	3.78724	3.77603	19.1829	1.83385	0.49852	98.8
N54H	0.4451	0.0327	0.0118	0.047		-2.71779	2.01483	1.95069	19.1829	1.83385	0.49852	98.8	pathogenic	2.27962e-05
N54I	-0.0074	0.0188	0.5166	0.041		-5.05026	3.27379	3.74046	19.1829	1.83385	0.49852	98.8
N54K	0.0003	0.0202	0.4606	0.0297	0.663614	-5.58818	5	5	19.1829	1.83385	0.49852	98.8	pathogenic	1.193e-05
N54L	-0.01	0.0275	0.5853	0.1631		-5.11878	1.19655	0.872471	19.1829	1.83385	0.49852	98.8
N54M	-0.0142	0.0197	0.4465	0.0684		-5.11878	4.20172	4.20632	19.1829	1.83385	0.49852	98.8
N54P	0.3324	0.0438	-0.0042	0.1007		-5.58818	5	5	19.1829	1.83385	0.49852	98.8
N54Q	-0.0105	0.0119	0.3704	0.0904		-3.36234	3.19828	3.37828	19.1829	1.83385	0.49852	98.8
N54R	-0.0007	0.0234	0.399	0.0716		-5.58818	5	5	19.1829	1.83385	0.49852	98.8
N54S	0.4133	0.0453	-0.0759	0.0799		-3.39885	2.74034	2.71586	19.1829	1.83385	0.49852	98.8
N54T	-0.0087	0.0205	0.1527	0.056		-4.70708	2.84931	2.56523	19.1829	1.83385	0.49852	98.8
N54V	0.0045	0.0465	0.5649	0.0552		-3.09454	2.65241	2.47057	19.1829	1.83385	0.49852	98.8
N54W	0.0151	0.0442	0.4815	0.2574		-5.58818	5	5	19.1829	1.83385	0.49852	98.8
N54Y	-0.0127	0.0212	0.4372	0.0965		-5.58818	3.94011	3.60874	19.1829	1.83385	0.49852	98.8
N54=									19.1829	1.83385	0.49852	98.8
N54*	0.1817	0.0782	-0.0072	0.0461					19.1829	1.83385	0.49852	98.8
P55A	0.844	0.0242	-0.0267	0.0526		-3.68308	1.31276	1.25345	12.3306	1.83385	0.36344	98.77
P55C	0.776	0.0354	0.0349	0.0389		-4.03256	1.89552	1.82845	12.3306	1.83385	0.36344	98.77
P55D	0.963	0.0274	-0.0161	0.0118		-3.39725	1.29897	1.31592	12.3306	1.83385	0.36344	98.77
P55E	1.0271	0.0235	-0.0152	0.0405		-1.92599	0.658621	0.643793	12.3306	1.83385	0.36344	98.77
P55F	0.4991	0.0292	0.0274	0.1159		-2.91605	0.565172	0.527356	12.3306	1.83385	0.36344	98.77
P55G	0.5321	0.0445	0.0679	0.1289		-5.02262	2.27345	2.2519	12.3306	1.83385	0.36344	98.77
P55H	0.7946	0.0318	-0.0389	0.0417		-2.03704	1.29517	1.21483	12.3306	1.83385	0.36344	98.77
P55I	0.6169	0.03	0.0248	0.0798		-2.00781	0.76069	0.668276	12.3306	1.83385	0.36344	98.77
P55K	0.8457	0.0388	-0.0115	0.0373		-2.60659	0.988621	0.957414	12.3306	1.83385	0.36344	98.77
P55L	0.6878	0.0339	0.0138	0.0632		-2.0713	0.428966	0.375172	12.3306	1.83385	0.36344	98.77
P55M	0.7109	0.0385	-0.0697	0.0757		-3.08424	0.914483	0.800517	12.3306	1.83385	0.36344	98.77
P55N	0.7889	0.032	-0.0051	0.0558		-3.39725	1.27	1.24879	12.3306	1.83385	0.36344	98.77
P55Q	0.8685	0.044	0.014	0.0312		-1.93647	1.26069	1.17845	12.3306	1.83385	0.36344	98.77
P55R	0.7468	0.0408	-0.0417	0.0423		-3.59784	1.09069	1.07862	12.3306	1.83385	0.36344	98.77
P55S	0.858	0.0373	0.0503	0.0891		-2.60017	1.18207	1.17638	12.3306	1.83385	0.36344	98.77
P55T	0.9018	0.0392	-0.0588	0.0878		-2.55122	0.885862	0.861034	12.3306	1.83385	0.36344	98.77		3.97668e-06
P55V	0.7766	0.0308	0.069	0.0829		-1.97172	1.02793	0.970172	12.3306	1.83385	0.36344	98.77
P55W	0.604	0.018	0.0269	0.0657		-4.80376	0	0.0147126	12.3306	1.83385	0.36344	98.77
P55Y	0.6621	0.0274	0.0222	0.0378		-4.80376	0.327126	0.239655	12.3306	1.83385	0.36344	98.77
P55=									12.3306	1.83385	0.36344	98.77
P55*	-0.0128	0.0182	0.0542	0.0821					12.3306	1.83385	0.36344	98.77
R56A	1.0018	0.0302	-0.04	0.0273		-1.34919	0.632644	0.253161	10.5707	1.83385	0.63258	98.77
R56C	0.9017	0.0328	-0.0204	0.101		-2.79352	1.10989	1.04305	10.5707	1.83385	0.63258	98.77
R56D	0.9788	0.0487	0.0034	0.1346		-1.7703	0.603908	0.524023	10.5707	1.83385	0.63258	98.77
R56E	1.0171	0.0252	0.0198	0.036		-1.44754	0	0	10.5707	1.83385	0.63258	98.77
R56F	0.8439	0.0398	0.0464	0.0374		-1.84372	0	0	10.5707	1.83385	0.63258	98.77
R56G	0.9528	0.0334	0.0232	0.0469		-1.38434	1.34793	1.13425	10.5707	1.83385	0.63258	98.77
R56H	0.9128	0.036	0.0457	0.084		-1.21969	0.192414	0.198333	10.5707	1.83385	0.63258	98.77
R56I	0.8288	0.0459	-0.0034	0.0235		-2.6131	0	0.0841379	10.5707	1.83385	0.63258	98.77
R56K	1.0296	0.0341	-0.0367	0.0552		-0.954287	0.0768966	0.0727011	10.5707	1.83385	0.63258	98.77
R56L	0.9501	0.0352	-0.02	0.1069		-1.8298	0	0	10.5707	1.83385	0.63258	98.77
R56M	0.9691	0.0274	0.0616	0.1122		-1.84092	0.335172	0.29569	10.5707	1.83385	0.63258	98.77
R56N	0.9443	0.0234	-0.0015	0.1032		-1.81689	0.644483	0.589368	10.5707	1.83385	0.63258	98.77
R56P	0.8348	0.0449	-0.0119	0.0311		-1.69876	2.25057	2.07902	10.5707	1.83385	0.63258	98.77
R56Q	0.9775	0.0283	-0.0123	0.0746		-1.24352	0.344023	0.320345	10.5707	1.83385	0.63258	98.77
R56S	0.9154	0.0448	0.0437	0.1084		-1.59344	0.668276	0.601839	10.5707	1.83385	0.63258	98.77
R56T	0.8514	0.0313	0.0049	0.0433		-1.85208	0.397931	0.424885	10.5707	1.83385	0.63258	98.77
R56V	0.8989	0.057	-0.027	0.0586		-2.05051	0	0.0543678	10.5707	1.83385	0.63258	98.77
R56W	0.8474	0.0415	-0.0235	0.056		-2.34011	1.44483	1.18908	10.5707	1.83385	0.63258	98.77
R56Y	0.905	0.023	-0.0265	0.0823		-2.98197	0	0	10.5707	1.83385	0.63258	98.77
R56=									10.5707	1.83385	0.63258	98.77
R56*	-0.0173	0.0153	0.0096	0.0391					10.5707	1.83385	0.63258	98.77
A57C	0.0869	0.0388	0.0985	0.0498		-3.39371	3.29425	3.34322	13.8762	1.83385	0.67271	98.83
A57D	-0.0007	0.0223	0.3572	0.0748		-5.40535	5	5	13.8762	1.83385	0.67271	98.83
A57E	0.0022	0.0185	0.4017	0.0149		-5.33618	5	5	13.8762	1.83385	0.67271	98.83
A57F	0.0537	0.0838	0.1419	0.1934		-5.64224	5	5	13.8762	1.83385	0.67271	98.83
A57G	0.3249	0.0361	0.0099	0.0273		-4.5281	2.57839	2.58713	13.8762	1.83385	0.67271	98.83
A57H	0.0035	0.017	0.2261	0.0588		-5.40535	5	5	13.8762	1.83385	0.67271	98.83
A57I	0.0006	0.0144	0.3284	0.0369		-5.26678	5	5	13.8762	1.83385	0.67271	98.83
A57K	0.0001	0.0214	0.4459	0.0058		-5.64224	5	5	13.8762	1.83385	0.67271	98.83
A57L	0.0641	0.032	0.0946	0.0745		-3.22364	5	5	13.8762	1.83385	0.67271	98.83
A57M	0.2945	0.0337	0.0013	0.0281		-5.26678	5	5	13.8762	1.83385	0.67271	98.83
A57N	-0.0077	0.0177	0.2288	0.0441		-5.40535	5	5	13.8762	1.83385	0.67271	98.83
A57P	-0.0034	0.0285	0.5488	0.0656		-5.64224	4.06287	4.04218	13.8762	1.83385	0.67271	98.83
A57Q	0.0724	0.0294	0.1452	0.0453		-5.40535	5	5	13.8762	1.83385	0.67271	98.83
A57R	0.0638	0.0336	0.3883	0.0572		-5.64224	5	5	13.8762	1.83385	0.67271	98.83
A57S	0.8165	0.0372	0.0057	0.0168		-1.75258	1.95322	1.91333	13.8762	1.83385	0.67271	98.83	VUS
A57T	0.002	0.0203	0.2691	0.0538		-2.91062	4.40092	3.94126	13.8762	1.83385	0.67271	98.83	pathogenic
A57V	-0.0008	0.0281	0.3662	0.0866		-5.26678	5	4.49103	13.8762	1.83385	0.67271	98.83	pathogenic
A57W	0.0323	0.0201	0.137	0.1348		-5.64224	5	5	13.8762	1.83385	0.67271	98.83
A57Y	0.0058	0.0235	0.1877	0.1383		-5.64224	5	5	13.8762	1.83385	0.67271	98.83
A57=									13.8762	1.83385	0.67271	98.83
A57*	0.1308	0.0847	-0.0176	0.0553					13.8762	1.83385	0.67271	98.83
V58A	0.8716	0.0291	0.0189	0.0389		-1.6459	2.15345	2.10586	15.0009	1.83385	0.52144	98.83
V58C	0.8102	0.0385	-0.0187	0.0349		-1.8105	1.61828	1.64172	15.0009	1.83385	0.52144	98.83
V58D	0.0027	0.0158	0.3143	0.0687		-3.27878	2.59655	3.06339	15.0009	1.83385	0.52144	98.83
V58E	0.1558	0.0373	0.1131	0.0344		-3.27878	2.34966	2.72908	15.0009	1.83385	0.52144	98.83
V58F	0.4091	0.0252	-0.0171	0.0643		-1.70176	1.5008	2.01224	15.0009	1.83385	0.52144	98.83
V58G	0.0562	0.0275	0.2299	0.0207		-3.56352	3.70448	3.71287	15.0009	1.83385	0.52144	98.83
V58H	0.1191	0.0357	0.1204	0.0727		-2.01477	1.94966	2.65868	15.0009	1.83385	0.52144	98.83
V58I	0.7859	0.0408	0.0355	0.044		-1.05537	1.12724	1.14506	15.0009	1.83385	0.52144	98.83
V58K	-0.0003	0.021	0.2176	0.0336		-3.01806	3.10828	3.28195	15.0009	1.83385	0.52144	98.83
V58L	0.3296	0.0281	0.0207	0.0839		-1.46047	1.94575	2.65092	15.0009	1.83385	0.52144	98.83
V58M	0.6172	0.0279	0.0624	0.1095		-1.30017	1.6208	2.75201	15.0009	1.83385	0.52144	98.83		5.06639e-06
V58N	0.0198	0.0262	0.1935	0.0332		-2.05355	2.23759	2.15793	15.0009	1.83385	0.52144	98.83
V58P	0.0241	0.0253	0.1992	0.0333		-4.19479	5	5	15.0009	1.83385	0.52144	98.83
V58Q	0.1991	0.0493	0.0096	0.0634		-2.2422	2.22483	2.26845	15.0009	1.83385	0.52144	98.83
V58R	0.0182	0.0204	0.1144	0.0665		-2.42225	2.39425	2.76649	15.0009	1.83385	0.52144	98.83
V58S	0.8068	0.0298	0.0457	0.0269		-1.57084	2.88034	2.93443	15.0009	1.83385	0.52144	98.83
V58T	0.9217	0.0271	0.0168	0.0808		-1.53035	1.65138	1.74494	15.0009	1.83385	0.52144	98.83
V58W	0.2525	0.0283	0.0758	0.0677		-1.98503	1.31851	2.40661	15.0009	1.83385	0.52144	98.83
V58Y	0.489	0.025	0.0135	0.0254		-1.45088	1.41448	1.55126	15.0009	1.83385	0.52144	98.83
V58=									15.0009	1.83385	0.52144	98.83
V58*	-0.0062	0.0213	0.1443	0.0696					15.0009	1.83385	0.52144	98.83
K59A	0.9821	0.0428	-0.003	0.0572		-0.601766	0.13931	0.0456322	5.7971	1.83385	0.67301	98.71
K59C	0.7083	0.0599	0.0359	0.1516		-1.44591	0.914023	0.852414	5.7971	1.83385	0.67301	98.71
K59D	0.9452	0.0524	-0.0567	0.0781		-0.608309	0.511954	0.426724	5.7971	1.83385	0.67301	98.71
K59E	0.9855	0.0408	-0.0699	0.0572		-0.0320991	0.30908	0.292414	5.7971	1.83385	0.67301	98.71
K59F	0.5941	0.0386	-0.0071	0.1052		-2.22984	0.880575	0.841667	5.7971	1.83385	0.67301	98.71
K59G	0.907	0.0439	-0.0189	0.137		-1.16226	0.992989	0.902759	5.7971	1.83385	0.67301	98.71
K59H	0.8682	0.044	-0.0301	0.0614		-0.519293	0.645402	0.580632	5.7971	1.83385	0.67301	98.71
K59I	0.6538	0.0409	-0.0407	0.0484		-1.23568	0.660575	0.528966	5.7971	1.83385	0.67301	98.71
K59L	0.7586	0.0465	0.0083	0.0711		-1.09356	0.0924138	0.140172	5.7971	1.83385	0.67301	98.71
K59M	0.8197	0.0491	0.0046	0.087		-1.73587	0.334023	0.341379	5.7971	1.83385	0.67301	98.71
K59N	0.9392	0.0496	-0.0027	0.1002		-0.691979	0.245747	0.224138	5.7971	1.83385	0.67301	98.71
K59P	0.0463	0.0262	0.0694	0.0772		-2.22984	4.32782	4.34431	5.7971	1.83385	0.67301	98.71
K59Q	0.9731	0.0296	0.0383	0.0595		-0.147226	0.236437	0.23	5.7971	1.83385	0.67301	98.71
K59R	0.9704	0.0129	-0.0067	0.0278		-0.735449	0	0	5.7971	1.83385	0.67301	98.71
K59S	0.9747	0.0514	-0.0338	0.0221		-0.888284	0.54954	0.501207	5.7971	1.83385	0.67301	98.71
K59T	0.9346	0.0166	-0.0473	0.0528		-0.725064	0.210575	0.151954	5.7971	1.83385	0.67301	98.71
K59V	0.8406	0.0584	-0.0184	0.083		-0.849653	0.582299	0.542931	5.7971	1.83385	0.67301	98.71
K59W	0.5595	0.053	0.0594	0.0784		-2.22984	0.434368	0.542414	5.7971	1.83385	0.67301	98.71
K59Y	0.6264	0.0212	0.0468	0.1073		-2.22984	0.621149	0.648103	5.7971	1.83385	0.67301	98.71
K59=									5.7971	1.83385	0.67301	98.71
K59*	-0.0157	0.0107	-0.0145	0.0712					5.7971	1.83385	0.67301	98.71
K60A	1.0429	0.0514	-0.0555	0.0502		-0.910202	0.0588506	0.0840805	6.31476	1.83385	0.35506	98.58
K60C	0.8773	0.0216	0.0083	0.0416		-1.27336	0.357241	0.386149	6.31476	1.83385	0.35506	98.58
K60D	0.9497	0.0344	-0.0488	0.0374		-1.23237	0.19931	0.190575	6.31476	1.83385	0.35506	98.58
K60E	0.9859	0.0364	-0.0202	0.0254		-0.560937	0	0	6.31476	1.83385	0.35506	98.58
K60F	0.7934	0.0313	0.0142	0.0188		-2.9423	0	0	6.31476	1.83385	0.35506	98.58
K60G	0.9422	0.0413	-0.0357	0.0486		-3.16896	1.11207	1.10897	6.31476	1.83385	0.35506	98.58
K60H	0.9496	0.0324	-0.0523	0.0198		-0.922049	0	0	6.31476	1.83385	0.35506	98.58
K60I	0.6058	0.0403	-0.0148	0.0554		-1.18751	0.513448	0.0753448	6.31476	1.83385	0.35506	98.58
K60L	0.7985	0.0206	-0.0029	0.0632		-1.15192	0	0	6.31476	1.83385	0.35506	98.58
K60M	0.9189	0.0327	-0.0358	0.0603		-1.26818	0	0	6.31476	1.83385	0.35506	98.58
K60N	0.9414	0.0335	0.0489	0.0298		-1.14086	0	0	6.31476	1.83385	0.35506	98.58		3.97671e-06
K60P	0.1181	0.0365	0.0856	0.0538		-3.16896	2.72103	2.38879	6.31476	1.83385	0.35506	98.58
K60Q	0.9722	0.0148	0.0054	0.0595		-1.04094	0	0	6.31476	1.83385	0.35506	98.58
K60R	0.9424	0.0263	-0.0192	0.0583		-0.602735	0.00367816	0	6.31476	1.83385	0.35506	98.58
K60S	0.9648	0.0206	-0.0119	0.0615		-1.19485	0.368736	0.357874	6.31476	1.83385	0.35506	98.58
K60T	0.9131	0.0333	-0.0247	0.0535		-1.08043	0.411724	0.416839	6.31476	1.83385	0.35506	98.58		6.97807e-06
K60V	0.7476	0.0383	0.0183	0.1059		-1.02807	0.125172	0.0698276	6.31476	1.83385	0.35506	98.58
K60W	0.6176	0.0353	0.0015	0.0359		-2.9423	0	0	6.31476	1.83385	0.35506	98.58
K60Y	0.8607	0.032	-0.0208	0.0641		-1.70886	0	0	6.31476	1.83385	0.35506	98.58
K60=									6.31476	1.83385	0.35506	98.58
K60*	0.3253	0.1695	-0.0354	0.042					6.31476	1.83385	0.35506	98.58
C61A	0.9673	0.0417	-0.0184	0.088		-1.41037	0.227586	0.357069	8.41728	3.55382	0.33688	98.29
C61D	0.5563	0.0425	0.0182	0.0285		-2.09812	0	0	8.41728	3.55382	0.33688	98.29
C61E	0.6336	0.0437	-0.0626	0.0384		-2.14011	0	0	8.41728	3.55382	0.33688	98.29
C61F	0.8006	0.0293	-0.0082	0.0801		-3.1938	0	0	8.41728	3.55382	0.33688	98.29
C61G	1.0387	0.0424	-0.029	0.1061		-0.735152	0	0.134138	8.41728	3.55382	0.33688	98.29
C61H	0.9307	0.0253	0.0096	0.0495		-2.1372	0	0	8.41728	3.55382	0.33688	98.29
C61I	0.843	0.033	-0.0621	0.1089		-3.41183	1.15092	0.458103	8.41728	3.55382	0.33688	98.29
C61K	0.9893	0.0354	0.0643	0.0664		-2.07776	0	0	8.41728	3.55382	0.33688	98.29
C61L	0.9356	0.0289	0.0835	0.0462		-3.41183	0	0	8.41728	3.55382	0.33688	98.29
C61M	0.9765	0.04	0.0251	0.0719		-2.10492	0	0	8.41728	3.55382	0.33688	98.29
C61N	0.9836	0.0333	-0.0381	0.0824		-1.35868	0	0	8.41728	3.55382	0.33688	98.29
C61P	0.0242	0.0251	0.2108	0.0674		-4.23133	2.44575	3.1073	8.41728	3.55382	0.33688	98.29
C61Q	0.979	0.0407	0.0285	0.1118		-2.18144	0	0	8.41728	3.55382	0.33688	98.29
C61R	0.9956	0.0189	0.0258	0.0619		-1.09962	0	0	8.41728	3.55382	0.33688	98.29
C61S	0.9441	0.0326	-0.0065	0.0616		-1.13078	0.107356	0.403161	8.41728	3.55382	0.33688	98.29
C61T	0.8898	0.0345	-0.0033	0.025		-1.71681	0.352069	0.428563	8.41728	3.55382	0.33688	98.29
C61V	0.9481	0.0232	-0.0098	0.03		-1.74796	0	0	8.41728	3.55382	0.33688	98.29
C61W	0.483	0.0378	0.0369	0.0166		-3.65258	0	0	8.41728	3.55382	0.33688	98.29
C61Y	0.7551	0.0279	0.0306	0.0426		-3.10447	0	0	8.41728	3.55382	0.33688	98.29
C61=									8.41728	3.55382	0.33688	98.29
C61*	-0.0017	0.0164	-0.0266	0.0393					8.41728	3.55382	0.33688	98.29
T62A	1.0143	0.0568	-0.0139	0.0601		-0.452841	1.4792	1.49011	9.50637	3.55382	0.28501	98.55
T62C	0.9568	0.0318	-0.0149	0.0875		-0.307474	1.23609	1.23885	9.50637	3.55382	0.28501	98.55
T62D	0.9227	0.0321	0.0141	0.0788		-1.56823	1.10161	1.25494	9.50637	3.55382	0.28501	98.55
T62E	0.9586	0.0309	-0.0563	0.0684		-1.46534	1.69046	2.03132	9.50637	3.55382	0.28501	98.55
T62F	0.6836	0.0431	-0.0452	0.0531		-1.8199	1.44161	1.32241	9.50637	3.55382	0.28501	98.55
T62G	0.8771	0.0355	0.0582	0.1673		-2.65791	2.5892	2.5592	9.50637	3.55382	0.28501	98.55
T62H	0.9035	0.0466	-0.0516	0.033		-1.58929	2.11471	1.7946	9.50637	3.55382	0.28501	98.55
T62I	0.9127	0.0374	-0.0094	0.077		-0.856042	0.523333	0.431609	9.50637	3.55382	0.28501	98.55
T62K	1.0024	0.0237	-0.0297	0.0332		-0.73599	1.21575	1.24052	9.50637	3.55382	0.28501	98.55
T62L	0.9378	0.0556	0.0326	0.0562		-0.184292	0.556897	0.437701	9.50637	3.55382	0.28501	98.55
T62M	0.9722	0.0532	0.038	0.0719		-0.192441	1.18264	1.21626	9.50637	3.55382	0.28501	98.55
T62N	0.9175	0.0322	-0.0235	0.0438		-1.8684	1.18126	1.1827	9.50637	3.55382	0.28501	98.55
T62P	0.0019	0.018	0.3224	0.0806		-2.65791	4.7723	5	9.50637	3.55382	0.28501	98.55
T62Q	1.0029	0.0247	-0.0424	0.0591		-0.94192	1.22437	1.1481	9.50637	3.55382	0.28501	98.55
T62R	0.9729	0.0255	0.0022	0.0963		-0.5977	1.27402	1.15126	9.50637	3.55382	0.28501	98.55
T62S	0.9822	0.0886	0.0463	0.0454		-0.494027	1.77644	1.70195	9.50637	3.55382	0.28501	98.55
T62V	0.9978	0.0231	0.0271	0.0475		-0.363389	0	0	9.50637	3.55382	0.28501	98.55
T62W	0.7963	0.0286	0.079	0.0484		-2.17273	1.1031	0.676034	9.50637	3.55382	0.28501	98.55
T62Y	0.7359	0.0577	0.0295	0.0789		-1.6455	1.33	1.15661	9.50637	3.55382	0.28501	98.55
T62=									9.50637	3.55382	0.28501	98.55
T62*	-0.0073	0.0223	0.0672	0.076					9.50637	3.55382	0.28501	98.55
R63A	0.9031	0.0337	0.0197	0.0193		-5.00634	2.1123	2.02322	21.7606	3.55382	0.35156	98.41
R63C	0.3776	0.0321	-0.0025	0.0256		-3.46158	2.49161	2.16575	21.7606	3.55382	0.35156	98.41
R63D	0.2324	0.0384	0.1369	0.0734		-5.38731	2.00828	2.11115	21.7606	3.55382	0.35156	98.41
R63E	0.3356	0.0369	0.0552	0.0579		-5.38731	1.11701	1.64213	21.7606	3.55382	0.35156	98.41
R63F	0.0014	0.0234	0.2237	0.0165		-5.62337	0.81954	0.986494	21.7606	3.55382	0.35156	98.41
R63G	0.7644	0.0375	0.0266	0.1097		-5.62337	3.37011	3.05057	21.7606	3.55382	0.35156	98.41
R63H	0.5198	0.0436	0.0168	0.0726		-5.38731	2.22	1.86494	21.7606	3.55382	0.35156	98.41
R63I	-0.0042	0.0151	0.5133	0.0301		-5.62337	0.456897	0.0561494	21.7606	3.55382	0.35156	98.41
R63K	1.004	0.0332	-0.0206	0.1319		-3.3818	1.48575	1.21672	21.7606	3.55382	0.35156	98.41
R63L	-0.0042	0.0162	0.2983	0.0145		-5.62337	0.2	0.152414	21.7606	3.55382	0.35156	98.41
R63M	0.5904	0.0236	0.0188	0.0637		-5.62337	0.922874	0.990632	21.7606	3.55382	0.35156	98.41
R63N	0.6656	0.042	0.0403	0.0419		-5.38731	2.14816	2.55023	21.7606	3.55382	0.35156	98.41
R63P	0.8943	0.0322	0.0476	0.0672		-4.85467	2.76241	2.6177	21.7606	3.55382	0.35156	98.41
R63Q	0.8495	0.0447	-0.0355	0.1083		-5.38731	1.30391	1.05977	21.7606	3.55382	0.35156	98.41
R63S	0.8973	0.0251	0.0029	0.0611		-5.07526	2.44667	2.15299	21.7606	3.55382	0.35156	98.41
R63T	0.8548	0.0506	0.0386	0.0711		-5.07526	1.56851	1.46489	21.7606	3.55382	0.35156	98.41	pathogenic
R63V	0.0124	0.0254	0.2387	0.0305		-5.62337	0.674943	0.414483	21.7606	3.55382	0.35156	98.41
R63W	-0.0026	0.0247	0.603	0.0582		-5.62337	0.684943	1.00178	21.7606	3.55382	0.35156	98.41
R63Y	0.4681	0.0416	0.0141	0.0635		-5.62337	0.941954	0.692126	21.7606	3.55382	0.35156	98.41
R63=									21.7606	3.55382	0.35156	98.41
R63*	-0.0045	0.0255	-0.0171	0.0573					21.7606	3.55382	0.35156	98.41
Y64A	0.7089	0.0493	0.0352	0.049		-3.78117	2.53839	2.98397	15.3348	3.55382	0.56494	98.6
Y64C	0.6893	0.0358	0.002	0.0872		-3.25146	2.73793	2.74891	15.3348	3.55382	0.56494	98.6
Y64D	0.2144	0.0473	0.045	0.0539		-4.29433	3.64782	3.44046	15.3348	3.55382	0.56494	98.6
Y64E	0.5699	0.0491	-0.0158	0.0613		-3.754	3.76678	3.49034	15.3348	3.55382	0.56494	98.6
Y64F	1.0178	0.0419	-0.0232	0.0409		-1.55635	0.117816	0.308908	15.3348	3.55382	0.56494	98.6
Y64G	0.201	0.0342	0.0797	0.039		-2.98625	3.70322	4.10052	15.3348	3.55382	0.56494	98.6
Y64H	0.7605	0.0322	-0.0047	0.0908		-2.95192	2.00701	2.09879	15.3348	3.55382	0.56494	98.6
Y64I	0.214	0.0415	0.1055	0.0528		-4.77328	3.05943	2.07109	15.3348	3.55382	0.56494	98.6
Y64K	0.6862	0.0322	-0.0167	0.0772		-4.41519	3.50414	3.13787	15.3348	3.55382	0.56494	98.6
Y64L	0.7529	0.0586	-0.0466	0.0899		-4.77328	2.08011	2.00494	15.3348	3.55382	0.56494	98.6
Y64M	0.9644	0.0273	0.0232	0.1003		-4.77328	2.2808	2.82914	15.3348	3.55382	0.56494	98.6
Y64N	0.6222	0.034	0.0122	0.023		-4.29433	2.90241	3.20943	15.3348	3.55382	0.56494	98.6
Y64P	0.0272	0.0271	0.2713	0.0706		-5.11486	5	5	15.3348	3.55382	0.56494	98.6
Y64Q	0.9662	0.0349	0.0094	0.0585		-3.90879	3.05598	3.6254	15.3348	3.55382	0.56494	98.6
Y64R	0.2658	0.0348	0.0348	0.0491		-4.89935	2.61701	2.15345	15.3348	3.55382	0.56494	98.6
Y64S	0.8342	0.0589	-0.0421	0.0865		-3.68124	2.82885	3.15908	15.3348	3.55382	0.56494	98.6
Y64T	0.2608	0.0418	0.0512	0.0766		-4.27287	2.59425	2.53425	15.3348	3.55382	0.56494	98.6
Y64V	0.3055	0.0258	0.014	0.0509		-4.33378	3.03391	1.92391	15.3348	3.55382	0.56494	98.6
Y64W	0.9535	0.0145	0.0101	0.0516		-2.55674	0.0337931	0.124195	15.3348	3.55382	0.56494	98.6
Y64=									15.3348	3.55382	0.56494	98.6
Y64*	0.0218	0.0282	0.0012	0.0497					15.3348	3.55382	0.56494	98.6
I65A	0.4998	0.0289	-0.0172	0.0521		-2.09557	2.40034	2.45517	10.9521	3.55382	0.69219	98.65
I65C	0.798	0.0455	0.0311	0.1043		-1.55988	1.99517	2.02172	10.9521	3.55382	0.69219	98.65
I65D	0.4164	0.041	-0.0522	0.0626		-2.89435	2.61345	2.6454	10.9521	3.55382	0.69219	98.65
I65E	0.7223	0.0327	-0.0761	0.0908		-2.56	2.64874	2.33724	10.9521	3.55382	0.69219	98.65
I65F	0.4454	0.0463	-0.0477	0.0635		-2.0863	1.65862	1.66103	10.9521	3.55382	0.69219	98.65
I65G	0.029	0.0289	0.1615	0.087		-3.628	3.07828	2.93948	10.9521	3.55382	0.69219	98.65
I65H	0.3693	0.0354	-0.0015	0.054		-2.58873	2.21241	2.08557	10.9521	3.55382	0.69219	98.65
I65K	0.0347	0.0237	0.081	0.0401		-2.00937	2.29138	2.20845	10.9521	3.55382	0.69219	98.65
I65L	0.8691	0.0316	0.0039	0.0542		-0.605953	0.607241	0.703276	10.9521	3.55382	0.69219	98.65
I65M	0.8546	0.0256	-0.0257	0.057		-1.28432	1.75368	1.6123	10.9521	3.55382	0.69219	98.65
I65N	0.4781	0.0419	0.0818	0.0622		-2.54703	2.36816	2.28776	10.9521	3.55382	0.69219	98.65
I65P	0.0448	0.0336	0.0882	0.0256		-3.628	5	5	10.9521	3.55382	0.69219	98.65
I65Q	0.5294	0.0273	-0.0105	0.061		-2.53378	2.1669	2.09224	10.9521	3.55382	0.69219	98.65
I65R	0.0464	0.0249	0.1649	0.1127		-2.80478	2.50069	2.45741	10.9521	3.55382	0.69219	98.65
I65S	0.3455	0.0304	0.069	0.0841		-1.63095	3.03621	3.09759	10.9521	3.55382	0.69219	98.65
I65T	0.8	0.0379	-0.0238	0.067		-1.44663	2.26345	2.3181	10.9521	3.55382	0.69219	98.65
I65V	0.9937	0.0305	0.0482	0.0383		-0.350345	0.502759	0.460862	10.9521	3.55382	0.69219	98.65
I65W	0.3111	0.0256	0.0221	0.0294		-3.11545	1.54621	1.53925	10.9521	3.55382	0.69219	98.65
I65Y	0.362	0.0343	0.0671	0.0762		-2.08565	1.5908	1.5931	10.9521	3.55382	0.69219	98.65
I65=									10.9521	3.55382	0.69219	98.65
I65*	-0.0111	0.0136	0.0559	0.0762					10.9521	3.55382	0.69219	98.65
D66A	0.5885	0.0314	0.0034	0.098		-1.9236	1.84345	1.82397	7.99692	3.55382	0.47803	98.03
D66C	0.3128	0.0289	0.1119	0.1181		-3.631	1.33483	1.35845	7.99692	3.55382	0.47803	98.03
D66E	0.8337	0.0409	0.0133	0.0324		-1.20258	1.4431	1.38534	7.99692	3.55382	0.47803	98.03
D66F	0.0612	0.0287	0.0757	0.035		-4.68454	0.78931	0.826724	7.99692	3.55382	0.47803	98.03
D66G	0.5375	0.0343	0.0629	0.0695		-2.11458	2.66655	2.65397	7.99692	3.55382	0.47803	98.03
D66H	0.8195	0.0326	0.0139	0.0871		-1.85581	0.14069	0.218621	7.99692	3.55382	0.47803	98.03
D66I	-0.0027	0.0225	0.782	0.1664		-4.09065	0.813793	0.785575	7.99692	3.55382	0.47803	98.03
D66K	0.2717	0.0323	0.0178	0.0606		-3.44515	1.06966	1.03224	7.99692	3.55382	0.47803	98.03
D66L	-0.012	0.0324	0.8098	0.1401		-4.09065	1.46345	1.44172	7.99692	3.55382	0.47803	98.03
D66M	0.01	0.0185	0.2149	0.0475		-4.09065	1.68	1.64983	7.99692	3.55382	0.47803	98.03
D66N	0.7866	0.0415	-0.0357	0.0376		-1.44726	0.244828	0.266034	7.99692	3.55382	0.47803	98.03
D66P	-0.0065	0.0178	0.5694	0.1634		-4.68454	5	5	7.99692	3.55382	0.47803	98.03
D66Q	0.6056	0.0523	-0.0322	0.0395		-1.77484	1.50483	1.53207	7.99692	3.55382	0.47803	98.03
D66R	0.0018	0.0137	0.2547	0.0563		-3.4543	1.41483	1.38793	7.99692	3.55382	0.47803	98.03
D66S	0.6657	0.042	0.0264	0.0499		-1.95301	1.93552	1.76017	7.99692	3.55382	0.47803	98.03
D66T	0.4697	0.0373	-0.0027	0.0661		-3.00926	1.52207	1.39736	7.99692	3.55382	0.47803	98.03
D66V	-0.006	0.0166	0.4655	0.0811		-3.10167	0.476552	0.536379	7.99692	3.55382	0.47803	98.03
D66W	0.4154	0.0337	0.0529	0.0929		-4.68454	1.94138	1.65931	7.99692	3.55382	0.47803	98.03
D66Y	0.17	0.0425	-0.0004	0.068		-4.68454	0.445172	0.396724	7.99692	3.55382	0.47803	98.03
D66=									7.99692	3.55382	0.47803	98.03
D66*	-0.0084	0.0175	0.1078	0.0709					7.99692	3.55382	0.47803	98.03
C67A	0.9717	0.0303	0.0156	0.0744		-1.26398	0.236897	0.184368	10.1098	3.55382	0.50222	97.42
C67D	0.7318	0.04	0.0012	0.0348		-1.52814	0	0	10.1098	3.55382	0.50222	97.42
C67E	0.9323	0.0214	-0.0131	0.038		-1.41218	0	0.0950575	10.1098	3.55382	0.50222	97.42
C67F	0.7561	0.021	0.0099	0.0515		-2.23929	0.481724	0.482874	10.1098	3.55382	0.50222	97.42
C67G	0.4756	0.0298	0.0577	0.0406		-2.90967	1.4669	1.475	10.1098	3.55382	0.50222	97.42
C67H	0.8374	0.0289	0.0034	0.0549		-1.38212	0.367241	0.682989	10.1098	3.55382	0.50222	97.42
C67I	0.8989	0.0216	0.0326	0.0557		-1.58169	0	0	10.1098	3.55382	0.50222	97.42
C67K	0.8421	0.0298	-0.0201	0.0732		-1.38101	0.17931	0.232701	10.1098	3.55382	0.50222	97.42
C67L	0.9418	0.046	0.0412	0.0696		-1.80886	0.329655	0.682299	10.1098	3.55382	0.50222	97.42
C67M	0.9589	0.0292	-0.0211	0.0472		-1.69383	0	0.0524138	10.1098	3.55382	0.50222	97.42
C67N	0.7963	0.0332	-0.0682	0.0812		-1.57609	0	0	10.1098	3.55382	0.50222	97.42
C67P	0.0958	0.0401	0.1208	0.1096		-3.90055	5	5	10.1098	3.55382	0.50222	97.42
C67Q	0.9561	0.0208	0.02	0.0064		-1.11666	0.147931	0.298966	10.1098	3.55382	0.50222	97.42
C67R	0.8909	0.0543	-0.0486	0.0441		-1.11436	0	0	10.1098	3.55382	0.50222	97.42
C67S	0.8471	0.034	0.0696	0.0375		-1.32817	0.276897	0.281322	10.1098	3.55382	0.50222	97.42
C67T	0.9942	0.0247	0.0107	0.0492		-0.621253	0	0	10.1098	3.55382	0.50222	97.42
C67V	0.9574	0.0232	0.0087	0.0244		-1.3596	0	0	10.1098	3.55382	0.50222	97.42
C67W	0.6403	0.0278	0.0335	0.0549		-3.22462	0.964828	1.10029	10.1098	3.55382	0.50222	97.42
C67Y	0.8678	0.0446	0.0283	0.1034		-2.15501	0.577241	0.52569	10.1098	3.55382	0.50222	97.42		3.97706e-06
C67=									10.1098	3.55382	0.50222	97.42
C67*	-0.0151	0.0142	0.0586	0.1135					10.1098	3.55382	0.50222	97.42
D68A	-0.0024	0.0162	0.2452	0.0329		-5.34059	3.54655	3.83862	16.1057	3.55382	0.38056	97.88	pathogenic
D68C	0.023	0.028	0.1012	0.0729		-5.34059	3.46747	3.32615	16.1057	3.55382	0.38056	97.88
D68E	0.4104	0.0343	-0.0031	0.0295		-3.4382	2.21276	2.50787	16.1057	3.55382	0.38056	97.88
D68F	-0.0138	0.0161	0.5087	0.1253		-5.72098	2.02414	2.03201	16.1057	3.55382	0.38056	97.88
D68G	0.3631	0.0353	0.0497	0.0426		-5.72098	4.87908	4.88397	16.1057	3.55382	0.38056	97.88
D68H	0.0715	0.0284	0.0966	0.0677		-2.15168	3.38816	3.31351	16.1057	3.55382	0.38056	97.88
D68I	0.0114	0.0468	0.6741	0.1055		-5.72098	2.8177	1.91069	16.1057	3.55382	0.38056	97.88
D68K	0.001	0.0175	0.2043	0.0545		-5.72098	4.56701	4.20776	16.1057	3.55382	0.38056	97.88
D68L	-0.0133	0.0207	0.6977	0.0696		-5.72098	2.70701	2.24937	16.1057	3.55382	0.38056	97.88
D68M	0.0125	0.0306	0.4715	0.0682		-5.72098	3.17195	2.41799	16.1057	3.55382	0.38056	97.88
D68N	0.3235	0.0389	0.0496	0.0572		-2.73317	1.52966	2.42862	16.1057	3.55382	0.38056	97.88
D68P	0.0232	0.0224	0.1488	0.0263		-5.72098	2.63379	2.84052	16.1057	3.55382	0.38056	97.88
D68Q	0.0083	0.0145	0.1693	0.0923		-3.4382	3.50437	3.21943	16.1057	3.55382	0.38056	97.88
D68R	0.2412	0.0366	0.0602	0.0456		-5.72098	4.82345	3.16701	16.1057	3.55382	0.38056	97.88
D68S	0.1416	0.0535	0.1528	0.1207		-5.34059	4.13598	3.41385	16.1057	3.55382	0.38056	97.88
D68T	0.0016	0.0175	0.2385	0.1136		-5.34059	3.49575	3.17557	16.1057	3.55382	0.38056	97.88
D68V	-0.0014	0.0182	0.5534	0.0754		-5.72098	2.83874	2.03943	16.1057	3.55382	0.38056	97.88
D68W	0.014	0.0323	0.6596	0.0868		-5.72098	1.25172	0.771494	16.1057	3.55382	0.38056	97.88
D68Y	-0.0051	0.0214	0.4016	0.1197		-5.72098	2.0092	1.13167	16.1057	3.55382	0.38056	97.88		3.97728e-06
D68=									16.1057	3.55382	0.38056	97.88
D68*	-0.007	0.0171	0.2594	0.1076					16.1057	3.55382	0.38056	97.88
L69A	0.316	0.0392	0.0151	0.0161		-5.32574	3.6477	3.59057	21.6516	3.55382	0.34078	98.63
L69C	0.0306	0.0224	0.0608	0.0495		-5.32574	4.13529	4.89402	21.6516	3.55382	0.34078	98.63
L69D	0.2648	0.0402	0.0369	0.0313		-5.32574	5	5	21.6516	3.55382	0.34078	98.63
L69E	0.1904	0.0486	0.0207	0.0143		-5.32574	5	5	21.6516	3.55382	0.34078	98.63
L69F	0.4899	0.0584	0.0153	0.0819		-3.94577	2.47575	2.45506	21.6516	3.55382	0.34078	98.63
L69G	0.1179	0.044	0.1252	0.0646		-5.32574	5	5	21.6516	3.55382	0.34078	98.63
L69H	0.1272	0.0363	0.1336	0.0218		-5.32574	3.12414	2.90195	21.6516	3.55382	0.34078	98.63
L69I	0.9217	0.053	-0.0028	0.0847		-1.5991	2.14448	1.54557	21.6516	3.55382	0.34078	98.63
L69K	0.1395	0.0465	0.0961	0.0603		-5.32574	5	5	21.6516	3.55382	0.34078	98.63
L69M	0.94	0.0393	-0.0165	0.0605		-1.54216	2.26483	2.06425	21.6516	3.55382	0.34078	98.63
L69N	0.1652	0.0323	0.0644	0.0215		-5.32574	3.98023	3.79063	21.6516	3.55382	0.34078	98.63
L69P	0.2998	0.0521	0.0367	0.0793		-3.82005	3.57966	3.30287	21.6516	3.55382	0.34078	98.63
L69Q	0.2034	0.0397	0.0746	0.0682		-5.32574	2.82885	2.46483	21.6516	3.55382	0.34078	98.63
L69R	0.1905	0.0423	0.0442	0.1422		-5.32574	5	5	21.6516	3.55382	0.34078	98.63	pathogenic	3.97753e-06
L69S	0.1867	0.0443	0.1118	0.0537		-5.32574	3.70954	4.16322	21.6516	3.55382	0.34078	98.63
L69T	0.1067	0.0264	0.0818	0.0504		-5.32574	3.90195	4.67029	21.6516	3.55382	0.34078	98.63
L69V	0.3461	0.0371	0.0187	0.0499		-1.27375	2.74828	2.49862	21.6516	3.55382	0.34078	98.63
L69W	0.3021	0.0463	0.0738	0.0225		-4.97164	5	5	21.6516	3.55382	0.34078	98.63
L69Y	0.1922	0.0279	0.0617	0.0504		-4.97164	3.1523	3.02466	21.6516	3.55382	0.34078	98.63
L69=									21.6516	3.55382	0.34078	98.63
L69*	-0.0156	0.0106	0.0416	0.0507					21.6516	3.55382	0.34078	98.63
N70A	0.7526	0.0336	0.02	0.0522		-4.96118	0.998621	0.289885	19.5682	3.55382	0.3769	97.78
N70C	0.123	0.0468	0.1257	0.0811		-4.96118	2.19897	1.96397	19.5682	3.55382	0.3769	97.78
N70D	1.073	0.0256	0.0416	0.0205		-3.41278	0.0165517	0.812414	19.5682	3.55382	0.3769	97.78
N70E	0.9051	0.0392	0.027	0.0509		-3.41278	2.66391	3.355	19.5682	3.55382	0.3769	97.78
N70F	0.0899	0.031	0.1361	0.0229		-5.67584	0.607586	1.07029	19.5682	3.55382	0.3769	97.78
N70G	0.8388	0.0431	0.0445	0.0419		-5.67584	2.15701	2.18678	19.5682	3.55382	0.3769	97.78
N70H	0.4395	0.0142	0.0004	0.0483		-3.41278	1.98575	1.53615	19.5682	3.55382	0.3769	97.78
N70I	0.0148	0.0238	0.2797	0.0722		-5.29827	1.56943	1.18477	19.5682	3.55382	0.3769	97.78
N70K	0.4777	0.0267	-0.0309	0.0421		-5.43762	3.5846	2.84736	19.5682	3.55382	0.3769	97.78
N70L	0.4262	0.0344	-0.0016	0.0641		-5.29827	0.481839	0.680517	19.5682	3.55382	0.3769	97.78
N70M	0.5692	0.0372	-0.0213	0.0468		-5.29827	1.49195	1.16787	19.5682	3.55382	0.3769	97.78
N70P	0.3572	0.0405	0.0454	0.0441		-5.67584	3.51402	3.14977	19.5682	3.55382	0.3769	97.78
N70Q	0.7139	0.0236	0.0299	0.0346		-3.34323	1.83506	1.05075	19.5682	3.55382	0.3769	97.78
N70R	0.5147	0.0317	0.0522	0.0716		-5.43762	2.90057	2.16897	19.5682	3.55382	0.3769	97.78
N70S	0.7274	0.0501	0.0899	0.0643		-4.10599	1.34816	1.66374	19.5682	3.55382	0.3769	97.78	pathogenic	3.97763e-06
N70T	0.5158	0.029	0.0076	0.0638		-3.84903	2.25103	2.75523	19.5682	3.55382	0.3769	97.78
N70V	0.268	0.036	0.0647	0.008		-3.24365	1.38057	1.10799	19.5682	3.55382	0.3769	97.78
N70W	0.0006	0.0101	0.2173	0.0514		-5.67584	1.45069	1.06759	19.5682	3.55382	0.3769	97.78
N70Y	0.095	0.0371	0.1764	0.0581		-5.67584	0.157701	1.4027	19.5682	3.55382	0.3769	97.78
N70=									19.5682	3.55382	0.3769	97.78
N70*	-0.0145	0.0189	0.1831	0.1056					19.5682	3.55382	0.3769	97.78
R71A	1.0241	0.0371	0.041	0.0664		-4.35835	0.237931	0.96977	19.6245	3.55382	0.31145	96.83
R71C	0.9576	0.0147	0.009	0.0804		-3.6676	0.261379	0.867759	19.6245	3.55382	0.31145	96.83	VUS	3.97795e-06
R71D	0.9807	0.0385	-0.0238	0.0688		-4.72671	0	0.793563	19.6245	3.55382	0.31145	96.83
R71E	1.0356	0.035	0.0306	0.0282		-4.72671	0	0.532241	19.6245	3.55382	0.31145	96.83
R71F	0.752	0.0374	0.0314	0.0265		-5.59685	0	0.138621	19.6245	3.55382	0.31145	96.83
R71G	1.0256	0.0318	-0.0133	0.0517		-4.954	1.04931	1.87431	19.6245	3.55382	0.31145	96.83
R71H	0.9545	0.0389	0.0364	0.0766		-3.67376	0	0.557816	19.6245	3.55382	0.31145	96.83	pathogenic	0.000192581
R71I	0.6497	0.0279	0.0143	0.078		-5.59685	0	0.267701	19.6245	3.55382	0.31145	96.83
R71K	1.0237	0.0328	-0.005	0.0389		-2.96328	0.708736	1.32885	19.6245	3.55382	0.31145	96.83
R71L	0.8035	0.0196	-0.0343	0.0193		-5.59685	0	0.198046	19.6245	3.55382	0.31145	96.83
R71M	0.9188	0.0371	-0.0096	0.0605		-5.59685	0.174483	0.772816	19.6245	3.55382	0.31145	96.83
R71N	1.0244	0.0401	0.0011	0.1324		-2.69864	0	0.93408	19.6245	3.55382	0.31145	96.83
R71P	0.6612	0.0525	0.0181	0.1881		-3.99241	5	5	19.6245	3.55382	0.31145	96.83
R71Q	1.0355	0.0452	-0.0315	0.1019		-4.19541	0.275287	0.701897	19.6245	3.55382	0.31145	96.83
R71S	1.0327	0.0269	0.0092	0.0514		-4.85146	0.615517	1.77862	19.6245	3.55382	0.31145	96.83
R71T	1.0209	0.0527	0.0409	0.0488		-4.85146	0	0.427874	19.6245	3.55382	0.31145	96.83
R71V	0.8088	0.0345	0.0287	0.111		-5.59685	0	0.164828	19.6245	3.55382	0.31145	96.83
R71W	0.5949	0.0334	0.0174	0.0476		-5.59685	0.788391	1.17966	19.6245	3.55382	0.31145	96.83
R71Y	0.8759	0.0635	0.0157	0.0653		-5.59685	0	0	19.6245	3.55382	0.31145	96.83
R71=									19.6245	3.55382	0.31145	96.83
R71*	-0.0023	0.0419	0.1387	0.1105					19.6245	3.55382	0.31145	96.83
I72A	1.0196	0.0312	0.0155	0.0457		-0.181956	3.00425	2.80236	15.6989	3.55382	0.28329	97.23
I72C	1.0654	0.0318	0.0157	0.035		-0.675376	2.47713	2.55126	15.6989	3.55382	0.28329	97.23
I72D	0.5677	0.0425	0.0338	0.085		-2.12934	3.98517	3.48931	15.6989	3.55382	0.28329	97.23
I72E	0.8922	0.0224	0.0487	0.0567		-1.26967	4.24126	3.8992	15.6989	3.55382	0.28329	97.23
I72F	0.7766	0.0268	0.0111	0.0619		-2.95568	2.8792	2.46983	15.6989	3.55382	0.28329	97.23
I72G	0.946	0.0291	-0.0309	0.0376		-2.3533	4.86011	4.66207	15.6989	3.55382	0.28329	97.23
I72H	0.8237	0.0215	0.0259	0.0698		-1.85756	2.72034	2.64672	15.6989	3.55382	0.28329	97.23
I72K	0.8687	0.0478	0.0033	0.0387		-2.74409	2.94	2.90425	15.6989	3.55382	0.28329	97.23
I72L	1.0057	0.0394	-0.0357	0.1183		-0.524288	2.11414	1.97362	15.6989	3.55382	0.28329	97.23
I72M	1.0612	0.0327	-0.0303	0.0801		-1.50168	1.9531	2.40443	15.6989	3.55382	0.28329	97.23
I72N	0.9017	0.0221	-0.0178	0.0361		-1.84001	2.45207	2.28989	15.6989	3.55382	0.28329	97.23
I72P	0.7293	0.0254	-0.0287	0.0201		-2.95568	5	5	15.6989	3.55382	0.28329	97.23
I72Q	1.0061	0.034	-0.0388	0.022		-1.17233	2.98724	2.46057	15.6989	3.55382	0.28329	97.23
I72R	0.8116	0.0292	-0.0112	0.0363		-2.47893	2.76506	2.53115	15.6989	3.55382	0.28329	97.23
I72S	1.0491	0.0406	0.0129	0.049		-0.658465	3.72276	3.68621	15.6989	3.55382	0.28329	97.23
I72T	0.9615	0.0311	0.0608	0.0877		-0.460439	2.35069	2.27408	15.6989	3.55382	0.28329	97.23
I72V	1.0096	0.0268	0.016	0.043		-0.17287	0.733448	0.642011	15.6989	3.55382	0.28329	97.23
I72W	0.7865	0.0279	0.0818	0.0701		-2.95568	3.82253	3.52879	15.6989	3.55382	0.28329	97.23
I72Y	0.7774	0.0312	0.0389	0.049		-2.95568	2.61241	2.27983	15.6989	3.55382	0.28329	97.23
I72=									15.6989	3.55382	0.28329	97.23
I72*	0.0004	0.0229	0.0346	0.0821					15.6989	3.55382	0.28329	97.23
F73A	0.8507	0.0289	0.0203	0.0732		-3.88733	5	5	21.9919	2.79413	0.17713	97.5
F73C	0.9751	0.0318	0.0199	0.0932		-2.6379	5	5	21.9919	2.79413	0.17713	97.5
F73D	0.8651	0.0468	0.0026	0.1239		-5.59162	5	5	21.9919	2.79413	0.17713	97.5
F73E	0.9099	0.0423	-0.0305	0.0707		-5.59162	5	5	21.9919	2.79413	0.17713	97.5
F73G	0.8911	0.0384	0.0198	0.0977		-4.85959	5	5	21.9919	2.79413	0.17713	97.5
F73H	0.821	0.0442	0.0058	0.1077		-5.59162	3.7854	3.47046	21.9919	2.79413	0.17713	97.5
F73I	0.8497	0.0347	0.0449	0.0729		-4.57355	3.55253	3.63247	21.9919	2.79413	0.17713	97.5
F73K	0.7866	0.027	0.026	0.0874		-5.35606	5	5	21.9919	2.79413	0.17713	97.5
F73L	0.8722	0.0255	0.0339	0.0456		-3.9685	3.12368	2.74609	21.9919	2.79413	0.17713	97.5
F73M	0.9764	0.0337	0.0232	0.1015		-3.47383	2.78253	3.24994	21.9919	2.79413	0.17713	97.5
F73N	0.7957	0.0371	0.0066	0.0419		-5.59162	4.83402	4.78345	21.9919	2.79413	0.17713	97.5
F73P	0.8809	0.0498	-0.0806	0.0598		-4.26105	5	5	21.9919	2.79413	0.17713	97.5
F73Q	0.849	0.0314	0.0007	0.0394		-5.59162	3.96046	4.20908	21.9919	2.79413	0.17713	97.5
F73R	0.769	0.032	-0.0057	0.0505		-5.1784	5	5	21.9919	2.79413	0.17713	97.5
F73S	0.8781	0.0374	0.0295	0.0593		-3.18876	5	5	21.9919	2.79413	0.17713	97.5
F73T	0.908	0.0288	-0.0146	0.1236		-4.48438	5	5	21.9919	2.79413	0.17713	97.5
F73V	0.9105	0.0296	0.0007	0.0705		-4.57355	3.8369	3.94006	21.9919	2.79413	0.17713	97.5
F73W	0.8298	0.0504	-0.0512	0.0801		-2.81878	4.00287	3.61483	21.9919	2.79413	0.17713	97.5
F73Y	0.8008	0.0187	0.0053	0.0434		-1.93823	1.00161	1.2292	21.9919	2.79413	0.17713	97.5
F73=									21.9919	2.79413	0.17713	97.5
F73*	-0.0131	0.0133	0.1551	0.0728					21.9919	2.79413	0.17713	97.5
D74A	0.9139	0.0293	-0.0756	0.0103		-0.924637	1.2331	1.61052	9.26626	2.79413	0.1372	95.58
D74C	0.8624	0.0195	0.0566	0.0857		-1.09019	0.777586	1.15787	9.26626	2.79413	0.1372	95.58
D74E	0.8955	0.0374	-0.0209	0.0392		-1.1423	1.29448	1.45115	9.26626	2.79413	0.1372	95.58
D74F	0.691	0.031	0.038	0.0654		-1.63623	0.786437	1.24379	9.26626	2.79413	0.1372	95.58
D74G	0.9372	0.0403	0.0676	0.0843		-1.33551	1.71483	1.97672	9.26626	2.79413	0.1372	95.58
D74H	0.8533	0.0481	-0.0036	0.1065		-1.18202	0.931724	1.14966	9.26626	2.79413	0.1372	95.58
D74I	0.605	0.0286	0.1016	0.0457		-1.36781	1.68299	1.58655	9.26626	2.79413	0.1372	95.58
D74K	0.8514	0.0314	0.0133	0.0371		-1.21704	1.39069	1.52759	9.26626	2.79413	0.1372	95.58
D74L	0.7352	0.0383	0.0972	0.0916		-1.01202	1.10368	1.36259	9.26626	2.79413	0.1372	95.58
D74M	0.8566	0.0413	0.0185	0.0899		-2.30476	1.62207	1.67178	9.26626	2.79413	0.1372	95.58
D74N	0.9771	0.0594	-0.0327	0.0475		-0.387165	0	0	9.26626	2.79413	0.1372	95.58
D74P	0.8406	0.0208	-0.0471	0.0466		-1.56223	4.47724	4.82161	9.26626	2.79413	0.1372	95.58
D74Q	0.8968	0.0307	0.0135	0.0309		-1.18748	1.3769	1.37661	9.26626	2.79413	0.1372	95.58
D74R	0.7518	0.0389	0.0857	0.0896		-1.28553	0.774483	0.765575	9.26626	2.79413	0.1372	95.58
D74S	0.9861	0.028	0.0002	0.0254		-0.667065	0.920345	1.22517	9.26626	2.79413	0.1372	95.58
D74T	0.9848	0.0301	0.0188	0.0545		-0.369408	0.499425	0.461609	9.26626	2.79413	0.1372	95.58
D74V	0.7415	0.0461	0.0741	0.1482		-1.32933	0.774253	0.780345	9.26626	2.79413	0.1372	95.58
D74W	0.6388	0.0347	0.0269	0.0975		-2.63787	1.84644	1.88466	9.26626	2.79413	0.1372	95.58
D74Y	0.7183	0.0553	0.0367	0.0284		-2.35867	1.41586	1.01443	9.26626	2.79413	0.1372	95.58
D74=									9.26626	2.79413	0.1372	95.58
D74*	-0.013	0.0171	0.4883	0.0803					9.26626	2.79413	0.1372	95.58
L75A	1.0075	0.0845	0.0018	0.0773		-0.261379	0.266552	0.281379	6.70022	2.79413	0.24137	93.84
L75C	0.9816	0.0318	-0.0011	0.0343		-0.560314	1.15586	1.14793	6.70022	2.79413	0.24137	93.84
L75D	1.0182	0.0228	-0.0047	0.0359		-0.312079	0	0	6.70022	2.79413	0.24137	93.84
L75E	1.0393	0.0322	0.0138	0.0572		-0.299211	0	0	6.70022	2.79413	0.24137	93.84
L75F	0.9773	0.0347	-0.033	0.0462		-0.517093	0.108276	0.222241	6.70022	2.79413	0.24137	93.84		1.19374e-05
L75G	0.971	0.0307	-0.0317	0.0189		-0.314619	0.75	0.73069	6.70022	2.79413	0.24137	93.84
L75H	0.9794	0.0294	-0.0266	0.0252		-0.306598	0	0	6.70022	2.79413	0.24137	93.84
L75I	0.9808	0.0311	-0.0548	0.0238		-0.368756	0.276552	0.195345	6.70022	2.79413	0.24137	93.84		6.981e-06
L75K	0.889	0.0534	0.0395	0.1022		-0.291441	0	0	6.70022	2.79413	0.24137	93.84
L75M	0.9954	0.0472	0.0198	0.0467		-0.408817	0.123103	0.062069	6.70022	2.79413	0.24137	93.84
L75N	0.9803	0.0242	-0.0009	0.0289		-0.261684	0.092069	0.0624138	6.70022	2.79413	0.24137	93.84
L75P	1.0087	0.0516	0.0102	0.1338		-0.118429	0.744483	0.711552	6.70022	2.79413	0.24137	93.84	VUS
L75Q	1.001	0.036	0.0059	0.0543		-0.34463	0	0	6.70022	2.79413	0.24137	93.84
L75R	0.984	0.0411	-0.0047	0.0618		-0.356411	0	0	6.70022	2.79413	0.24137	93.84
L75S	0.9774	0.0349	-0.0332	0.0514		-0.0783914	0	0	6.70022	2.79413	0.24137	93.84
L75T	1.006	0.0228	0.0101	0.06		-0.0574261	0.0606897	0	6.70022	2.79413	0.24137	93.84
L75V	1.0133	0.0415	0.0428	0.0935		-0.386237	0.0789655	0.234828	6.70022	2.79413	0.24137	93.84
L75W	0.9596	0.0343	-0.0194	0.0295		-0.870079	0.18	0.272241	6.70022	2.79413	0.24137	93.84
L75Y	0.9612	0.026	0.0278	0.0378		-0.621863	0.247586	0.16069	6.70022	2.79413	0.24137	93.84
L75=									6.70022	2.79413	0.24137	93.84
L75*	-0.0074	0.0252	0.3122	0.1139					6.70022	2.79413	0.24137	93.84
E76A	0.931	0.0697	0.002	0.0604		-0.392952	0.0755172	0.453736	3.9239	2.79413	0.10214	94.99
E76C	0.9138	0.0255	0.0249	0.0314		-2.04276	1.0831	1.43011	3.9239	2.79413	0.10214	94.99
E76D	0.9581	0.0373	-0.0224	0.02		-0.301139	0	0.178276	3.9239	2.79413	0.10214	94.99
E76F	0.8463	0.0374	0.0007	0.0539		-1.95596	0.221724	0.501092	3.9239	2.79413	0.10214	94.99
E76G	0.9514	0.0287	-0.0013	0.0566		-1.62401	0.873103	1.16977	3.9239	2.79413	0.10214	94.99		6.9772e-06
E76H	0.9045	0.0324	0.0153	0.0278		-0.98312	0	0.401667	3.9239	2.79413	0.10214	94.99
E76I	0.8634	0.0428	-0.0308	0.0597		-2.42325	0	0.172644	3.9239	2.79413	0.10214	94.99
E76K	0.9422	0.0333	0.0127	0.0236		-0.862937	0	0.158678	3.9239	2.79413	0.10214	94.99
E76L	0.8303	0.0273	0.0067	0.0944		-1.59856	0.00275862	0.388103	3.9239	2.79413	0.10214	94.99
E76M	0.9351	0.0322	0.0351	0.0523		-1.70132	0.572069	0.925632	3.9239	2.79413	0.10214	94.99
E76N	0.937	0.0267	-0.0406	0.0468		-0.992011	0.146207	0.450575	3.9239	2.79413	0.10214	94.99
E76P	0.9295	0.0818	-0.0583	0.1217		-1.87432	0.207241	0.717414	3.9239	2.79413	0.10214	94.99
E76Q	0.9424	0.0286	0.0038	0.0567		-0.828283	0.0706897	0.295402	3.9239	2.79413	0.10214	94.99
E76R	0.9003	0.0349	0.0749	0.1295		-1.5057	0	0.160632	3.9239	2.79413	0.10214	94.99
E76S	0.9248	0.0392	-0.0503	0.0336		-1.02294	0.00275862	0.291149	3.9239	2.79413	0.10214	94.99
E76T	0.926	0.0278	0.045	0.0678		-0.932021	0	0.215575	3.9239	2.79413	0.10214	94.99
E76V	0.8955	0.0229	0.0382	0.0597		-1.46425	0	0.177644	3.9239	2.79413	0.10214	94.99
E76W	0.7523	0.0346	-0.0194	0.1121		-2.72028	0.695172	0.786207	3.9239	2.79413	0.10214	94.99
E76Y	0.7733	0.0237	0.0276	0.0398		-2.72028	0.0906897	0.407644	3.9239	2.79413	0.10214	94.99
E76=									3.9239	2.79413	0.10214	94.99
E76*	-0.0132	0.0189	0.2428	0.0813					3.9239	2.79413	0.10214	94.99
N77A	0.9354	0.0368	-0.0369	0.0846		-1.22	0.97069	0.888103	9.78547	2.79413	0.10214	96.38
N77C	0.9049	0.0267	-0.0171	0.0776		-2.47065	0.819425	1.17856	9.78547	2.79413	0.10214	96.38
N77D	0.8698	0.0315	-0.0239	0.0781		-1.15446	0.139655	0.548793	9.78547	2.79413	0.10214	96.38
N77E	0.8819	0.0421	-0.0167	0.0971		-1.2515	0.298966	0.551264	9.78547	2.79413	0.10214	96.38
N77F	0.9111	0.0368	0.0255	0.0129		-1.3602	0	0	9.78547	2.79413	0.10214	96.38
N77G	0.9015	0.0311	0.0024	0.0505		-1.7979	2.77552	2.32546	9.78547	2.79413	0.10214	96.38
N77H	1.0049	0.0442	0.0231	0.0666		-0.647342	0	0	9.78547	2.79413	0.10214	96.38
N77I	0.9724	0.0338	0.0459	0.1267		-1.10081	0.387241	0.100517	9.78547	2.79413	0.10214	96.38
N77K	0.8989	0.0297	-0.0132	0.0244		-1.37317	0.238621	0.556092	9.78547	2.79413	0.10214	96.38
N77L	0.8966	0.0327	0.0542	0.0756		-1.21079	0.383793	0	9.78547	2.79413	0.10214	96.38
N77M	0.908	0.0421	0.0095	0.1037		-1.49948	0.965862	0.596954	9.78547	2.79413	0.10214	96.38
N77P	0.8607	0.0312	0.0149	0.0753		-1.52448	2.34609	2.44695	9.78547	2.79413	0.10214	96.38
N77Q	0.9352	0.0448	0.034	0.0249		-1.24266	0.0386207	0.137644	9.78547	2.79413	0.10214	96.38
N77R	0.8689	0.0311	-0.0036	0.0701		-0.791249	0.235747	0.15569	9.78547	2.79413	0.10214	96.38
N77S	0.9742	0.0394	-0.0053	0.0783		-0.560152	1.25897	1.38138	9.78547	2.79413	0.10214	96.38	VUS	0.000108997
N77T	0.9782	0.0202	0.0006	0.0383		-1.25665	1.40931	0.971954	9.78547	2.79413	0.10214	96.38
N77V	0.939	0.0382	-0.0009	0.0519		-1.28262	0.218621	0.171034	9.78547	2.79413	0.10214	96.38
N77W	0.8986	0.0216	-0.0024	0.0693		-2.73759	0	0	9.78547	2.79413	0.10214	96.38
N77Y	0.8701	0.0361	-0.0047	0.0228		-2.32962	0	0	9.78547	2.79413	0.10214	96.38
N77=									9.78547	2.79413	0.10214	96.38
N77*	-0.0068	0.0255	0.3267	0.0442					9.78547	2.79413	0.10214	96.38
L78A	0.8088	0.0648	-0.0333	0.0862		-2.22389	3.94759	3.90213	13.9961	2.79413	0.10214	96.47
L78C	0.7641	0.0211	-0.0036	0.0181		-3.55296	3.61966	3.51787	13.9961	2.79413	0.10214	96.47
L78D	0.8233	0.0468	0.0543	0.0771		-2.3003	4.76483	4.60897	13.9961	2.79413	0.10214	96.47
L78E	0.8125	0.0375	-0.0466	0.0216		-2.2963	3.78414	3.99598	13.9961	2.79413	0.10214	96.47
L78F	0.8487	0.0549	-0.0019	0.0388		-2.86533	2.21138	3.31701	13.9961	2.79413	0.10214	96.47
L78G	0.7445	0.0305	-0.007	0.0216		-3.19355	5	4.90523	13.9961	2.79413	0.10214	96.47
L78H	0.7981	0.0509	-0.0159	0.0165		-3.42875	3.20908	3.69799	13.9961	2.79413	0.10214	96.47
L78I	0.9082	0.0406	0.0395	0.0382		-1.55729	1.53379	1.66241	13.9961	2.79413	0.10214	96.47
L78K	0.7496	0.0533	0.0367	0.0772		-1.86841	4.02759	4.23954	13.9961	2.79413	0.10214	96.47
L78M	0.9071	0.0559	-0.0752	0.0614		-1.01835	2.0731	2.29741	13.9961	2.79413	0.10214	96.47
L78N	0.7513	0.0303	0.0189	0.0701		-1.7589	3.44552	3.28954	13.9961	2.79413	0.10214	96.47
L78P	0.8044	0.0568	0.0342	0.0384		-2.52863	5	5	13.9961	2.79413	0.10214	96.47
L78Q	0.8082	0.0192	-0.0163	0.0585		-2.18821	3.31448	3.22989	13.9961	2.79413	0.10214	96.47
L78R	0.7268	0.0386	0.0163	0.0635		-2.09794	3.3677	3.68948	13.9961	2.79413	0.10214	96.47
L78S	0.7921	0.0489	-0.0179	0.0295		-2.03614	4.10552	4.22075	13.9961	2.79413	0.10214	96.47
L78T	0.8091	0.0366	-0.0012	0.0937		-2.27658	2.97034	3.07052	13.9961	2.79413	0.10214	96.47
L78V	0.8971	0.031	0.0362	0.0991		-1.59032	2.55931	2.67868	13.9961	2.79413	0.10214	96.47
L78W	0.85	0.0367	-0.0227	0.0394		-3.87123	4.50333	3.56	13.9961	2.79413	0.10214	96.47
L78Y	0.8553	0.0492	-0.0342	0.0544		-3.87123	3.76264	4.1077	13.9961	2.79413	0.10214	96.47
L78=									13.9961	2.79413	0.10214	96.47
L78*	-0.0139	0.0221	0.4021	0.1309					13.9961	2.79413	0.10214	96.47
G79A	0.9848	0.0317	-0.0051	0.0407		-0.611466	0	0	8.83137	2.79413	0.10865	94.76
G79C	1.0158	0.0311	0.0515	0.1118		-0.599463	0	0	8.83137	2.79413	0.10865	94.76
G79D	0.9564	0.0247	0.0128	0.0635		-0.625099	0	0	8.83137	2.79413	0.10865	94.76
G79E	0.965	0.0397	0.0009	0.0319		-0.569032	0	0	8.83137	2.79413	0.10865	94.76
G79F	1.0156	0.0304	-0.0296	0.0543		-1.65559	0	0	8.83137	2.79413	0.10865	94.76
G79H	1.1099	0.0227	0.0057	0.0443		-1.12441	0	0	8.83137	2.79413	0.10865	94.76
G79I	0.8748	0.0389	-0.0561	0.0467		-1.01788	0	0	8.83137	2.79413	0.10865	94.76
G79K	0.9228	0.0406	0.0259	0.0646		-0.87173	0	0	8.83137	2.79413	0.10865	94.76
G79L	0.8182	0.0414	-0.0056	0.0483		-0.881419	0	0	8.83137	2.79413	0.10865	94.76
G79M	1.0273	0.0324	0.0162	0.0839		-1.21972	0	0	8.83137	2.79413	0.10865	94.76
G79N	1.0743	0.0177	-0.0001	0.0225		-0.441466	0	0	8.83137	2.79413	0.10865	94.76
G79P	0.8887	0.0308	-0.0051	0.0672		-2.07729	3.4831	2.24023	8.83137	2.79413	0.10865	94.76
G79Q	1.0157	0.0272	-0.013	0.0586		-0.623467	0	0	8.83137	2.79413	0.10865	94.76
G79R	0.9602	0.0387	0.1111	0.0794		-0.492481	0	0	8.83137	2.79413	0.10865	94.76
G79S	1.0151	0.0308	0.0203	0.0681		-0.0792753	0	0	8.83137	2.79413	0.10865	94.76
G79T	1.0247	0.0243	-0.0163	0.0139		-0.487842	0	0	8.83137	2.79413	0.10865	94.76
G79V	0.9601	0.0284	0.0893	0.0683		-0.90614	0	0	8.83137	2.79413	0.10865	94.76		3.9827e-06
G79W	0.9829	0.015	0.0187	0.0732		-1.87039	0	0	8.83137	2.79413	0.10865	94.76
G79Y	1.0252	0.0229	0.019	0.0282		-1.64017	0	0	8.83137	2.79413	0.10865	94.76
G79=									8.83137	2.79413	0.10865	94.76
G79*	-0.0097	0.0203	0.2972	0.1174					8.83137	2.79413	0.10865	94.76
K80A	1.0123	0.0269	-0.0315	0.0258		-0.37073	0.383103	0.353448	7.67618	2.79413	0.16359	94.96
K80C	0.9764	0.0185	0.0259	0.0297		-1.77283	0.602069	0.253966	7.67618	2.79413	0.16359	94.96
K80D	0.9299	0.0232	-0.006	0.0668		-0.858289	1.68345	0.889483	7.67618	2.79413	0.16359	94.96
K80E	0.952	0.0309	0.0255	0.0488		-0.214297	0.634138	0.783621	7.67618	2.79413	0.16359	94.96
K80F	0.9734	0.0163	0.0006	0.0223		-1.94592	0.841379	0	7.67618	2.79413	0.16359	94.96
K80G	0.9775	0.0534	-0.0534	0.1101		-1.20655	1.90103	1.62603	7.67618	2.79413	0.16359	94.96
K80H	0.9412	0.0262	-0.045	0.0743		-0.954723	0	0	7.67618	2.79413	0.16359	94.96
K80I	0.9609	0.0265	-0.0174	0.0364		-1.7397	0	0	7.67618	2.79413	0.16359	94.96
K80L	0.9989	0.036	0.0357	0.0622		-0.790174	0	0	7.67618	2.79413	0.16359	94.96
K80M	1.0119	0.0315	0.0433	0.0527		-0.810194	0	0	7.67618	2.79413	0.16359	94.96
K80N	0.9839	0.0296	-0.0183	0.058		-0.830448	0.736207	0.461724	7.67618	2.79413	0.16359	94.96
K80P	1.0399	0.0279	0.0254	0.0185		-1.71024	1.03552	1.28621	7.67618	2.79413	0.16359	94.96
K80Q	1.0048	0.0233	-0.0234	0.0163		-1.06866	0	0	7.67618	2.79413	0.16359	94.96
K80R	1.0143	0.0232	-0.0104	0.0538		-0.362032	0	0	7.67618	2.79413	0.16359	94.96
K80S	0.9807	0.0262	-0.0439	0.0245		-0.357826	0.62	0.716379	7.67618	2.79413	0.16359	94.96
K80T	1.0014	0.0307	0.0132	0.0543		-0.384287	0.11046	0.319655	7.67618	2.79413	0.16359	94.96
K80V	0.9762	0.031	0.0494	0.0817		-1.2642	0	0	7.67618	2.79413	0.16359	94.96
K80W	0.9295	0.0142	0.0598	0.0495		-2.12439	0.125862	0.30977	7.67618	2.79413	0.16359	94.96
K80Y	0.9332	0.0254	-0.0235	0.0551		-2.13296	0.801724	0	7.67618	2.79413	0.16359	94.96
K80=									7.67618	2.79413	0.16359	94.96
K80*	-0.0137	0.0192	0.2261	0.1635					7.67618	2.79413	0.16359	94.96
K81A	1.03	0.0388	0.032	0.057		-0.636164	0.665517	0.540172	1.99587	2.79413	0.05227	93.82
K81C	0.9691	0.0343	0.033	0.0522		-1.28673	0.93	0.950517	1.99587	2.79413	0.05227	93.82
K81D	0.9712	0.0336	-0.0292	0.0468		-0.700305	0.15931	0.00816092	1.99587	2.79413	0.05227	93.82
K81E	1.0069	0.0288	-0.0205	0.0695		-0.237197	0.108621	0.105	1.99587	2.79413	0.05227	93.82		1.01553e-05
K81F	0.9955	0.0353	-0.0161	0.0383		-1.04667	0.647241	0.601724	1.99587	2.79413	0.05227	93.82
K81G	1.0035	0.0267	0.0229	0.0545		-0.905244	1.27793	1.115	1.99587	2.79413	0.05227	93.82
K81H	0.9565	0.0485	0.0003	0.0817		-1.10134	0	0.19	1.99587	2.79413	0.05227	93.82
K81I	0.9669	0.0321	-0.0165	0.0728		-0.795637	0.455172	0.329483	1.99587	2.79413	0.05227	93.82
K81L	1.0159	0.0313	0.019	0.0375		-0.641127	0.406552	0.283966	1.99587	2.79413	0.05227	93.82
K81M	1.0081	0.013	0.0259	0.0237		-1.07677	0.771724	0.791034	1.99587	2.79413	0.05227	93.82
K81N	0.9579	0.0283	0.0145	0.082		-1.12504	0.582759	0.497241	1.99587	2.79413	0.05227	93.82
K81P	1.1262	0.0536	0.1161	0.4183		-0.242544	0	0	1.99587	2.79413	0.05227	93.82
K81Q	0.9919	0.0192	-0.0347	0.0677		-0.176708	0.364828	0.0255172	1.99587	2.79413	0.05227	93.82
K81R	0.9775	0.036	0.0767	0.0641		-0.578769	0.223448	0.245	1.99587	2.79413	0.05227	93.82
K81S	0.9909	0.0387	0.0159	0.1096		-0.630489	0	0	1.99587	2.79413	0.05227	93.82
K81T	0.995	0.0285	-0.0692	0.0359		-0.179317	0.160345	0.167931	1.99587	2.79413	0.05227	93.82
K81V	0.9963	0.036	-0.0243	0.0787		-0.637204	0.421724	0.371034	1.99587	2.79413	0.05227	93.82
K81W	0.9116	0.032	-0.0261	0.0618		-1.63993	1.11759	0.986552	1.99587	2.79413	0.05227	93.82
K81Y	0.893	0.0428	0.0729	0.1196		-0.995497	0.326207	0.321379	1.99587	2.79413	0.05227	93.82
K81=									1.99587	2.79413	0.05227	93.82
K81*	-0.0082	0.0177	0.3431	0.08					1.99587	2.79413	0.05227	93.82
M82A	1.0234	0.0417	-0.0157	0.0391		-0.517806	1.60483	1.32207	6.25696	2.79413	0.04792	90.66
M82C	0.9966	0.0233	0.0602	0.0407		-0.755786	1.48172	1.26305	6.25696	2.79413	0.04792	90.66
M82D	1.0142	0.022	0.0359	0.0576		-0.434135	0.840575	0.897759	6.25696	2.79413	0.04792	90.66
M82E	1.0251	0.0353	0.0176	0.0328		-0.258279	0.876552	0.638333	6.25696	2.79413	0.04792	90.66
M82F	1.0109	0.0213	-0.0086	0.036		-1.53218	0	0	6.25696	2.79413	0.04792	90.66
M82G	1.0116	0.0266	0.0317	0.0907		-0.729719	2.42793	2.1092	6.25696	2.79413	0.04792	90.66
M82H	0.9606	0.0293	-0.0201	0.0282		-0.619432	0.254828	0.194713	6.25696	2.79413	0.04792	90.66
M82I	0.978	0.049	-0.0392	0.0555		-0.340845	0.425517	0.308966	6.25696	2.79413	0.04792	90.66		6.98519e-06
M82K	0.9607	0.0198	-0.0388	0.0653		-0.814505	0.955517	0.727241	6.25696	2.79413	0.04792	90.66
M82L	1.0098	0.0276	0.0061	0.1317		-0.26224	0	0	6.25696	2.79413	0.04792	90.66
M82N	0.9937	0.0235	-0.0342	0.061		-0.564587	1.32621	0.927586	6.25696	2.79413	0.04792	90.66
M82P	1.0246	0.0402	0.008	0.1782		-0.624172	0.328966	0.0398851	6.25696	2.79413	0.04792	90.66
M82Q	1.0093	0.0247	-0.0143	0.0731		-0.264995	1.27483	0.985632	6.25696	2.79413	0.04792	90.66
M82R	0.9735	0.0314	-0.0024	0.063		-0.911403	0.532529	0.522759	6.25696	2.79413	0.04792	90.66
M82S	1.0113	0.0347	0.0318	0.0493		-0.275785	1.25759	0.942586	6.25696	2.79413	0.04792	90.66
M82T	0.9828	0.0458	-0.0018	0.0509	1.13648	-0.178993	1.33575	0.971379	6.25696	2.79413	0.04792	90.66	benign	0.00199496
M82V	0.9576	0.0353	-0.042	0.0398		-0.219025	0.635632	0.506207	6.25696	2.79413	0.04792	90.66
M82W	0.9737	0.0352	-0.0085	0.0341		-1.76435	0	0	6.25696	2.79413	0.04792	90.66
M82Y	0.9677	0.0303	0.0084	0.0266		-1.73631	0	0	6.25696	2.79413	0.04792	90.66
M82=									6.25696	2.79413	0.04792	90.66
M82*	-0.0102	0.0158	0.4676	0.1035					6.25696	2.79413	0.04792	90.66
S83A	0.9501	0.0316	-0.0459	0.0904		-0.499163	0.268621	0.184655	3.41582	2.79413	0.09802	92.42
S83C	0.943	0.0345	0.0488	0.0154		-1.20646	0.132759	0.282414	3.41582	2.79413	0.09802	92.42
S83D	0.9846	0.0469	0.0925	0.0779		-1.06215	0.366207	0.258103	3.41582	2.79413	0.09802	92.42
S83E	0.9639	0.0237	0.0014	0.0711		-0.986254	0.967816	1.12661	3.41582	2.79413	0.09802	92.42
S83F	0.8974	0.0523	0.0545	0.0774		-1.76104	0.790805	0.692299	3.41582	2.79413	0.09802	92.42
S83G	0.9594	0.0429	0.0202	0.1238		-0.80029	0.849655	0.763448	3.41582	2.79413	0.09802	92.42
S83H	0.9642	0.0232	0.0531	0.039		-1.15079	0.524483	0.668793	3.41582	2.79413	0.09802	92.42
S83I	0.952	0.0344	0.0086	0.0643		-1.3925	0	0.372414	3.41582	2.79413	0.09802	92.42
S83K	0.9576	0.0321	0.0786	0.0576		-1.59058	0.623103	0.636667	3.41582	2.79413	0.09802	92.42
S83L	0.9585	0.0228	0.0027	0.1092		-1.57159	0.43931	0.442586	3.41582	2.79413	0.09802	92.42
S83M	0.9593	0.0511	0.0183	0.0674		-1.49567	0.243448	0.242931	3.41582	2.79413	0.09802	92.42
S83N	0.9625	0.0273	0.0465	0.0427		-0.748784	0	0	3.41582	2.79413	0.09802	92.42
S83P	0.9249	0.0402	0.0687	0.0676		-1.32605	4.78552	4.4	3.41582	2.79413	0.09802	92.42
S83Q	0.969	0.0309	0.0102	0.0634		-1.2525	0.391034	0.831897	3.41582	2.79413	0.09802	92.42
S83R	0.9496	0.0305	-0.0267	0.0177		-1.43753	0	0	3.41582	2.79413	0.09802	92.42
S83T	1.0337	0.0353	0.0025	0.0636		-0.240717	0	0.199483	3.41582	2.79413	0.09802	92.42
S83V	0.9846	0.0435	0.017	0.0291		-0.668302	0	0	3.41582	2.79413	0.09802	92.42
S83W	0.604	0.0458	0.0745	0.0626		-2.66438	1.37299	1.68276	3.41582	2.79413	0.09802	92.42
S83Y	0.882	0.0305	0.0168	0.0785		-2.36065	0	0.435747	3.41582	2.79413	0.09802	92.42
S83=									3.41582	2.79413	0.09802	92.42
S83*	0.0025	0.036	0.5334	0.1252					3.41582	2.79413	0.09802	92.42
E84A	1.008	0.0456	0.0263	0.1121		-1.35074	0.786897	0.665862	1.93241	2.79413	0.05874	90.74
E84C	0.948	0.0452	0.0023	0.0519		-2.52022	1.12724	1.15023	1.93241	2.79413	0.05874	90.74
E84D	1.0004	0.0242	-0.063	0.1303		-0.430153	0.281379	0.0908621	1.93241	2.79413	0.05874	90.74
E84F	0.9679	0.0403	-0.0559	0.0842		-2.76288	1.43276	0.762874	1.93241	2.79413	0.05874	90.74
E84G	1.0228	0.0476	0.0366	0.0558		-1.93802	1.03862	0.853506	1.93241	2.79413	0.05874	90.74
E84H	0.9782	0.0266	0.0035	0.0778		-1.86524	0	0	1.93241	2.79413	0.05874	90.74
E84I	1.0035	0.0544	0.0222	0.0825		-1.65431	0.933103	0.833851	1.93241	2.79413	0.05874	90.74
E84K	0.9861	0.0393	-0.0255	0.0928		-1.01943	0	0	1.93241	2.79413	0.05874	90.74
E84L	1.0261	0.0189	-0.0343	0.0169		-1.71496	0.742989	0.332816	1.93241	2.79413	0.05874	90.74
E84M	0.9627	0.0784	0.0538	0.1601		-2.4346	0.638621	0.33523	1.93241	2.79413	0.05874	90.74
E84N	1.0151	0.0502	0.0518	0.0797		-1.13768	0.542759	0.228736	1.93241	2.79413	0.05874	90.74
E84P	1.0421	0.0337	0.0523	0.0524		-1.29448	0.467586	0.578793	1.93241	2.79413	0.05874	90.74
E84Q	1.0103	0.0256	0.0134	0.0593		-1.29873	0.115172	0.0166092	1.93241	2.79413	0.05874	90.74
E84R	0.9875	0.0306	0.0032	0.1027		-1.85836	0.384483	0.337644	1.93241	2.79413	0.05874	90.74
E84S	1.0012	0.0225	-0.0611	0.1071		-1.3054	0.00448276	0	1.93241	2.79413	0.05874	90.74
E84T	0.9924	0.0503	-0.0449	0.1293		-1.49049	0.2	0	1.93241	2.79413	0.05874	90.74
E84V	1.0154	0.0326	-0.0369	0.075		-2.33998	0.975172	0.836092	1.93241	2.79413	0.05874	90.74
E84W	0.9217	0.0371	-0.0518	0.0395		-3.1532	0.88023	0.696954	1.93241	2.79413	0.05874	90.74
E84Y	0.9104	0.0528	-0.0279	0.063		-2.88673	0.868966	0.554655	1.93241	2.79413	0.05874	90.74
E84=									1.93241	2.79413	0.05874	90.74
E84*	0.0108	0.0351	0.4752	0.1058					1.93241	2.79413	0.05874	90.74
D85A	1.0099	0.0229	-0.0438	0.0729		-1.13424	0.485517	0.401897	1.37873	3.65903	0.1177	94.31
D85C	0.9815	0.0253	-0.0416	0.0496		-1.35599	0.796207	0.792989	1.37873	3.65903	0.1177	94.31
D85E	0.9763	0.0362	0.0097	0.0909		-0.807474	0.0131034	0	1.37873	3.65903	0.1177	94.31		1.5938e-05
D85F	0.9424	0.0336	-0.0105	0.0436		-3.37279	0.680345	0.146379	1.37873	3.65903	0.1177	94.31
D85G	0.9485	0.0341	0.0559	0.058		-0.945195	0.784138	0.692414	1.37873	3.65903	0.1177	94.31
D85H	0.9849	0.0395	-0.0313	0.0495		-1.42132	0	0	1.37873	3.65903	0.1177	94.31
D85I	0.9671	0.0292	0.0002	0.044		-1.43305	0.745172	0.587586	1.37873	3.65903	0.1177	94.31
D85K	0.9668	0.0389	0.0077	0.0577		-1.37508	0.0948276	0	1.37873	3.65903	0.1177	94.31
D85L	0.979	0.0113	0.036	0.0478		-1.26856	0	0	1.37873	3.65903	0.1177	94.31
D85M	0.9902	0.016	-0.0333	0.0696		-2.07247	0.493103	0.523448	1.37873	3.65903	0.1177	94.31
D85N	0.9819	0.0536	-0.0352	0.0624		-0.371524	0.0813793	0	1.37873	3.65903	0.1177	94.31
D85P	0.9662	0.0471	0.0799	0.0422		-1.56362	1.92	1.74144	1.37873	3.65903	0.1177	94.31
D85Q	0.9659	0.0181	0.0441	0.0443		-1.2489	0.214138	0	1.37873	3.65903	0.1177	94.31
D85R	0.9431	0.0273	-0.009	0.0773		-1.39896	0.147586	0	1.37873	3.65903	0.1177	94.31
D85S	1.011	0.0209	0.0118	0.0196		-0.958905	0	0	1.37873	3.65903	0.1177	94.31
D85T	0.9603	0.0307	0.0026	0.0414		-1.11189	0	0	1.37873	3.65903	0.1177	94.31
D85V	0.9144	0.0362	0.0099	0.0231		-1.46759	0.625172	0.398218	1.37873	3.65903	0.1177	94.31
D85W	0.8409	0.0321	0.0628	0.0343		-3.37279	0.0993103	0.356092	1.37873	3.65903	0.1177	94.31
D85Y	0.91	0.0427	-0.013	0.0514		-3.37279	0.0902299	0	1.37873	3.65903	0.1177	94.31
D85=									1.37873	3.65903	0.1177	94.31
D85*	0.0048	0.0227	0.7489	0.0853					1.37873	3.65903	0.1177	94.31
L86A	0.9674	0.0188	0.0027	0.0576		-0.92802	2.64621	2.21276	9.53309	3.65903	0.13432	96.61
L86C	0.9288	0.0249	-0.0519	0.1276		-0.943212	2.91655	2.53603	9.53309	3.65903	0.13432	96.61
L86D	0.9407	0.0233	-0.0093	0.0427		-0.596595	3.76828	2.49483	9.53309	3.65903	0.13432	96.61
L86E	0.9451	0.0233	-0.0358	0.0204		-0.685093	2.74552	2.30471	9.53309	3.65903	0.13432	96.61
L86F	0.9083	0.0438	-0.0169	0.0266		-2.23144	2.12103	2.11569	9.53309	3.65903	0.13432	96.61
L86G	0.9447	0.028	-0.0209	0.0833		-1.38238	4.02931	3.65431	9.53309	3.65903	0.13432	96.61
L86H	0.8884	0.0221	0.0523	0.1119		-1.11306	2.41793	2.10138	9.53309	3.65903	0.13432	96.61
L86I	0.9404	0.0218	-0.0103	0.0847		-0.258362	1.74448	1.27328	9.53309	3.65903	0.13432	96.61
L86K	0.8194	0.046	0.005	0.0248		-1.39134	3.56368	2.98971	9.53309	3.65903	0.13432	96.61
L86M	1.0033	0.0301	-0.0015	0.055		-0.574422	1.75655	1.56672	9.53309	3.65903	0.13432	96.61
L86N	0.864	0.046	-0.0337	0.0462		-0.914431	2.47276	2.06276	9.53309	3.65903	0.13432	96.61
L86P	0.8334	0.0227	0.0388	0.0856		-1.41403	5	4.06052	9.53309	3.65903	0.13432	96.61
L86Q	0.9227	0.0343	-0.0169	0.0657		-0.710816	2.27391	1.3146	9.53309	3.65903	0.13432	96.61
L86R	0.8107	0.0432	-0.0186	0.0494		-1.47281	2.26839	2.26523	9.53309	3.65903	0.13432	96.61
L86S	0.9387	0.0298	-0.0143	0.0773		-0.796872	3.36931	2.78603	9.53309	3.65903	0.13432	96.61
L86T	0.9887	0.0335	0.0134	0.0312		-0.275831	2.93897	2.65966	9.53309	3.65903	0.13432	96.61
L86V	0.9734	0.0299	0.0274	0.0585		-0.70645	1.53736	1.21345	9.53309	3.65903	0.13432	96.61
L86W	0.8071	0.0327	-0.0296	0.0908		-2.63797	2.36414	1.86328	9.53309	3.65903	0.13432	96.61
L86Y	0.8594	0.032	0.0038	0.058		-2.31323	2.22483	2.31759	9.53309	3.65903	0.13432	96.61
L86=									9.53309	3.65903	0.13432	96.61
L86*	0.0138	0.021	0.6693	0.054					9.53309	3.65903	0.13432	96.61
P87A	0.9589	0.0337	-0.0644	0.0824		-1.18653	1.67931	1.57879	8.10758	3.65903	0.04527	97.61
P87C	0.8296	0.0505	0.0432	0.0509		-1.28804	2.45483	2.32121	8.10758	3.65903	0.04527	97.61
P87D	0.8574	0.0226	-0.0472	0.0577		-1.37787	2.2369	2.015	8.10758	3.65903	0.04527	97.61
P87E	0.8624	0.0328	0.0107	0.0521		-1.50718	1.64931	1.45431	8.10758	3.65903	0.04527	97.61
P87F	0.7056	0.0276	-0.033	0.0306		-2.46718	1.83207	1.73414	8.10758	3.65903	0.04527	97.61
P87G	0.8327	0.0292	-0.023	0.0783		-1.73019	2.88034	2.65724	8.10758	3.65903	0.04527	97.61
P87H	0.8011	0.1055	-0.0208	0.074		-1.34056	2.04241	1.88397	8.10758	3.65903	0.04527	97.61
P87I	0.4451	0.0356	0.0721	0.0698		-1.64092	4.32448	3.18678	8.10758	3.65903	0.04527	97.61
P87K	0.7835	0.0352	-0.0057	0.0554		-2.24809	1.8169	1.6069	8.10758	3.65903	0.04527	97.61
P87L	0.7661	0.0464	-0.0378	0.0634		-1.26622	1.42448	1.40724	8.10758	3.65903	0.04527	97.61	VUS	3.55229e-05
P87M	0.8657	0.0407	0.0026	0.1066		-1.40879	1.58379	1.4269	8.10758	3.65903	0.04527	97.61
P87N	0.8001	0.0313	0.0227	0.0585		-1.2798	2.02172	1.87328	8.10758	3.65903	0.04527	97.61
P87Q	0.9115	0.0315	-0.0111	0.0573		-1.46326	1.68517	1.44529	8.10758	3.65903	0.04527	97.61
P87R	0.832	0.0288	-0.0168	0.0817		-2.00512	1.14034	1.11374	8.10758	3.65903	0.04527	97.61
P87S	0.8541	0.0437	0.0125	0.0943		-1.11702	1.94138	1.73534	8.10758	3.65903	0.04527	97.61
P87T	0.6664	0.0351	-0.0077	0.0532		-1.28685	2.73552	2.51069	8.10758	3.65903	0.04527	97.61
P87V	0.6072	0.034	-0.0174	0.0434		-1.98526	2.79333	2.72103	8.10758	3.65903	0.04527	97.61
P87W	0.5171	0.0366	0.045	0.0656		-3.37608	1.70138	1.67569	8.10758	3.65903	0.04527	97.61
P87Y	0.001	0.0228	0.0919	0.0673		-2.99969	1.78	1.64534	8.10758	3.65903	0.04527	97.61
P87=									8.10758	3.65903	0.04527	97.61
P87*	-0.0181	0.0192	0.6671	0.1818					8.10758	3.65903	0.04527	97.61
Y88A	0.4014	0.0356	0.0612	0.047		-2.3193	2.50414	2.47822	14.7423	3.65903	0.11322	98.19
Y88C	0.536	0.0443	0.0297	0.074		-2.04546	2.9377	2.92126	14.7423	3.65903	0.11322	98.19		3.98321e-06
Y88D	0.2979	0.0438	-0.0003	0.0799		-2.55269	3.04046	3.07902	14.7423	3.65903	0.11322	98.19
Y88E	0.7247	0.0407	-0.0357	0.0369		-2.07391	1.90655	2.03339	14.7423	3.65903	0.11322	98.19
Y88F	0.722	0.0244	0.0491	0.0778		-1.73467	0	0.00522989	14.7423	3.65903	0.11322	98.19
Y88G	0.1913	0.0455	0.0362	0.0444		-3.48947	3.79103	3.82057	14.7423	3.65903	0.11322	98.19
Y88H	0.7462	0.0461	-0.0003	0.0306		-1.8162	1.71598	1.48793	14.7423	3.65903	0.11322	98.19		2.02888e-05
Y88I	0.3952	0.038	0.0326	0.0764		-2.04591	2.25506	2.26063	14.7423	3.65903	0.11322	98.19
Y88K	0.1241	0.049	0.0483	0.0533		-2.23275	3.39609	3.56713	14.7423	3.65903	0.11322	98.19
Y88L	0.5585	0.0413	-0.0616	0.0298		-1.94974	1.88851	1.79523	14.7423	3.65903	0.11322	98.19
Y88M	0.3835	0.0286	0.0472	0.0514		-3.41254	2.80207	2.64213	14.7423	3.65903	0.11322	98.19
Y88N	0.2659	0.0339	0.0354	0.0274		-1.93301	2.71172	2.93006	14.7423	3.65903	0.11322	98.19
Y88P	0.1661	0.0354	0.0684	0.097		-3.22995	5	5	14.7423	3.65903	0.11322	98.19
Y88Q	0.3605	0.0376	0.0577	0.0393		-2.01145	1.65759	1.69029	14.7423	3.65903	0.11322	98.19
Y88R	0.1484	0.0372	0.0901	0.0228		-2.14075	3.00345	3.41224	14.7423	3.65903	0.11322	98.19
Y88S	0.39	0.0359	0.025	0.0323		-2.12755	3.04483	3.23799	14.7423	3.65903	0.11322	98.19
Y88T	0.3111	0.0529	0.0314	0.0843		-3.05322	1.78379	1.7804	14.7423	3.65903	0.11322	98.19
Y88V	0.5131	0.043	0.0536	0.0689		-2.08896	1.85483	1.97477	14.7423	3.65903	0.11322	98.19
Y88W	0.9036	0.0358	-0.0337	0.0339		-1.7697	0.401609	0.207011	14.7423	3.65903	0.11322	98.19
Y88=									14.7423	3.65903	0.11322	98.19
Y88*	-0.0147	0.0104	0.3047	0.1575					14.7423	3.65903	0.11322	98.19
E89A	0.0062	0.0188	0.3158	0.0817		-3.36562	3.22655	3.16805	17.1958	3.65903	0.09701	98.55
E89C	-0.0026	0.0142	0.2947	0.0726		-4.82424	3.30621	3.26546	17.1958	3.65903	0.09701	98.55
E89D	0.1038	0.0343	0.069	0.0458		-2.68107	2.42828	2.6296	17.1958	3.65903	0.09701	98.55
E89F	0.0089	0.0385	0.4855	0.0512		-5.37087	5	5	17.1958	3.65903	0.09701	98.55
E89G	0.0365	0.0339	0.1221	0.1058		-5.60629	4.88621	4.94345	17.1958	3.65903	0.09701	98.55
E89H	0.0087	0.0162	0.2079	0.0858		-3.37266	5	5	17.1958	3.65903	0.09701	98.55
E89I	0	0.023	0.4305	0.0929		-5.37087	3.99943	3.97414	17.1958	3.65903	0.09701	98.55
E89K	-0.0107	0.0245	0.3875	0.1056		-3.61243	5	5	17.1958	3.65903	0.09701	98.55
E89L	-0.002	0.031	0.6093	0.0476		-5.37087	4.24448	4.13902	17.1958	3.65903	0.09701	98.55
E89M	-0.0014	0.0211	0.4876	0.1214		-5.37087	5	5	17.1958	3.65903	0.09701	98.55
E89N	0.0184	0.037	0.1813	0.0602		-1.91518	3.52989	3.64316	17.1958	3.65903	0.09701	98.55
E89P	0.0385	0.027	0.1504	0.0952		-5.60629	4.09138	4.04011	17.1958	3.65903	0.09701	98.55
E89Q	0.0459	0.0198	0.2115	0.0617		-2.29167	1.88345	2.09374	17.1958	3.65903	0.09701	98.55
E89R	0.002	0.0192	0.3995	0.0885		-3.8505	5	5	17.1958	3.65903	0.09701	98.55
E89S	0.0362	0.0317	0.1911	0.0459		-4.82424	3.70138	3.70776	17.1958	3.65903	0.09701	98.55
E89T	0.0063	0.0158	0.216	0.1407		-4.82424	3.36069	3.52736	17.1958	3.65903	0.09701	98.55
E89V	-0.0045	0.0196	0.472	0.0909		-5.37087	3.54471	3.71684	17.1958	3.65903	0.09701	98.55
E89W	0.0007	0.0368	0.5428	0.1914		-5.37087	5	5	17.1958	3.65903	0.09701	98.55
E89Y	-0.0059	0.0206	0.4321	0.0581		-4.03601	5	5	17.1958	3.65903	0.09701	98.55
E89=									17.1958	3.65903	0.09701	98.55
E89*	-0.004	0.0194	0.5794	0.0299					17.1958	3.65903	0.09701	98.55
V90A	0.8818	0.0333	0.0258	0.0996		-1.33117	2.20931	2.11167	12.3765	3.65903	0.10941	98.39
V90C	0.9096	0.0251	0.0285	0.0299		-2.83966	2.48552	2.43862	12.3765	3.65903	0.10941	98.39
V90D	0.382	0.0296	-0.01	0.0214		-1.27013	2.3577	3.10713	12.3765	3.65903	0.10941	98.39
V90E	0.766	0.0222	0.0179	0.053		-1.24065	1.89931	2.3931	12.3765	3.65903	0.10941	98.39
V90F	0.868	0.0226	-0.0456	0.0442		-2.02321	1.87839	1.76167	12.3765	3.65903	0.10941	98.39
V90G	0.6299	0.0323	-0.0062	0.0536		-1.95929	4.01241	3.94799	12.3765	3.65903	0.10941	98.39
V90H	0.8102	0.0445	-0.0251	0.0552		-1.38436	2.40724	2.64276	12.3765	3.65903	0.10941	98.39
V90I	1.0003	0.0426	-0.0199	0.0578		-1.0852	0.886207	0.978448	12.3765	3.65903	0.10941	98.39
V90K	0.6079	0.0339	0.0434	0.0461		-1.96305	2.95023	2.72667	12.3765	3.65903	0.10941	98.39
V90L	0.9709	0.0314	0.0221	0.0435		-1.22576	1.4046	1.47236	12.3765	3.65903	0.10941	98.39
V90M	0.9642	0.0297	-0.0039	0.0298		-1.55593	2.38299	2.45563	12.3765	3.65903	0.10941	98.39		3.98321e-06
V90N	0.6833	0.0289	-0.0236	0.0385		-1.29484	2.36483	2.35063	12.3765	3.65903	0.10941	98.39
V90P	0.3358	0.0272	0.0139	0.0117		-2.48596	5	5	12.3765	3.65903	0.10941	98.39
V90Q	0.813	0.0493	0.02	0.0686		-1.279	1.19977	1.44615	12.3765	3.65903	0.10941	98.39
V90R	0.5806	0.0349	0.0091	0.0116		-1.91314	1.86862	1.54431	12.3765	3.65903	0.10941	98.39
V90S	0.67	0.0223	0.0173	0.0156		-1.5831	3.06034	2.89293	12.3765	3.65903	0.10941	98.39
V90T	0.8762	0.039	-0.0039	0.0805		-1.77786	1.87793	1.92385	12.3765	3.65903	0.10941	98.39
V90W	0.7915	0.0299	0.005	0.0317		-3.13303	2.79046	2.25851	12.3765	3.65903	0.10941	98.39
V90Y	0.8591	0.0324	-0.0182	0.046		-2.10607	1.78414	1.79264	12.3765	3.65903	0.10941	98.39
V90=									12.3765	3.65903	0.10941	98.39
V90*	-0.0146	0.0157	0.1204	0.0816					12.3765	3.65903	0.10941	98.39
R91A	1.063	0.0396	0.052	0.0927		-1.31821	0.76954	0.916897	12.0532	3.65903	0.13304	98.2
R91C	1.0349	0.035	0.0203	0.0592		-2.28783	1.51644	1.55172	12.0532	3.65903	0.13304	98.2
R91D	0.6551	0.046	0.0261	0.0528		-1.47568	2.99575	2.6523	12.0532	3.65903	0.13304	98.2
R91E	0.9879	0.0189	-0.0119	0.0477		-1.04339	1.84287	1.53293	12.0532	3.65903	0.13304	98.2
R91F	0.8942	0.0312	-0.0051	0.0434		-2.16483	0.435517	0.33592	12.0532	3.65903	0.13304	98.2
R91G	1.0306	0.0249	-0.0179	0.0639		-2.02941	2.37161	2.30023	12.0532	3.65903	0.13304	98.2
R91H	0.9359	0.0319	0.0266	0.0532		-1.02441	1.37218	1.12529	12.0532	3.65903	0.13304	98.2
R91I	1.0345	0.0492	0.0432	0.0243		-1.3008	0	0	12.0532	3.65903	0.13304	98.2
R91K	1.0224	0.0135	0.0073	0.023		-0.360814	0.760575	0.334943	12.0532	3.65903	0.13304	98.2
R91L	1.0196	0.0309	0.0235	0.0925		-1.10625	0.328851	0.348391	12.0532	3.65903	0.13304	98.2
R91M	1.0089	0.0263	0.0053	0.0478		-1.29912	0.403333	0.388103	12.0532	3.65903	0.13304	98.2
R91N	0.9368	0.0339	-0.0431	0.0621		-1.25527	1.36782	1.05345	12.0532	3.65903	0.13304	98.2
R91P	0.3158	0.0556	0.0105	0.0727		-3.30627	4.99506	4.29443	12.0532	3.65903	0.13304	98.2
R91Q	0.9797	0.0492	-0.0866	0.1176		-0.701283	0.155402	0.215747	12.0532	3.65903	0.13304	98.2
R91S	0.9873	0.0363	-0.0333	0.0557		-1.26479	1.57644	1.52764	12.0532	3.65903	0.13304	98.2
R91T	1.0037	0.0373	-0.0359	0.0361		-1.08473	1.34575	1.12126	12.0532	3.65903	0.13304	98.2
R91V	1.0189	0.0384	-0.0071	0.0157		-0.800718	0	0.0237931	12.0532	3.65903	0.13304	98.2
R91W	0.6353	0.039	-0.0141	0.0573		-2.89716	0	0	12.0532	3.65903	0.13304	98.2
R91Y	0.8386	0.0447	-0.001	0.0738		-2.89716	0.559655	0.28023	12.0532	3.65903	0.13304	98.2
R91=									12.0532	3.65903	0.13304	98.2
R91*	-0.0148	0.013	0.4945	0.1414					12.0532	3.65903	0.13304	98.2
R92A	0.7643	0.0611	-0.0632	0.0751		-4.1151	2.05506	1.99103	17.9155	3.65903	0.22283	98.21
R92C	0.9089	0.0217	-0.0245	0.0402		-4.27559	3.41655	3.40925	17.9155	3.65903	0.22283	98.21
R92D	0.21	0.0401	0.0559	0.0552		-3.04782	4.8423	4.62908	17.9155	3.65903	0.22283	98.21
R92E	0.2892	0.0325	0.0629	0.0627		-2.91413	3.42126	3.36828	17.9155	3.65903	0.22283	98.21
R92F	0.0245	0.0189	0.1842	0.0789		-4.87298	2.9069	2.93345	17.9155	3.65903	0.22283	98.21
R92G	0.2354	0.0433	0.0749	0.032		-3.5586	4.00184	4.01092	17.9155	3.65903	0.22283	98.21
R92H	0.3204	0.0407	0.0509	0.0685		-3.41629	3.95011	4.39155	17.9155	3.65903	0.22283	98.21
R92I	0.8191	0.0305	-0.0231	0.062		-1.89043	1.3046	1.51822	17.9155	3.65903	0.22283	98.21
R92K	0.8891	0.0238	-0.0209	0.0569		-3.04854	1.76954	1.57253	17.9155	3.65903	0.22283	98.21
R92L	0.8325	0.0308	-0.0042	0.0479		-1.70461	1.75161	1.33552	17.9155	3.65903	0.22283	98.21
R92M	0.9268	0.0403	-0.028	0.0537		-3.20888	1.49678	1.35552	17.9155	3.65903	0.22283	98.21
R92N	0.2495	0.0374	0.1027	0.0611		-3.41629	2.9592	2.75195	17.9155	3.65903	0.22283	98.21
R92P	0.1847	0.0373	0.1104	0.0497		-4.87298	5	5	17.9155	3.65903	0.22283	98.21
R92Q	0.9563	0.0279	0.0012	0.033		-1.50863	2.15184	2.1173	17.9155	3.65903	0.22283	98.21
R92S	0.2325	0.0269	-0.0123	0.0111		-4.27559	3.06333	3.04868	17.9155	3.65903	0.22283	98.21	VUS	7.96673e-06
R92T	0.6625	0.0277	-0.0028	0.0567		-2.82093	2.0246	1.73144	17.9155	3.65903	0.22283	98.21
R92V	0.8701	0.026	0.0009	0.0843		-2.05125	1.18747	1.00466	17.9155	3.65903	0.22283	98.21
R92W	0.0471	0.0249	0.1476	0.0326		-4.87298	3.97057	3.64287	17.9155	3.65903	0.22283	98.21
R92Y	0.088	0.036	0.1697	0.1234		-4.87298	2.95782	3.23201	17.9155	3.65903	0.22283	98.21
R92=									17.9155	3.65903	0.22283	98.21
R92*	-0.0119	0.0128	0.1268	0.0237					17.9155	3.65903	0.22283	98.21
A93C	0.8704	0.0283	0.0129	0.0782		-3.34645	1.48609	1.2519	13.7941	3.65903	0.2741	98.59
A93D	0.1969	0.0419	0.0905	0.066		-4.16734	5	5	13.7941	3.65903	0.2741	98.59
A93E	0.2087	0.0435	0.047	0.0633		-4.16734	5	5	13.7941	3.65903	0.2741	98.59
A93F	0.9273	0.0598	-0.0653	0.0256		-5.51163	5	5	13.7941	3.65903	0.2741	98.59
A93G	0.8917	0.0302	-0.1019	0.0787		-5.51163	2.79172	2.52776	13.7941	3.65903	0.2741	98.59
A93H	0.6645	0.035	-0.0458	0.0692		-4.16734	5	5	13.7941	3.65903	0.2741	98.59
A93I	0.7749	0.0457	-0.0087	0.174		-4.12626	2.99276	3.04724	13.7941	3.65903	0.2741	98.59
A93K	0.7523	0.0361	0.0989	0.0659		-4.70628	5	5	13.7941	3.65903	0.2741	98.59
A93L	0.8921	0.0323	-0.0081	0.0486		-3.47225	3.08839	3.12741	13.7941	3.65903	0.2741	98.59
A93M	0.9267	0.0325	0.0035	0.0529		-3.53465	4.96023	4.27983	13.7941	3.65903	0.2741	98.59
A93N	0.336	0.0373	0.0847	0.0935		-4.16734	3.1146	3.49103	13.7941	3.65903	0.2741	98.59
A93P	0.1355	0.0405	0.1452	0.0322		-5.51163	5	5	13.7941	3.65903	0.2741	98.59
A93Q	0.7955	0.0242	0.0458	0.0681		-3.61611	4.83276	4.95914	13.7941	3.65903	0.2741	98.59
A93R	0.7186	0.0276	0.0387	0.1182		-5.1414	5	5	13.7941	3.65903	0.2741	98.59
A93S	0.8292	0.0218	0.0234	0.0439		-1.68988	2.10379	1.97316	13.7941	3.65903	0.2741	98.59
A93T	0.4703	0.037	0.1045	0.0954		-2.88249	2.43759	2.27523	13.7941	3.65903	0.2741	98.59
A93V	0.7211	0.0478	-0.0688	0.082		-3.59817	2.50552	2.39839	13.7941	3.65903	0.2741	98.59
A93W	0.972	0.036	-0.0143	0.074		-5.51163	5	5	13.7941	3.65903	0.2741	98.59
A93Y	0.8977	0.0386	0.0332	0.0781		-5.51163	5	5	13.7941	3.65903	0.2741	98.59
A93=									13.7941	3.65903	0.2741	98.59
A93*	-0.0174	0.015	0.1012	0.0496					13.7941	3.65903	0.2741	98.59
Q94A	0.9236	0.0394	0.103	0.0962		-1.78499	1.92977	1.84195	13.292	3.65903	0.39105	97.87
Q94C	0.908	0.0433	-0.0151	0.0701		-1.60667	2.05391	2.16287	13.292	3.65903	0.39105	97.87
Q94D	0.7422	0.04	0.0103	0.0145		-2.24555	3.33425	3.21851	13.292	3.65903	0.39105	97.87
Q94E	0.7645	0.0593	0.0125	0.0655		-1.63518	2.59287	2.72247	13.292	3.65903	0.39105	97.87
Q94F	0.829	0.0346	-0.0209	0.0461		-2.26347	1.30046	1.13534	13.292	3.65903	0.39105	97.87
Q94G	0.8828	0.04	0.0534	0.0515		-3.43622	3.37356	3.27121	13.292	3.65903	0.39105	97.87
Q94H	0.9666	0.0237	0.007	0.0429		-1.37022	1.68839	1.78609	13.292	3.65903	0.39105	97.87		1.59295e-05
Q94I	0.9918	0.0334	-0.0016	0.0591		-2.57432	0	0	13.292	3.65903	0.39105	97.87
Q94K	0.9852	0.022	0.0102	0.0448		-1.09016	1.33184	1.86851	13.292	3.65903	0.39105	97.87
Q94L	0.9719	0.04	0.0378	0.0392		-1.83438	0.641494	0.315632	13.292	3.65903	0.39105	97.87
Q94M	0.969	0.0288	0.0467	0.0605		-2.71813	0.439425	0.44908	13.292	3.65903	0.39105	97.87
Q94N	0.8061	0.0273	-0.0063	0.0912		-1.78965	2.45011	2.46609	13.292	3.65903	0.39105	97.87
Q94P	0.0844	0.0323	0.1164	0.0992		-3.08962	5	5	13.292	3.65903	0.39105	97.87
Q94R	0.907	0.0425	0.052	0.1065		-0.968155	1.52425	1.52	13.292	3.65903	0.39105	97.87
Q94S	0.8969	0.0333	0.1268	0.1089		-1.83747	2.52379	2.51989	13.292	3.65903	0.39105	97.87
Q94T	0.8081	0.0424	-0.0399	0.0903		-2.44787	2.07253	2.10828	13.292	3.65903	0.39105	97.87
Q94V	0.9348	0.0237	0.0555	0.1241		-1.965	0.681839	0.859195	13.292	3.65903	0.39105	97.87
Q94W	0.8663	0.0322	0.0003	0.0253		-2.99548	0.57977	0.620517	13.292	3.65903	0.39105	97.87
Q94Y	0.8042	0.0329	-0.0041	0.0617		-2.79781	1.40632	1.15828	13.292	3.65903	0.39105	97.87
Q94=									13.292	3.65903	0.39105	97.87
Q94*	-0.0027	0.0327	0.4803	0.0972					13.292	3.65903	0.39105	97.87
E95A	0.8448	0.0346	-0.0251	0.0462		-2.00042	0.600575	0.688736	10.8563	3.65903	0.24373	98
E95C	0.7206	0.0412	0.0687	0.1023		-3.43027	1.18172	1.32454	10.8563	3.65903	0.24373	98
E95D	0.8768	0.0352	-0.0561	0.051		-1.59072	0.872069	1.06586	10.8563	3.65903	0.24373	98
E95F	0.7141	0.0397	-0.0447	0.0265		-2.45528	0	0	10.8563	3.65903	0.24373	98
E95G	0.5039	0.0361	0.0264	0.0576		-4.05395	1.77356	1.9477	10.8563	3.65903	0.24373	98		6.97817e-06
E95H	0.9095	0.0327	0.0337	0.0192		-1.73233	0	0.303793	10.8563	3.65903	0.24373	98
E95I	0.6595	0.0297	-0.006	0.0684		-3.19766	0	0	10.8563	3.65903	0.24373	98
E95K	0.963	0.0307	-0.0628	0.0634		-2.01454	0.478391	0.622816	10.8563	3.65903	0.24373	98
E95L	0.7952	0.0565	-0.0035	0.0422		-2.47657	0	0.0189655	10.8563	3.65903	0.24373	98
E95M	0.8279	0.0441	0.0145	0.0472		-3.7498	0.214598	0.612126	10.8563	3.65903	0.24373	98
E95N	0.7029	0.041	-0.0038	0.0336		-1.50363	0.706897	0.898678	10.8563	3.65903	0.24373	98
E95P	0.0248	0.0197	0.2032	0.0302		-4.74921	5	5	10.8563	3.65903	0.24373	98
E95Q	0.934	0.0412	-0.0605	0.0279		-1.56524	0	0	10.8563	3.65903	0.24373	98
E95R	0.8959	0.0344	-0.0188	0.0369		-2.32962	0.0717241	0.477011	10.8563	3.65903	0.24373	98
E95S	0.795	0.0347	0.031	0.0445		-2.04428	1.16908	1.36983	10.8563	3.65903	0.24373	98
E95T	0.8994	0.0342	0.0181	0.0692		-2.03434	0.0382759	0.275575	10.8563	3.65903	0.24373	98
E95V	0.7505	0.0424	0.0479	0.0865		-2.35751	0	0	10.8563	3.65903	0.24373	98
E95W	0.6516	0.0472	-0.0262	0.0749		-2.68829	0	0.0451149	10.8563	3.65903	0.24373	98
E95Y	0.8034	0.0316	0.0287	0.104		-2.43089	0	0	10.8563	3.65903	0.24373	98
E95=									10.8563	3.65903	0.24373	98
E95*	0.0059	0.027	0.3308	0.1308					10.8563	3.65903	0.24373	98
I96A	0.164	0.0438	0.0844	0.0769		-5.2174	4.39621	4.20034	20.0175	3.65903	0.15931	98.68
I96C	0.3153	0.0349	0.0217	0.0181		-5.2174	3.65816	3.89943	20.0175	3.65903	0.15931	98.68
I96D	0.233	0.0351	-0.0191	0.0524		-4.87024	5	4.9223	20.0175	3.65903	0.15931	98.68
I96E	0.2154	0.0489	0.0103	0.0695		-4.87024	5	4.55282	20.0175	3.65903	0.15931	98.68
[truncated: 4,574 more rows]

## Sheet: Selected Variants
Variant	ClinVar Status	gnomAD allele frequency	Abundance score	Abundance std dev.	Toxicity score	Toxicity std dev.	DDG dimer [kcal/mol]	DDG monomer [kcal/mol]	DDDG dimer-monomer [kcal/mol]	GEMME score	Catalytic residues	References
M1T	Pathogenic									-1.00636		PMID: 20129749
V14G	Pathogenic		0.0039	0.0208	0.7826	0.0749	5.07724	4.96034	0.116897	-3.39517		PMID: 16802711
I16T	Pathogenic	7.95482e-06	0.0781	0.1024	0.8882	0.2177	3.52293	3.50448	0.0184483	-3.66263		PMID: 16802711 /// PMID: 8659549
G18R	Pathogenic		0.0336	0.0352	0.8238	0.0155	12.111	9.19195	2.91908	-3.34658		PMID: 16802711
H21P	Pathogenic		0.033	0.0541	0.9014	0.0731	2.33477	1.39954	0.93523	-4.23446	Zn coordination: PMID: 17194761 /// PMID: 18293939	PMID: 10909858
E24K	Pathogenic		-0.0086	0.0242	0.9224	0.0926	6.19667	0.852414	5.34425	-5.27553	Zn coordination: PMID: 17194761 /// PMID: 18293940	PMID: 28101991
E24G	Pathogenic		-0.0016	0.0106	0.2914	0.1063	6.20621	1.29805	4.90816	-5.50679	Zn coordination: PMID: 17194761 /// PMID: 18293941	PMID: 16802711 /// PMID: 12638939
T26I	Pathogenic		0.0113	0.0285	0.789	0.0937	0.214713	1.35138	-1.13667	-1.58695		ClinVar
G27R	Pathogenic	3.29329e-05	-0.0028	0.0243	0.8157	0.0814	10.5878	10.3533	0.234425	-5.52702		PMID: 16802711 /// PMID: 8659549
L30P	Pathogenic		0.0599	0.0488	0.9596	0.0948	8.49184	8.70609	-0.214253	-4.80323		PMID: 28101991
V31F	Pathogenic		0.0216	0.0879	0.8853	0.1775	7.84109	6.92333	0.917759	-2.26124		PMID: 26613958
N54H	Pathogenic	2.27962e-05	0.4451	0.0327	0.0118	0.047	1.95069	1.90621	0.0444828	-2.71779		ClinVar
N54K	Pathogenic	1.193e-05	0.0003	0.0202	0.4606	0.0297	6.73966	6.59149	0.148161	-5.58818		PMID: 22878930 /// PMID: 15243987
A57V	Pathogenic		-0.0008	0.0281	0.3662	0.0866	4.49103	4.35069	0.140345	-5.26678		PMID: 28101991
A57T	Pathogenic		0.002	0.0203	0.2691	0.0538	3.94126	3.92621	0.0150575	-2.91062		PMID: 10909858
R63T	Pathogenic		0.8548	0.0506	0.0386	0.0711	1.46489	1.06356	0.401322	-5.07526	Active site residue PMID: 17194761	PMID: 28101991
D68A	Pathogenic		-0.0024	0.0162	0.2452	0.0329	3.83862	2.45253	1.38609	-5.34059		PMID: 16802711 /// PMID: 12638939
L69R	Pathogenic	3.97753e-06	0.1905	0.0423	0.0442	0.1422	7.0796	6.53517	0.544425	-5.32574		PMID: 28101991
N70S	Pathogenic	3.97763e-06	0.7274	0.0501	0.0899	0.0643	1.66374	1.43322	0.230517	-4.10599	Active site residue PMID: 17194761	PMID: 20129749
R71H	Pathogenic	0.000192581	0.9545	0.0389	0.0364	0.0766	0.557816	0.562529	-0.00471264	-3.67376	Active site residue PMID: 17194761	PMID: 16437572 /// PMID: 18070137 /// PMID: 25107638
G101V	Pathogenic		0.0233	0.0279	0.2107	0.0275	17.5344	15.0471	2.48724	-2.66989		PMID: 28101991
D114E	Pathogenic		0.5747	0.0344	0.0286	0.0245	1.45333	2.04069	-0.587356	-3.23983		PMID: 16802711 /// PMID: 8659549
D114Y	Pathogenic		0.2855	0.0412	0.1074	0.111	4.54828	4.24908	0.299195	-5.8545		PMID: 12205125
N121I	Pathogenic		-0.0085	0.0296	0.8125	0.1501	2.9323	3.20115	-0.268851	-3.52794		PMID: 16802711
G123E	Pathogenic	6.98656e-06	-0.0075	0.0214	0.7314	0.158	1.14339	0.830805	0.312586	-2.90846		PMID: 16802711 /// PMID: 8659549
E129K	Pathogenic	3.99693e-06	0.0182	0.0136	0.1458	0.0249	1.56305	1.50402	0.059023	-1.81644		PMID: 28101991
I143F	Pathogenic	4.23198e-06	0.0585	0.0978	0.9625	0.0538	8.74494	8.58126	0.163678	-2.36886		PMID: 16802711 /// PMID: 22850825 /// PMID: 16854607
I143T	Pathogenic	4.22901e-06	0.0429	0.0829	0.8412	0.1117	2.52339	2.48126	0.0421264	-2.82678		PMID: 22850825 /// PMID: 17391648 /// PMID: 9452117
C152R	Pathogenic		-0.0093	0.0467	0.9502	0.0698	3.74914	3.75471	-0.00557471	-2.00222		PMID: 7599639
C152Y	Pathogenic		0.0446	0.0591	0.9624	0.1062	5.54466	8.53966	-2.995	-1.67908		PMID: 8659549
C152W	Pathogenic		0.0566	0.0575	1	0.0971	3.36799	3.01023	0.357759	-3.10573		PMID: 16802711 /// PMID: 12638939
T166I	Pathogenic		0.3241	0.0267	0.0031	0.091	3.29523	2.19517	1.10006	-2.62159		PMID: 16802711
R168C	Pathogenic	3.97753e-06	0.7533	0.0484	0.0155	0.0479	0.374943	0.362759	0.0121839	-1.34672	Active site residue PMID: 17194761	PMID: 16802711 /// PMID: 8659549
R168H	Pathogenic	4.0547e-05	0.647	0.0356	0.0126	0.0799	-0.483391	0.0451724	-0.528563	-1.3769	Active site residue PMID: 17194761	PMID: 10909858
I170T	Pathogenic	0.000488897	0.4212	0.0351	0.0862	0.0723	2.65443	2.75793	-0.103506	-1.75264		PMID: 28101991
I177T	Pathogenic		0.0007	0.05	0.868	0.2256	3.17661	3.45207	-0.27546	-3.13804		PMID: 24036223
G180V	Pathogenic	1.39719e-05	0.084	0.2709	0.9158	0.0935	11.5857	10.6739	0.911782	-5.89586		PMID: 28101991
P181T	Pathogenic		0.0235	0.0883	0.8515	0.0768	1.97029	2.01391	-0.0436207	-2.64782		PMID: 16802711 /// PMID: 10909858
P181L	Pathogenic		-0.0034	0.0357	0.8855	0.0547	1.02477	1.39402	-0.369253	-2.97851		PMID: 16802711
P183H	Pathogenic		0.0841	0.0246	0.2135	0.0758	1.8869	1.12	0.766897	-3.2364		PMID: 10407784
V186F	Pathogenic		0.054	0.0627	0.8881	0.1252	6.44563	0.543793	5.90184	-2.85508		PMID: 10407784 /// PMID: 28101991
M195R	Pathogenic		0.0264	0.0522	0.9162	0.0622	4.98287	5.28034	-0.297471	-3.53276		PMID: 10407784
A202P	Pathogenic		0.0605	0.2111	0.8978	0.1599	7.0804	7.02253	0.0578736	-3.44265		ClinVar
D204H	Pathogenic		0.0148	0.0459	0.7855	0.0992	0.943103	0.684368	0.258736	-1.55705		PMID: 28101991
I226T	Pathogenic	1.51999e-05	0.8427	0.0326	-0.0548	0.0339	1.28207	1.20264	0.0794253	-0.4573		PMID: 18280251
Y231C	Pathogenic	3.97735e-06	-0.013	0.0322	0.7854	0.1908	4.49483	5.08345	-0.588621	-2.73827		PMID: 10564886
I243S	Pathogenic	3.98013e-06					4.10385	3.79701	0.306839	-4.15128		PMID: 22878930
H244L	Pathogenic		0.0617	0.2058	0.923	0.2319	2.60385	2.36552	0.238333	-3.45353		PMID: 16854607
H244R	Pathogenic		-0.0238	0.0283	0.8443	0.0851	4.01241	3.83759	0.174828	-4.89672		PMID: 16802711 /// PMID: 12638939 /// PMID: 16854607
Q248R	Pathogenic		0.047	0.0608	0.8238	0.0816	3.6042	-0.136667	3.74086	-2.92071		PMID: 28101991
D249V	Pathogenic	6.1862e-05	-0.0089	0.0289	0.8549	0.0825	4.22862	2.76759	1.46103	-1.31268		PMID: 16802711 /// PMID: 12638939 /// PMID: 12205125
P257R	Pathogenic	7.68014e-06	-0.0127	0.0283	0.4377	0.115	0.931149	0.782414	0.148736	-0.505407		PMID: 22850825
L272P	Pathogenic		-0.0082	0.0425	0.9227	0.1777	5.64575	5.76874	-0.122989	-1.83243		PMID: 16802711
G274R	Pathogenic	1.26759e-05	-0.0007	0.0191	0.6658	0.0995	3.08149	3.87161	-0.790115	-2.00506		PMID: 7668285 /// PMID: 27457812 /// PMID: 22219087 /// PMID: 16138249
P280S	Pathogenic	1.19326e-05	-0.0083	0.0208	0.7197	0.0932	2.3673	2.41161	-0.0443103	-1.99279		PMID: 10407784
P280L	Pathogenic		0.0256	0.0494	0.8259	0.0447	2.3681	3.12161	-0.753506	-2.2076		PMID: 10407784
E285A	Pathogenic	0.000372391	0.9765	0.0264	0.002	0.0357	1.52414	1.69299	-0.168851	-0.838403	Active site residue PMID: 17194761	PMID: 16802711
A286E	Pathogenic		0.5251	0.0391	0.0286	0.0563	5.34351	-1.05793	6.40144	-2.26257		PMID: 28101991
A287T	Pathogenic	1.01364e-05	1.0269	0.0328	0.0048	0.0717	-0.072069	0.48954	-0.561609	-1.44441	Active site residue PMID: 17194761	PMID: 16802711 /// PMID: 22878930 /// PMID: 10407784
Y288C	Pathogenic		1.0681	0.0429	-0.0221	0.0699	2.06776	2.31391	-0.246149	-3.95186	Active site residue PMID: 17194761	PMID: 16138249
F295S	Pathogenic		0.0111	0.0623	0.8806	0.158	5.33489	5.40862	-0.0737356	-1.01321		PMID: 16138249
L301P	Pathogenic		0.0139	0.0506	0.8864	0.1066	1.6708	1.28816	0.382644	-1.15296		PMID: 22878930
A305E	Pathogenic	0.000185147	0.1194	0.1466	0.881	0.1312	5.71994	3.64828	2.07167	-1.60123		PMID: 16802711 /// PMID: 28101991
A39T	Benign	0.00031665	0.919	0.0296	0.0061	0.0455	-0.173793	-0.16931	-0.00448276	-0.135705		gnomAD
M82T	Benign	0.00199496	0.9828	0.0458	-0.0018	0.0509	0.971379	1.17333	-0.201954	-0.178993		gnomAD
E235K	Benign	0.00268584	0.8234	0.0411	-0.0032	0.0539	0.583966	0.515517	0.0684483	-0.337131		gnomAD
C4R	VUS		1.0434	0.0321	-0.0039	0.0374				-0.450686		ClinVar
G22E	VUS	3.97684e-06	0.7778	0.0346	-0.0019	0.0485	17.2683	17.3179	-0.0495977	-5.68936		ClinVar
G38D	VUS	6.97866e-06	1.0516	0.0302	0.013	0.0216	-0.951552	-1.01828	0.0667241	-0.509663		ClinVar
A57S	VUS		0.8165	0.0372	0.0057	0.0168	1.91333	1.89621	0.0171264	-1.75258		ClinVar
R71C	VUS	3.97795e-06	0.9576	0.0147	0.009	0.0804	0.867759	1.49057	-0.622816	-3.6676	Active site residue PMID: 17194761	ClinVar
L75P	VUS		1.0087	0.0516	0.0102	0.1338	0.711552	0.601034	0.110517	-0.118429		ClinVar
N77S	VUS	0.000108997	0.9742	0.0394	-0.0053	0.0783	1.38138	0.953103	0.428276	-0.560152		ClinVar
P87L	VUS	3.55229e-05	0.7661	0.0464	-0.0378	0.0634	1.40724	1.43172	-0.0244828	-1.26622		ClinVar
R92S	VUS	7.96673e-06	0.2325	0.0269	-0.0123	0.0111	3.04868	3.22149	-0.172816	-4.27559		ClinVar
G101C	VUS	2.28275e-05	0.3874	0.0516	0.0767	0.0613	11.6751	10.2176	1.45747	-3.76191		ClinVar
D110H	VUS	1.52155e-05	0.0648	0.0263	0.1047	0.0212	0.617471	0.557126	0.0603448	-1.91178		ClinVar
D114A	VUS		-0.0044	0.0351	0.6512	0.1755	0.933506	0.473563	0.459943	-3.45148		ClinVar
S120F	VUS		0.0524	0.1116	0.8818	0.0566	9.18017	8.81333	0.366839	-4.23089		ClinVar
N121D	VUS	2.53674e-05	-0.0209	0.0211	0.4778	0.0478	1.46184	1.52264	-0.0608046	-1.5409		gnomAD
I143V	VUS	0.000216024	0.6001	0.0295	0.0311	0.0837	0.661264	0.643793	0.0174713	-1.15305		ClinVar
V154I	VUS	5.57594e-05	0.8682	0.0375	-0.038	0.0223	0.200172	0.41069	-0.210517	-0.306414		ClinVar
P160S	VUS	3.97757e-06	0.9432	0.0325	0.0287	0.0671	-1.10776	-1.1823	0.0745402	-1.18376		ClinVar
A165V	VUS	1.01358e-05	0.7187	0.0231	0.0265	0.0915	1.62966	0.88023	0.749425	-1.48259		ClinVar
R188K	VUS	3.49079e-05					2.63943	0.479655	2.15977	-1.457		ClinVar
A189G	VUS						1.51425	0.577816	0.936437	-2.20403		ClinVar
K213E	VUS	0.00016214	0.8912	0.0218	0.0773	0.1016	0.84092	0.972759	-0.131839	-0.648514		ClinVar
K224T	VUS	1.51988e-05	0.0745	0.0221	0.0894	0.0502	1.02747	0.504483	0.522989	-1.28072		ClinVar
R233W	VUS	2.7874e-05	0.0122	0.0421	0.4326	0.1489	3.06603	3.63724	-0.571207	-3.55211		ClinVar
R233Q	VUS	3.29439e-05	0.7486	0.0589	-0.0091	0.048	2.56678	2.9592	-0.392414	-2.08472		ClinVar
D234N	VUS		0.8847	0.0198	-0.0282	0.0538	-0.817759	-0.602069	-0.21569	-0.236216		ClinVar
I239S	VUS		-0.012	0.0183	0.5313	0.0389	3.3631	2.69793	0.665172	-2.72555		ClinVar
H244P	VUS		0.0167	0.0336	0.8596	0.0474	5.95868	6.02092	-0.0622414	-5.26309		ClinVar
L247P	VUS		0.0186	0.0503	0.8036	0.088	7.14925	7.00092	0.148333	-4.4573		ClinVar
H256R	VUS	6.97963e-06	0.9414	0.0226	-0.0198	0.0579	-0.659138	-0.689655	0.0305172	-0.14283		ClinVar
L263S	VUS	4.0041e-06	0.1787	0.0445	0.0645	0.0475	2.60971	2.24	0.369713	-0.897771		ClinVar
T269M	VUS	7.61674e-05	0.639	0.0463	-0.0406	0.1001	0.596839	0.379425	0.217414	-1.52207		ClinVar
I270T	VUS	7.96984e-06	0.0345	0.0203	0.0766	0.0448	2.4619	2.42828	0.0336207	-1.28414		ClinVar
G274E	VUS		0.1298	0.0336	0.0359	0.0393	2.97897	3.49149	-0.512529	-1.49788		ClinVar
V278M	VUS	0.000276203	0.1104	0.0304	0.047	0.0296	2.87356	2.51609	0.357471	-0.905901		ClinVar
V281M	VUS	9.12113e-05	0.7214	0.0271	0.02	0.2213	2.87586	3.50471	-0.628851	-0.814049		ClinVar
T302M	VUS	1.01406e-05	0.8927	0.0283	0.0172	0.0437	-0.00293103	-0.00758621	0.00465517	-0.382961		ClinVar
R309C	VUS	2.39227e-05	0.7512	0.0344	-0.0589	0.0876	0.986264	1.25	-0.263736	-0.33078		ClinVar
R309H	VUS	2.03061e-05	0.9269	0.0475	-0.0089	0.0833	0.261954	0.51046	-0.248506	-0.631203		ClinVar
C311R	VUS	7.61614e-06	0.9203	0.0273	0.0144	0.0254				-0.0528863		ClinVar
I6V	GnomAD	6.97749e-06	1.0409	0.0343	0.0473	0.0612				-0.0174127
A7T	GnomAD	1.52062e-05	0.9995	0.0248	-0.0076	0.0954				-0.0461698
I11T	GnomAD	7.60152e-06	-0.0064	0.0142	0.275	0.1125	3.24425	3.14816	0.096092	-2.8178
I11M	GnomAD	5.06727e-06	0.6604	0.0367	-0.0324	0.0708	3.14787	1.98885	1.15902	-1.01448
V14A	GnomAD	5.06771e-06	0.2781	0.0375	0.0677	0.0512	2.41178	2.4308	-0.019023	-1.89578
I16V	GnomAD	1.0133e-05	0.6294	0.0359	0.0569	0.0499	1.15948	1.23897	-0.0794828	-0.773289
H33R	GnomAD	2.27967e-05	0.9216	0.0537	0.0431	0.0628	0.273678	0.528851	-0.255172	-0.963696
A39T	GnomAD	0.00031665	0.919	0.0296	0.0061	0.0455	-0.173793	-0.16931	-0.00448276	-0.135705
P55T	GnomAD	3.97668e-06	0.9018	0.0392	-0.0588	0.0878	0.861034	0.805862	0.0551724	-2.55122
V58M	GnomAD	5.06639e-06	0.6172	0.0279	0.0624	0.1095	2.75201	1.58414	1.16787	-1.30017
K60T	GnomAD	6.97807e-06	0.9131	0.0333	-0.0247	0.0535	0.416839	0.308276	0.108563	-1.08043
L75I	GnomAD	6.981e-06	0.9808	0.0311	-0.0548	0.0238	0.195345	0.507126	-0.311782	-0.368756
E76G	GnomAD	6.9772e-06	0.9514	0.0287	-0.0013	0.0566	1.16977	1.23023	-0.0604598	-1.62401
K81E	GnomAD	1.01553e-05	1.0069	0.0288	-0.0205	0.0695	0.105	0.0844828	0.0205172	-0.237197
M82I	GnomAD	6.98519e-06	0.978	0.049	-0.0392	0.0555	0.308966	0.70931	-0.400345	-0.340845
D85E	GnomAD	1.5938e-05	0.9763	0.0362	0.0097	0.0909	-0.137586	-0.0768966	-0.0606897	-0.807474
Y88H	GnomAD	2.02888e-05	0.7462	0.0461	-0.0003	0.0306	1.48793	1.63954	-0.151609	-1.8162
E95G	GnomAD	6.97817e-06	0.5039	0.0361	0.0264	0.0576	1.9477	1.9454	0.00229885	-4.05395
H98Y	GnomAD	6.98324e-06	0.9472	0.0228	0.0689	0.0445	-0.443391	-0.467586	0.0241954	-2.17015
F100I	GnomAD	1.39558e-05	0.2775	0.0312	-0.0273	0.0141	3.82201	4.33943	-0.517414	-1.1215
Y109C	GnomAD	1.39554e-05	0.3735	0.0418	-0.0051	0.0327	2.44557	2.3408	0.10477	-1.52113
I111V	GnomAD	1.2678e-05	1.1062	0.0284	0.0116	0.0921	-0.103103	0.0121839	-0.115287	-0.368687
I111T	GnomAD	6.97807e-06	-0.004	0.0265	0.6721	0.0372	2.61787	2.77851	-0.160632	-2.15546
T119I	GnomAD	1.01471e-05	0.0289	0.045	0.7621	0.2807	2.82069	1.22126	1.59943	-3.85077
G123E	GnomAD	6.98656e-06	-0.0075	0.0214	0.7314	0.158	1.14339	0.830805	0.312586	-2.90846
C124R	GnomAD	6.97944e-06	0.018	0.0196	0.1543	0.0799	5.27655	4.07885	1.1977	-2.30548
L126V	GnomAD	1.52337e-05	0.0052	0.017	0.4647	0.0878	2.35764	2.38632	-0.0286782	-1.34855
D130H	GnomAD	6.98002e-06	-0.0064	0.0165	0.2424	0.1181	1.00948	1.30103	-0.291552	-1.50198
N134D	GnomAD	3.48865e-05	1.0957	0.0361	0.0222	0.047	-0.0888506	0.0989655	-0.187816	-0.153626
T145P	GnomAD	1.39747e-05	0.0573	0.1097	0.9763	0.12	4.21914	4.26069	-0.0415517	-2.36674
I157T	GnomAD	6.33309e-05	1.1698	0.023	-0.0227	0.0706	2.1646	1.58621	0.578391	-0.801809
V175G	GnomAD	6.9772e-06	-0.0304	0.0282	0.9591	0.0496	5.40121	5.44839	-0.0471839	-3.14965
G185E	GnomAD	5.07092e-06	0.0433	0.1399	0.6902	0.1072	1.3342	1.83747	-0.503276	-2.29232
V186D	GnomAD	6.9808e-06	0.0127	0.0386	0.9349	0.0657	4.66345	1.80678	2.85667	-3.15699
V186A	GnomAD	6.9808e-06	0.8771	0.0263	0.0249	0.0325	2.0292	0.986207	1.04299	-1.8923
A189S	GnomAD	2.09412e-05	0.9006	0.0877	0.0104	0.0889	0.773391	-0.548966	1.32236	-0.778204
N190G	GnomAD
I191N	GnomAD	1.39558e-05	0.0019	0.0434	0.6548	0.1763	2.05379	1.96931	0.0844828	-3.39188
D193G	GnomAD	6.97963e-06	0.7218	0.062	0.0547	0.1016	0.806264	0.99954	-0.193276	-1.75481
M198I	GnomAD	6.98041e-06	1.0772	0.0391	0.0027	0.0972	-0.217414	-0.345517	0.128103	-0.27347
H201Q	GnomAD	6.97759e-06	-0.0034	0.022	0.2404	0.0229	0.511667	0.584023	-0.0723563	-1.15687
A202S	GnomAD	5.06989e-06	0.4763	0.0371	0.0627	0.0307	2.01891	1.92529	0.0936207	-1.03985
P217T	GnomAD	6.97993e-06	0.1511	0.0335	0.072	0.0592	1.61017	1.77966	-0.169483	-1.07657
A219T	GnomAD	2.53387e-05	1	0.0439	-0.0771	0.1056	0.000229885	-0.123103	0.123333	-0.196902
I220T	GnomAD	7.59986e-05	0.0279	0.0218	0.1623	0.0914	2.60874	2.6454	-0.0366667	-1.32525
V222I	GnomAD	6.98392e-06	0.0074	0.0156	0.216	0.1073	1.29741	1.19483	0.102586	-0.423793
I226K	GnomAD	6.97788e-06	0.5632	0.0188	-0.0591	0.0242	1.49368	1.44782	0.0458621	-0.831093
E227G	GnomAD	6.97613e-06	0.8632	0.0561	0.0163	0.0464	0.451149	0.715977	-0.264828	-1.0788
I239T	GnomAD	1.26705e-05	0.2647	0.0451	0.0733	0.0707	1.98351	1.48138	0.502126	-3.21297
N250E	GnomAD
H256R	GnomAD	6.97963e-06	0.9414	0.0226	-0.0198	0.0579	-0.659138	-0.689655	0.0305172	-0.14283
G258A	GnomAD	5.1175e-06	0.5397	0.0318	0.0186	0.032	-0.142586	-0.137241	-0.00534483	-2.1336
D259Y	GnomAD	5.10561e-06	-0.0109	0.0139	0.3234	0.0837	0.406609	0.331839	0.0747701	-2.91015
M261I	GnomAD	6.97963e-06	1.0741	0.0207	0.0197	0.0281	-1.30155	1.63379	-2.93534	-0.282832
G267E	GnomAD	1.39597e-05	0.1152	0.0382	0.0898	0.065	-0.15046	0.703103	-0.853563	-1.78868
T269M	GnomAD	7.61674e-05	0.639	0.0463	-0.0406	0.1001	0.596839	0.379425	0.217414	-1.52207
G273S	GnomAD	6.97993e-06	0.8984	0.0233	0.0298	0.0345	0.501667	0.483793	0.0178736	-0.0205499
D275E	GnomAD	1.39552e-05	0.8808	0.0331	-0.0152	0.0267	1.03971	0.935172	0.10454	-0.170352
C276R	GnomAD	1.39532e-05	1.0032	0.0216	-0.0036	0.0414	-1.57707	-1.58414	0.00706897	-0.788357
C276Y	GnomAD	1.39569e-05	0.7488	0.0338	-0.0117	0.0455	-0.136954	-0.582759	0.445805	-0.903162
T277S	GnomAD	6.97973e-06	0.4605	0.0452	0.0518	0.0722	0.736667	0.887241	-0.150575	-0.567512
Y279H	GnomAD	1.26665e-05	0.4801	0.0319	0.0379	0.0493	1.58	1.60874	-0.0287356	-0.919296
K300E	GnomAD	3.97902e-06	0.0241	0.0345	0.692	0.0995	1.14132	1.18655	-0.0452299	-1.65522
K300R	GnomAD	5.06868e-06	0.8751	0.0328	-0.006	0.0587	-0.426724	-0.193448	-0.233276	-0.492041
N304D	GnomAD	3.98035e-06	0.5613	0.0461	0.0882	0.1375	0.596379	0.747931	-0.151552	-0.458189
K306E	GnomAD	5.0702e-06	1.0173	0.04	-0.031	0.0854	-0.153161	-0.190805	0.0376437	-0.156947
S307R	GnomAD	1.39571e-05	0.9251	0.0272	0.0177	0.0469	0.325862	0.173448	0.152414	-0.384472
I308V	GnomAD	7.60723e-06	0.8192	0.0237	-0.0349	0.0701	0.912414	1.00391	-0.0914943	-0.226113
C310G	GnomAD	2.79136e-05	0.9678	0.0205	-0.0011	0.0786				-0.202863
L312F	GnomAD	5.08239e-05	1.1	0.0182	0.0058	0.025				-0.151506
H313Y	GnomAD	6.97788e-06	0.9819	0.0389	0.0158	0.0344				-0.124936

## Sheet: Primers
Primers (VAMP-seq)
1st PCR (adapter PCR reaction)	Name	Sequence
Forward	LC1020	ccaggacatatgaggactag
Reverse	LC1031	GGGTTAGCAAGTGGCAGCCTtctccttaatcagctcttcg
2nd PCR (Indexing PCR reactions)	Name	Sequence	Index sequence
Forward	PCR2_Fw1	AATGATACGGCGACCACCGAGATCTACAC(TAGCAGTC)CCAGGACATATGAGGACTAG	TAGCAGTC
Forward	PCR2_Fw2	AATGATACGGCGACCACCGAGATCTACAC(CTCAGTAG)CCAGGACATATGAGGACTAG	CTCAGTAG
Forward	PCR2_Fw3	AATGATACGGCGACCACCGAGATCTACAC(ACTGACGT)CCAGGACATATGAGGACTAG	ACTGACGT
Forward	PCR2_Fw4	AATGATACGGCGACCACCGAGATCTACAC(GACTGTCA)CCAGGACATATGAGGACTAG	GACTGTCA
Forward	PCR2_Fw5	AATGATACGGCGACCACCGAGATCTACAC(AGACTACG)CCAGGACATATGAGGACTAG	AGACTACG
Reverse	PCR2_Rev1	CAAGCAGAAGACGGCATACGAGAT(GATGTACA)GGGTTAGCAAGTGGCAGCCT	GATGTACA
Reverse	PCR2_Rev2	CAAGCAGAAGACGGCATACGAGAT(TGCTTTGG)GGGTTAGCAAGTGGCAGCCT	TGCTTTGG
Reverse	PCR2_Rev3	CAAGCAGAAGACGGCATACGAGAT(TACAATAC)GGGTTAGCAAGTGGCAGCCT	TACAATAC
Reverse	PCR2_Rev4	CAAGCAGAAGACGGCATACGAGAT(ATACGTGA)GGGTTAGCAAGTGGCAGCCT	ATACGTGA
Reverse	PCR2_Rev5	CAAGCAGAAGACGGCATACGAGAT(TCCAGTTG)GGGTTAGCAAGTGGCAGCCT	TCCAGTTG
Reverse	PCR2_Rev6	CAAGCAGAAGACGGCATACGAGAT(TTATCCTG)GGGTTAGCAAGTGGCAGCCT	TTATCCTG
Reverse	PCR2_Rev7	CAAGCAGAAGACGGCATACGAGAT(GTACTCAT)GGGTTAGCAAGTGGCAGCCT	GTACTCAT
Reverse	PCR2_Rev8	CAAGCAGAAGACGGCATACGAGAT(CTCTATAC)GGGTTAGCAAGTGGCAGCCT	CTCTATAC
Reverse	PCR2_Rev9	CAAGCAGAAGACGGCATACGAGAT(ATTCTCGA)GGGTTAGCAAGTGGCAGCCT	ATTCTCGA
Reverse	PCR2_Rev10	CAAGCAGAAGACGGCATACGAGAT(CAATCTAT)GGGTTAGCAAGTGGCAGCCT	CAATCTAT
Reverse	PCR2_Rev11	CAAGCAGAAGACGGCATACGAGAT(CGAGCGAC)GGGTTAGCAAGTGGCAGCCT	CGAGCGAC
Reverse	PCR2_Rev12	CAAGCAGAAGACGGCATACGAGAT(TCGATTAT)GGGTTAGCAAGTGGCAGCCT	TCGATTAT
Reverse	PCR2_Rev13	CAAGCAGAAGACGGCATACGAGAT(CACAGCGT)GGGTTAGCAAGTGGCAGCCT	CACAGCGT
Reverse	PCR2_Rev14	CAAGCAGAAGACGGCATACGAGAT(GCATAGTG)GGGTTAGCAAGTGGCAGCCT	GCATAGTG
Reverse	PCR2_Rev15	CAAGCAGAAGACGGCATACGAGAT(AAAACGGA)GGGTTAGCAAGTGGCAGCCT	AAAACGGA
Reverse	PCR2_Rev16	CAAGCAGAAGACGGCATACGAGAT(GTTGCTGA)GGGTTAGCAAGTGGCAGCCT	GTTGCTGA
Reverse	PCR2_Rev17	CAAGCAGAAGACGGCATACGAGAT(CGACGAAA)GGGTTAGCAAGTGGCAGCCT	CGACGAAA
Reverse	PCR2_Rev18	CAAGCAGAAGACGGCATACGAGAT(GCGACATT)GGGTTAGCAAGTGGCAGCCT	GCGACATT
Reverse	PCR2_Rev19	CAAGCAGAAGACGGCATACGAGAT(GGGATCTG)GGGTTAGCAAGTGGCAGCCT	GGGATCTG
Reverse	PCR2_Rev20	CAAGCAGAAGACGGCATACGAGAT(TCAGTTGT)GGGTTAGCAAGTGGCAGCCT	TCAGTTGT
Reverse	PCR2_Rev21	CAAGCAGAAGACGGCATACGAGAT(CATTCGCG)GGGTTAGCAAGTGGCAGCCT	CATTCGCG
Reverse	PCR2_Rev22	CAAGCAGAAGACGGCATACGAGAT(AAAAACAT)GGGTTAGCAAGTGGCAGCCT	AAAAACAT
Reverse	PCR2_Rev23	CAAGCAGAAGACGGCATACGAGAT(CCGTCCCC)GGGTTAGCAAGTGGCAGCCT	CCGTCCCC
Reverse	PCR2_Rev24	CAAGCAGAAGACGGCATACGAGAT(GAGGCGGA)GGGTTAGCAAGTGGCAGCCT	GAGGCGGA
Reverse	PCR2_Rev25	CAAGCAGAAGACGGCATACGAGAT(CACTGATT)GGGTTAGCAAGTGGCAGCCT	CACTGATT
Reverse	PCR2_Rev26	CAAGCAGAAGACGGCATACGAGAT(GACGCGGT)GGGTTAGCAAGTGGCAGCCT	GACGCGGT
Reverse	PCR2_Rev27	CAAGCAGAAGACGGCATACGAGAT(TAGGTTAG)GGGTTAGCAAGTGGCAGCCT	TAGGTTAG
Reverse	PCR2_Rev28	CAAGCAGAAGACGGCATACGAGAT(ATTGAGTG)GGGTTAGCAAGTGGCAGCCT	ATTGAGTG
Reverse	PCR2_Rev29	CAAGCAGAAGACGGCATACGAGAT(GCTTAAGA)GGGTTAGCAAGTGGCAGCCT	GCTTAAGA
Reverse	PCR2_Rev30	CAAGCAGAAGACGGCATACGAGAT(ATGTAAAA)GGGTTAGCAAGTGGCAGCCT	ATGTAAAA
Reverse	PCR2_Rev31	CAAGCAGAAGACGGCATACGAGAT(TCTGGGAT)GGGTTAGCAAGTGGCAGCCT	TCTGGGAT
Reverse	PCR2_Rev32	CAAGCAGAAGACGGCATACGAGAT(TATAGTGT)GGGTTAGCAAGTGGCAGCCT	TATAGTGT
Reverse	PCR2_Rev33	CAAGCAGAAGACGGCATACGAGAT(CAGCTACG)GGGTTAGCAAGTGGCAGCCT	CAGCTACG
Reverse	PCR2_Rev34	CAAGCAGAAGACGGCATACGAGAT(GCTCTGAC)GGGTTAGCAAGTGGCAGCCT	GCTCTGAC
Reverse	PCR2_Rev35	CAAGCAGAAGACGGCATACGAGAT(CACGCGTA)GGGTTAGCAAGTGGCAGCCT	CACGCGTA
Reverse	PCR2_Rev36	CAAGCAGAAGACGGCATACGAGAT(CTCGGACC)GGGTTAGCAAGTGGCAGCCT	CTCGGACC
Reverse	PCR2_Rev37	CAAGCAGAAGACGGCATACGAGAT(CGAGTTGG)GGGTTAGCAAGTGGCAGCCT	CGAGTTGG
Reverse	PCR2_Rev38	CAAGCAGAAGACGGCATACGAGAT(CCAACGAC)GGGTTAGCAAGTGGCAGCCT	CCAACGAC
Reverse	PCR2_Rev39	CAAGCAGAAGACGGCATACGAGAT(CCACCTGA)GGGTTAGCAAGTGGCAGCCT	CCACCTGA
Reverse	PCR2_Rev40	CAAGCAGAAGACGGCATACGAGAT(GGTCTGAA)GGGTTAGCAAGTGGCAGCCT	GGTCTGAA
Reverse	PCR2_Rev41	CAAGCAGAAGACGGCATACGAGAT(CCCTAGTG)GGGTTAGCAAGTGGCAGCCT	CCCTAGTG
Reverse	PCR2_Rev42	CAAGCAGAAGACGGCATACGAGAT(ATGAGAAA)GGGTTAGCAAGTGGCAGCCT	ATGAGAAA
Reverse	PCR2_Rev43	CAAGCAGAAGACGGCATACGAGAT(TATGTATC)GGGTTAGCAAGTGGCAGCCT	TATGTATC
Reverse	PCR2_Rev44	CAAGCAGAAGACGGCATACGAGAT(TCATTCCC)GGGTTAGCAAGTGGCAGCCT	TCATTCCC
Reverse	PCR2_Rev45	CAAGCAGAAGACGGCATACGAGAT(GCAGCTTG)GGGTTAGCAAGTGGCAGCCT	GCAGCTTG
Reverse	PCR2_Rev46	CAAGCAGAAGACGGCATACGAGAT(CCAGCACT)GGGTTAGCAAGTGGCAGCCT	CCAGCACT
Reverse	PCR2_Rev47	CAAGCAGAAGACGGCATACGAGAT(TTCAGAAT)GGGTTAGCAAGTGGCAGCCT	TTCAGAAT
Reverse	PCR2_Rev48	CAAGCAGAAGACGGCATACGAGAT(CATGGTGT)GGGTTAGCAAGTGGCAGCCT	CATGGTGT
Reverse	PCR2_Rev49	CAAGCAGAAGACGGCATACGAGAT(GTATGGTA)GGGTTAGCAAGTGGCAGCCT	GTATGGTA
Reverse	PCR2_Rev50	CAAGCAGAAGACGGCATACGAGAT(GAATGACT)GGGTTAGCAAGTGGCAGCCT	GAATGACT
For sequencing		Sequence
	Read_1	AAGAACCGCTAGAAGCGTCGCTGTACAAATAGTT
	Read_2	CGAGAAAGCTAGCGCAAACGACTACTCGCA
	Index_1	CTGATTAAGGAGAAGGCTGCCACTTGCTAACCC
	Index_2	ACGCAATTGCAGAACTAGTCCTCATATGTCCTGG
For library cloning and barcoding		Sequence
	MAC356	GATCAGTTATCCGGTGGATCCC
	Barcoding_oligo_ASPA_PARK2 NEW 08.31.20	GTCTGACCTCCCTTAATTCTCCCTCCATATGAGGACTAGTTCTGCAATTGCGTGAGTAGGCAAGAACCGCTAGAAGCGTCGCTGTACAAATAGTTNNNNNNNNNNNNNNNNNNTGCGAGTAGTCGTTTGCGCTAGCTTTCTCGAACCGTACGGTGAGCTCAGCCCGGGATCCACCGGATAACTGATC
Primers (Tile-seq)
Tile library cloning	Sequence
VV3	AAGACGCGTTCTAGAGGCAGC
VV4	AGGTCAGACCGGTGAATTCTTAAGTTACTA
VV1	TAGTAACTTAAGAATTCACCGGTCTGACCT
VV2	GGTGGCTCCGCTGCCTCTA
1st PCR (adapter PCR reaction)	Sequence
VV40S	GAGAACGTATGTCGAGGTAGGC
VV2S	GGGTTAGCAAGTGGCAGCCTTGCAGACCTGAAGAGAGGGA
2nd PCR (indexing PCR reactions)	Sequence
gDNA_2nd	AATGATACGGCGACCACCGAGATCTACAC(NNNNNNNN)CGTGACCGCCGCC
JS_R	CAAGCAGAAGACGGCATACGAGAT(NNNNNNNN)GGGTTAGCAAGTGGCAGCCT
For sequencing	Sequence
VV16	CGGTCACGAACTCCAGCAGGACCATGTG
VV18	GGGAGAAGGAGGTCAGACCGGTGAATTCTTAAGTTACTA
VV19	TCTGCAAGGCTGCCACTTGCTAACCC
VV21	GAGTGATCCCGGCGGCGGTCACG
Primers (qPCR)
qPCR	Sequence
HSPA1A/B forward	GGGTGCTGATCCAGGTGTAC
HSPA1A/B reverse	GTCGAAGGTCACCTCGATCTG
β-actin forward	GGCCAGGTCATCACCATTGG
β-actin reverse	CGGATGTCCACGTCACACTTC

## Sheet: RNA seq Differential Expression
gene name	geneid	Length	logFC	logCPM	F	PValue	FDR	cwa	cwb	cwc	wta	wtb	wtc
HMOX1	ENSG00000100292	13854	1.80973	5.00091	552.781	1.24889e-121	4.39809e-117	100.338	112.973	113.83	25.0538	31.56	34.8336
EMILIN2	ENSG00000132205	68998	1.6115	3.64841	311.528	1.20661e-69	2.1246e-65	7.94213	8.60845	8.33344	2.66198	2.9154	2.41749
HSPB8	ENSG00000152137	53301	2.89024	1.5679	294.35	6.54538e-66	7.68341e-62	3.24178	2.95108	2.61758	0.515532	0.356036	0.29422
GADD45B	ENSG00000099860	2138	1.59037	2.9304	224.563	1.0083e-50	8.87706e-47	167.245	137.992	179.556	58.5121	48.2859	51.345
FLNA	ENSG00000196924	26111	0.992033	9.31595	222.111	3.44723e-50	2.42795e-46	892.15	1090.84	973.653	429.283	520.988	505.622
IRS4	ENSG00000133124	16618	-0.886094	9.42621	178.126	1.31626e-40	7.72558e-37	860.765	869.777	908.314	1650.96	1623.64	1517.54
TSC22D3	ENSG00000157514	64122	-1.08864	5.69199	219.661	2.14703e-40	1.08014e-36	16.4982	15.0723	15.1255	41.173	27.6656	28.8813
SERINC2	ENSG00000168528	25116	1.10762	3.72161	158.355	2.70797e-36	1.19205e-32	19.7686	23.7112	21.7487	9.38587	10.3363	9.9335
AIFM2	ENSG00000042286	34712	1.1446	3.35911	147.124	7.66616e-34	2.99968e-30	11.7436	12.8278	12.3747	5.41628	5.4014	5.56512
ANKRD1	ENSG00000148677	8992	3.15795	0.197172	145.645	1.6129e-33	5.67999e-30	7.37266	6.09202	6.67658	1.20626	0.506505	0.475642
MAFG	ENSG00000197063	9466	0.876899	5.26752	145.451	1.77807e-33	5.69241e-30	148.34	171.873	158.914	81.4326	87.2472	87.0515
PPP1R15A	ENSG00000087074	3638	0.924836	4.65978	144.907	2.35808e-33	6.92018e-30	290.597	240.491	293.092	144.901	147.31	135.198
CNN2	ENSG00000064666	12483	0.912599	4.70571	142.52	7.76213e-33	2.1027e-29	78.0239	87.9546	82.1663	36.9001	45.2421	47.0536
AMOT	ENSG00000126016	66329	-0.788504	9.12939	141.019	1.65184e-32	4.15508e-29	171.784	207.401	184.237	316.767	298.636	337.978
FAM219A	ENSG00000164970	60387	0.870456	5.08228	139.203	4.11748e-32	9.66675e-29	21.4428	22.8211	21.62	12.5734	11.3887	11.403
INSIG1	ENSG00000186480	12460	-0.816807	5.70513	133.169	8.57296e-31	1.88691e-27	86.4884	97.9147	90.9366	170.274	143.166	162.131
IGFBP5	ENSG00000115461	23445	-0.986471	3.8157	130.198	3.85054e-30	7.97651e-27	10.679	14.6533	11.1806	25.8465	20.6566	24.2626
EEF1A2	ENSG00000101210	11227	0.787291	6.16833	128.512	8.9325e-30	1.74759e-26	222.378	267.314	248.242	146.207	130.018	142.794
CA2	ENSG00000104267	17526	-0.767679	6.71747	125.914	3.30495e-29	6.12563e-26	144.385	123.015	135.043	220.945	214.74	238.26
CLU	ENSG00000120885	17784	0.916198	4.10244	123.776	9.77306e-29	1.72084e-25	40.0142	38.5033	35.9455	23.6647	17.0734	18.8388
RUNX1T1	ENSG00000079102	148320	-1.19436	2.77783	121.642	2.83946e-28	4.76164e-25	0.760804	0.84419	0.929266	1.80876	1.95503	1.91279
PHEX-AS1	ENSG00000224204	10251	-1.26217	2.52326	119.637	7.95598e-28	1.27354e-24	10.32	7.93939	11.3007	27.5815	20.882	21.2089
SYTL5	ENSG00000147041	122267	1.79091	1.29102	119.317	9.15946e-28	1.40243e-24	0.945992	0.99207	0.843728	0.289797	0.173835	0.320655
ANXA3	ENSG00000138772	58705	1.40342	2.05532	116.43	3.92098e-27	5.75338e-24	3.29176	2.86605	3.09682	1.2441	1.21546	0.983546
TUFT1	ENSG00000143367	43279	0.871486	4.10592	112.372	3.03041e-26	4.26876e-23	15.1062	16.5268	15.0832	8.77182	7.61205	8.64703
HSPA1B	ENSG00000204388	2517	1.40465	8.03153	287.249	6.83334e-26	9.2555e-23	4519.08	4633.51	4555.08	1278.45	1764.26	2033.7
SQSTM1	ENSG00000161011	31681	0.727455	6.12101	109.611	1.21881e-25	1.58969e-22	77.136	88.6038	83.327	47.3616	47.0818	52.9879
CCND1	ENSG00000110092	13319	-0.860421	4.11561	109.525	1.28059e-25	1.61061e-22	25.0992	32.9031	25.8389	53.0433	42.7443	53.145
ABCB1	ENSG00000085563	210307	1.06631	2.98412	109.214	1.48885e-25	1.80798e-22	1.44201	1.78239	1.39517	0.677361	0.794069	0.691451
YPEL3	ENSG00000090238	4602	1.05128	3.03961	108.86	2.53695e-25	2.97804e-22	77.852	70.4002	69.6377	46.3535	27.3811	29.585
ABHD4	ENSG00000100439	14979	0.907912	3.68335	106.588	5.595e-25	6.35592e-22	34.1356	34.2199	33.0801	20.6618	15.4563	16.9415
ATF3	ENSG00000162772	55444	0.828091	4.66606	113.356	8.66705e-25	9.53809e-22	18.8388	16.514	17.7216	12.4162	9.21403	7.80403
ZIC3	ENSG00000156925	11565	-0.877218	3.82189	103.85	2.22576e-24	2.37523e-21	23.3564	26.999	27.7106	48.5828	46.1422	45.7344
FTL	ENSG00000087086	1571	0.682801	6.89148	100.687	1.09715e-23	1.13639e-20	2975.49	2718.8	2753.63	1796.05	1728.83	1649.35
ANXA1	ENSG00000135046	18529	1.67914	1.07459	94.0476	3.13e-22	3.06577e-19	5.67136	5.44826	4.28971	1.71715	1.26999	1.73119
SLC8A1	ENSG00000183023	513784	-0.935846	3.22754	94.0451	3.13402e-22	3.06577e-19	0.332191	0.394493	0.404862	0.769864	0.653026	0.695091
MAP2K6	ENSG00000108984	139169	-0.890721	3.4489	93.678	3.77219e-22	3.59031e-19	1.65714	1.69818	1.60403	3.3306	2.87992	2.82224
VCAN	ENSG00000038427	110686	-0.695837	5.3663	93.5459	4.03227e-22	3.73685e-19	8.18135	9.36085	8.28875	14.3204	13.0302	13.6723
CARMIL2	ENSG00000159753	12582	0.925302	3.24707	93.3613	4.4262e-22	3.99674e-19	28.4752	31.3473	29.8391	15.1727	14.5397	16.5431
SLITRK5	ENSG00000165300	24902	-0.68384	5.57763	92.7529	6.01803e-22	5.29827e-19	40.1035	49.9355	43.7355	75.7322	69.1959	65.6379
MSX2	ENSG00000120149	6315	0.776724	4.19796	92.0446	8.60549e-22	7.39148e-19	108.442	114.999	109.664	60.3455	65.7511	64.6794
MYH14	ENSG00000105357	122357	0.720903	5.33357	97.0006	1.10513e-21	9.26623e-19	9.32615	15.1579	12.9507	7.43463	6.90487	7.83571
JUNB	ENSG00000171223	1830	1.00738	2.83826	91.4375	1.16929e-21	9.57623e-19	143.365	169.342	160.798	89.6979	66.3679	74.399
FOSL2	ENSG00000075426	24870	1.05572	2.64746	91.2802	1.266e-21	1.01326e-18	10.691	10.4468	9.58794	5.20457	4.82248	4.49996
AP5Z1	ENSG00000242802	18783	0.715972	4.8563	91.147	1.3541e-21	1.05969e-18	56.9229	59.8287	57.308	32.1077	36.9377	34.9526
LRP2	ENSG00000081479	235426	-0.895607	3.3316	90.3291	2.04934e-21	1.56891e-18	0.832805	1.02048	0.847636	1.75077	1.35098	1.81669
ETV5	ENSG00000244405	64005	2.74331	-0.256613	89.6531	2.87964e-21	2.15764e-18	0.60604	0.64801	0.726609	0.112978	0.118597	0.0556853
LMNA	ENSG00000160789	57509	0.663158	5.69712	88.3612	5.53087e-21	4.05781e-18	30.9778	36.0876	33.4942	21.8535	18.6639	21.7162
DUSP8	ENSG00000184545	18221	0.912856	3.16526	87.8712	7.18682e-21	5.16513e-18	18.0758	22.8915	17.4025	12.3026	8.24863	9.78031
DHRS2	ENSG00000100867	15525	1.74868	0.825742	86.4278	1.46911e-20	1.03473e-17	5.67847	5.19189	4.73849	2.04941	0.92899	1.5611
GPX3	ENSG00000211445	8555	0.684143	5.04335	86.1345	1.7038e-20	1.17649e-17	155.315	134.193	140.946	84.61	88.5522	90.3221
NEU1	ENSG00000204386	5247	0.708681	4.65341	85.909	1.90951e-20	1.29318e-17	186.565	165.998	186.616	102.259	104.162	117.786
CCN2	ENSG00000118523	3197	1.5599	1.11912	84.7298	3.4655e-20	2.26477e-17	28.8989	26.1915	35.9706	8.36887	10.6846	11.1484
VIM	ENSG00000026025	9353	0.624502	7.00257	84.7256	3.47278e-20	2.26477e-17	484.102	534.65	493.169	367.317	298.747	296.396
ELF4	ENSG00000102034	46762	0.682675	4.95432	84.4855	3.93923e-20	2.52225e-17	24.2519	26.5752	23.3988	17.7369	12.9214	14.695
TNFRSF12A	ENSG00000006327	3939	1.23398	1.90085	84.3408	4.21974e-20	2.65361e-17	48.5217	37.1514	33.2734	15.0534	16.3803	18.4586
DAPK3	ENSG00000167657	12671	0.65757	5.35522	83.6199	6.07332e-20	3.75225e-17	102.247	133.773	123.923	71.5639	75.3631	76.4528
RP5-984P4.6	ENSG00000278041	3674	-0.750176	4.08616	83.0892	7.94225e-20	4.82231e-17	109.418	106.5	95.5127	185.995	176.031	153.275
GBA	ENSG00000177628	10248	0.674639	4.91986	82.0088	1.37145e-19	8.1859e-17	104.744	118.82	106.522	65.6928	68.8122	68.2362
PBXIP1	ENSG00000163346	12048	0.765865	3.89029	81.7882	1.53333e-19	8.99963e-17	42.7327	49.3649	48.7076	28.9894	25.643	26.5062
NEFL	ENSG00000277586	5767	-0.655434	5.2274	81.2695	2.28482e-19	1.31905e-16	137.458	163.243	157.473	288.77	207.836	211.117
PLAT	ENSG00000104368	32992	-0.701975	4.47056	80.7838	2.54817e-19	1.44736e-16	15.3486	15.5128	15.4547	27.5727	21.2365	25.1495
BAG3	ENSG00000151929	26440	0.646228	5.34956	80.741	2.60395e-19	1.45557e-16	57.3762	56.6501	56.7341	33.0106	36.2028	37.9061
ETV4	ENSG00000175832	51777	2.37945	-0.0945222	80.5067	2.93152e-19	1.61307e-16	0.871758	0.95219	0.816554	0.167591	0.117285	0.206509
KCNH2	ENSG00000055118	33361	1.0204	2.50078	79.9979	3.79192e-19	2.0544e-16	6.55353	7.34218	6.66605	3.74986	2.70768	3.46147
POU3F2	ENSG00000184486	4885	-0.762346	3.84557	79.6299	4.5677e-19	2.43721e-16	55.4395	78.9773	63.6994	109.096	109.861	109.587
ALDH1L2	ENSG00000136010	87860	-0.704761	4.47014	80.7255	4.98807e-19	2.62179e-16	5.61098	6.10126	5.6686	11.7529	8.63968	7.43172
DUSP1	ENSG00000120129	3100	0.895183	4.94413	113.605	6.6061e-19	3.42119e-16	406.552	302.676	459.065	225.332	205.687	188.325
BICDL1	ENSG00000135127	104626	0.889703	3.01182	78.012	1.03559e-18	5.28541e-16	2.91204	2.99933	3.16001	1.62419	1.66144	1.51932
LINC01411	ENSG00000249306	196163	3.04294	-0.683743	77.9163	1.08693e-18	5.46818e-16	0.17617	0.171542	0.129317	0.036863	0.011609	0.00726771
MIR222HG	ENSG00000270069	25064	-0.785217	3.70139	79.0898	1.85273e-18	9.18955e-16	12.8875	9.33557	12.0777	21.0033	21.9875	15.3578
CNTNAP2	ENSG00000174469	2304997	-0.713946	4.1312	76.3296	2.42614e-18	1.18665e-15	0.16033	0.185032	0.176452	0.279521	0.267738	0.291317
XIST	ENSG00000229807	32075	-0.576135	9.22946	75.815	3.14801e-18	1.51863e-15	471.841	440.724	450.797	685.263	704.059	609.087
FLNC	ENSG00000128591	28869	0.6171	5.53837	75.504	3.71702e-18	1.7689e-15	49.1284	66.6029	61.7434	38.9499	34.34	39.9267
ELOVL6	ENSG00000170522	153354	-0.661501	4.65212	74.8289	5.1859e-18	2.43502e-15	3.71594	4.04157	3.75495	6.18652	5.7468	5.93117
CSPG5	ENSG00000114646	18555	-0.729268	3.89887	74.2588	6.92109e-18	3.20701e-15	17.2183	19.4007	18.1374	29.5404	27.2869	32.1166
UNKL	ENSG00000059145	51547	0.682579	4.34213	74.1762	7.21654e-18	3.30049e-15	12.1086	16.8212	15.2229	8.73961	8.85034	9.30672
CHPF2	ENSG00000033100	6339	0.609748	5.34134	71.886	2.3015e-17	1.0391e-14	233.531	243.942	224.233	136.204	161.301	153.721
WNT5A	ENSG00000114251	24825	-0.689852	4.14677	71.6255	2.62624e-17	1.17071e-14	13.7786	18.0943	17.7119	25.1962	26.9692	26.0724
GCLM	ENSG00000023909	24258	0.62053	5.06651	71.2745	3.13716e-17	1.38098e-14	46.4304	53.4871	52.2166	29.1237	35.6104	32.2944
SCD	ENSG00000099194	17594	-0.560651	8.42136	71.0382	3.53613e-17	1.53739e-14	438.697	541.176	453.69	680.453	673.355	716.555
SLC1A1	ENSG00000106688	97002	-0.814182	3.19849	70.9533	3.69158e-17	1.5854e-14	1.96307	2.14596	2.08338	3.62296	3.47449	3.57876
ARC	ENSG00000198576	3431	1.31918	1.33845	70.8522	3.88551e-17	1.64858e-14	30.8335	31.0197	32.5316	14.7532	11.2834	11.0113
SAT1	ENSG00000130066	3038	0.783498	3.35167	70.5431	4.55251e-17	1.90858e-14	138.36	120.038	125.806	87.3546	68.9621	63.3521
ADM	ENSG00000148926	2325	0.860242	2.92752	70.3021	5.13447e-17	2.12724e-14	133.166	112.083	136.019	79.3094	64.9709	62.2383
ZNF704	ENSG00000164684	246331	-0.662669	4.35448	70.0256	5.90669e-17	2.41872e-14	1.68922	2.18887	1.96006	3.06764	2.9737	3.00375
LAMA4	ENSG00000112769	147009	-0.759416	3.49564	69.9049	6.27912e-17	2.54167e-14	1.51599	1.83652	1.80608	3.13331	2.4062	3.00145
NRXN3	ENSG00000021645	1697919	-0.982873	2.3437	68.4923	1.28472e-16	5.14123e-14	0.056075	0.0654472	0.0587648	0.116266	0.105061	0.127627
IL6R	ENSG00000160712	64258	0.945077	2.48956	68.4613	1.59442e-16	6.30889e-14	3.01827	3.8484	3.5661	2.34069	1.16949	1.77492
MYH9	ENSG00000100345	106688	0.546631	8.12609	67.1681	2.53009e-16	9.89998e-14	79.148	108.449	95.6154	60.4584	61.5303	67.7296
MFSD3	ENSG00000167700	2144	-0.634232	4.53183	67.1249	2.56941e-16	9.94332e-14	241.448	271.926	253.199	404.729	350.155	411.273
PRTG	ENSG00000166450	131609	-0.741451	3.50186	66.8789	2.91078e-16	1.1142e-13	1.80591	2.09304	1.92747	3.10435	3.25299	3.19017
SLC9A3-AS1	ENSG00000225138	7649	-0.623838	4.58323	65.7033	5.30612e-16	2.00925e-13	62.6063	89.4184	72.2978	124.506	108.369	105.214
GRN	ENSG00000030582	7861	0.555242	6.46424	65.5509	5.70791e-16	2.1384e-13	400.945	425.677	387.99	259.037	266.128	285.548
GABARAPL1	ENSG00000139112	10671	0.624017	4.53443	65.2031	6.81569e-16	2.52654e-13	83.6061	80.2291	74.9615	59.6328	47.5894	45.0903
CALR	ENSG00000179218	5912	0.534809	8.53819	64.8102	8.32192e-16	3.05276e-13	1932.2	2642.48	2205.9	1466.17	1525.61	1586.74
CCN1	ENSG00000142871	3829	1.00945	4.04595	103.062	8.57795e-16	3.11424e-13	182.533	135.298	203.609	82.3396	101.304	71.8599
ASB13	ENSG00000196372	27729	-0.645146	4.2512	64.6939	8.8158e-16	3.16793e-13	16.9901	16.6227	14.8202	24.8523	23.7068	25.8612
COLEC12	ENSG00000158270	183986	-0.639075	4.28038	63.9329	1.29693e-15	4.6134e-13	2.31529	2.48398	2.68398	4.07176	3.51928	3.83562
NATD1	ENSG00000274180	14541	0.668739	3.93761	63.6069	1.53025e-15	5.38891e-13	35.8429	44.3997	37.333	26.1079	22.134	24.1678
DACH1	ENSG00000276644	429239	-0.561132	5.69268	63.3595	1.73496e-15	6.04934e-13	2.45145	3.34182	3.06523	4.23014	4.26724	4.29285
CTSA	ENSG00000064601	8806	0.565777	5.49794	63.3388	1.75327e-15	6.05326e-13	189.331	184.666	181.771	118.247	122.319	128.141
YPEL5	ENSG00000119801	13593	0.658719	3.9814	62.566	2.60377e-15	8.90237e-13	43.0641	43.1208	42.7982	32.5569	23.1751	24.4899
ZFYVE1	ENSG00000165861	57681	0.699814	3.61418	62.539	2.63094e-15	8.90877e-13	7.14057	8.96786	7.76954	5.2277	4.606	4.56014
SCG3	ENSG00000104112	39535	1.81762	0.164735	62.1654	3.18034e-15	1.06666e-12	1.39144	1.18765	1.28328	0.237777	0.441606	0.396667
JUN	ENSG00000177606	7204	0.526968	7.94321	62.1362	3.41965e-15	1.1361e-12	1140.13	1157.33	1361.56	960.406	809.344	728.561
IGDCC3	ENSG00000174498	50876	-0.841127	2.77117	61.9891	3.4821e-15	1.14603e-12	2.12095	3.36861	3.22434	5.01729	5.04304	5.14207
PKIA	ENSG00000171033	88928	-0.704571	3.55433	61.7731	3.88113e-15	1.26554e-12	3.20402	2.90399	2.94764	5.2448	4.31064	4.95376
MATK	ENSG00000007264	24160	-0.64217	4.08306	61.1375	5.35912e-15	1.73144e-12	15.2379	18.0741	16.3445	26.0094	22.496	27.3802
TARBP1	ENSG00000059588	87867	-0.548518	5.75345	60.8977	6.05277e-15	1.93777e-12	14.7447	15.479	15.022	22.2777	22.3577	20.3382
NOVA2	ENSG00000104967	40311	0.86282	2.60959	60.8469	6.26583e-15	1.98791e-12	4.88128	7.55172	5.307	3.62356	2.65512	3.23603
RP13-554M15.7	ENSG00000280287	4219	1.22009	1.3102	60.3309	8.07141e-15	2.53788e-12	19.0567	29.6777	25.4534	8.56975	9.71568	12.6717
BCAT1	ENSG00000060982	139078	-0.553928	5.42263	60.0611	9.25658e-15	2.88477e-12	7.37832	7.86064	7.43567	11.6829	11.0251	9.974
ASIC1	ENSG00000110881	26064	-0.573664	4.9695	59.9466	9.81093e-15	3.03072e-12	28.7908	30.0848	28.7114	44.6398	40.9189	42.3912
RPS27L	ENSG00000185088	32150	-0.635375	4.0797	59.7572	1.14618e-14	3.50991e-12	13.7543	10.9535	12.4403	22.7168	16.9525	17.1833
LGALS3	ENSG00000131981	21314	0.94281	2.18322	58.8234	1.73574e-14	5.26946e-12	9.49663	7.78378	7.89478	4.91938	4.45178	3.54508
ZYX	ENSG00000159840	9817	0.530126	6.16148	58.7223	1.8272e-14	5.49971e-12	251.516	280.039	251.683	173.615	179.39	178.842
AMOTL2	ENSG00000114019	20133	0.673025	3.65388	58.7005	1.84757e-14	5.51389e-12	21.4035	23.9826	24.3597	14.4386	15.0437	13.4189
ZCCHC12	ENSG00000174460	3145	0.59156	4.5277	58.5611	1.98321e-14	5.86896e-12	275.379	265.002	258.915	179.112	177.642	164.551
IER2	ENSG00000160888	4501	0.640092	3.95057	58.5463	2.00818e-14	5.89335e-12	118.302	126.399	135.074	96.5546	73.5303	69.0498
MAFF	ENSG00000185022	15741	1.44237	0.727863	58.1747	2.41342e-14	7.02406e-12	5.19731	3.77834	4.61975	2.06722	1.4467	1.40383
MGAT4B	ENSG00000161013	9356	0.523102	6.38255	57.9689	2.67948e-14	7.73448e-12	299.188	347.202	310.086	213.008	218.086	221.254
EDA2R	ENSG00000131080	43662	-0.748247	3.08933	57.4187	3.55331e-14	1.01734e-11	4.2805	4.80343	4.02821	8.91017	6.38045	6.33451
WDR1	ENSG00000071127	42611	0.517599	6.39866	56.8157	4.81477e-14	1.36739e-11	69.8794	72.5797	69.2954	45.8024	48.6507	50.6881
SLC37A4	ENSG00000137700	6793	-0.531591	5.64095	56.6764	5.16801e-14	1.45597e-11	189.372	178.793	176.26	270.596	247.403	255.413
CXCL16	ENSG00000161921	6396	0.752591	3.01615	56.4478	5.80484e-14	1.62241e-11	43.8861	52.4891	47.5933	30.4124	24.3296	28.8653
ACHE	ENSG00000087085	6981	1.24441	1.115	56.0074	7.26147e-14	2.01354e-11	12.3252	14.7971	11.8703	7.25083	4.67563	4.1865
OTUD1	ENSG00000165312	3303	0.710395	3.25201	55.8425	7.89664e-14	2.17256e-11	100.783	109.696	114.177	60.6427	69.4045	64.5279
SLC16A9	ENSG00000165449	85239	-0.843443	2.5186	55.4775	9.5071e-14	2.59537e-11	1.38175	1.54238	1.39873	2.79952	2.32429	2.48372
GAS2L1	ENSG00000185340	6204	0.845955	2.47856	55.1155	1.14287e-13	3.09595e-11	32.2849	38.0939	34.0738	20.2808	19.0872	17.5794
H2BC21	ENSG00000184678	2194	1.4956	0.504361	54.6054	1.48136e-13	3.98227e-11	27.002	27.108	30.4469	14.5019	7.61158	7.14777
CLCN7	ENSG00000103249	30151	0.518611	5.75365	54.5282	1.54074e-13	4.08097e-11	60.466	66.107	64.8954	40.4835	46.4246	44.2104
EPCAM	ENSG00000119888	42444	1.33101	0.870126	54.5275	1.54126e-13	4.08097e-11	1.89427	1.78844	1.79299	0.851846	0.679605	0.604604
LAMP1	ENSG00000185896	26434	0.511155	6.11532	54.4492	1.60388e-13	4.21508e-11	88.8452	99.5598	91.774	58.2672	67.4542	67.0113
CALCOCO1	ENSG00000012822	19229	0.565747	4.64423	54.6489	1.79435e-13	4.68072e-11	49.9543	44.197	46.4365	38.6584	29.4885	25.3562
CTSD	ENSG00000117984	11822	0.519711	5.60331	54.0465	1.96858e-13	5.09746e-11	144.788	147.285	147.7	94.1359	101.065	105.881
FBRS	ENSG00000156860	12380	0.497512	6.97344	53.8849	2.13719e-13	5.49368e-11	319.477	415.176	347.724	247.074	239.681	263.539
GPR50	ENSG00000102195	4882	0.797632	2.66553	53.5438	2.61468e-13	6.67237e-11	55.0402	48.7299	44.8595	37.1778	22.701	24.2379
NPLOC4	ENSG00000182446	91579	0.49557	6.92024	53.3584	2.79384e-13	7.07826e-11	43.1112	50.1093	47.4868	30.2973	31.9286	35.5795
RHBDD3	ENSG00000100263	8338	0.528814	5.22808	53.2973	2.88204e-13	7.24956e-11	164.009	161.9	155.871	108.84	107.062	111.994
PLIN4	ENSG00000167676	16286	1.18979	1.16765	53.0985	3.18879e-13	7.96427e-11	4.50372	7.64016	5.08819	2.66406	2.56352	2.1447
FBN2	ENSG00000138829	401277	-0.512393	5.71726	53.0435	3.2793e-13	8.13268e-11	3.13196	3.6722	3.01752	4.58798	4.57216	4.5689
ADGRA2	ENSG00000020181	60706	-0.659519	3.46106	52.3147	4.76249e-13	1.17284e-10	3.4737	4.93727	4.34585	7.52823	5.85199	6.30562
ULK1	ENSG00000177169	28529	0.501126	6.06873	52.1886	5.06727e-13	1.23923e-10	80.813	91.1515	78.7512	59.4126	55.37	58.8672
COL1A1	ENSG00000108821	17532	0.58223	4.19438	52.1085	5.27794e-13	1.28185e-10	32.2221	42.4938	39.2113	26.0259	23.1206	25.2897
KLHL21	ENSG00000162413	23884	0.544923	4.71694	51.7526	6.32654e-13	1.526e-10	35.9956	43.2828	39.5102	24.2209	26.3155	29.1888
BCHE	ENSG00000114200	64559	-1.08812	1.44191	51.7493	6.41338e-13	1.53642e-10	0.786554	1.05459	0.537006	2.11696	1.35217	1.51269
JUP	ENSG00000173801	32328	0.507498	5.62921	51.6725	6.58977e-13	1.56801e-10	49.9803	57.3706	56.0264	39.3902	36.1837	37.132
DNAJB1	ENSG00000132002	45623	0.490256	6.54431	51.3836	7.6531e-13	1.8088e-10	69.5171	76.3988	71.3001	43.9198	49.9311	57.7006
LPCAT4	ENSG00000176454	8564	-0.601747	3.92143	51.2412	8.20824e-13	1.92708e-10	44.1409	40.0237	42.7527	69.7446	61.5137	58.1816
OPTN	ENSG00000123240	38860	0.625651	3.65435	50.8677	9.92795e-13	2.31538e-10	10.6534	13.0092	12.0548	8.69004	6.97356	7.00721
PSMD11	ENSG00000108671	38941	0.482995	6.87521	50.6092	1.13252e-12	2.62386e-10	93.055	120.818	106.139	69.5242	78.9277	75.7109
STX3	ENSG00000166900	92427	0.532669	4.83111	50.5632	1.15937e-12	2.66851e-10	11.1558	10.8375	11.0332	8.00358	7.13691	7.28816
PRSS30P	ENSG00000172460	3177	-0.862636	2.2342	50.4462	1.23056e-12	2.81398e-10	30.4128	30.5439	33.2694	68.2828	50.8922	48.913
GCNT1	ENSG00000187210	231354	-0.741211	2.8485	50.3954	1.26282e-12	2.85223e-10	0.637121	0.777984	0.68712	1.20335	1.06962	1.16774
MLLT11	ENSG00000213190	9148	0.553709	4.447	50.3943	1.26348e-12	2.85223e-10	88.6593	84.946	83.4668	66.3198	53.6868	52.1296
MXD1	ENSG00000059728	45258	0.777363	2.63409	50.2151	1.38423e-12	3.10491e-10	4.93988	5.89629	4.83901	3.17955	2.8513	2.92956
ATP6V0A1	ENSG00000033627	63739	0.48739	6.3182	50.1808	1.40864e-12	3.13965e-10	42.7769	48.9509	41.1916	30.4839	31.3927	31.0455
GIPC3	ENSG00000179855	8064	0.70552	3.03436	50.1592	1.42634e-12	3.15912e-10	33.3217	44.5433	36.4906	26.3636	18.4499	23.6902
NREP	ENSG00000134986	334844	-0.994682	1.70134	49.7958	1.71393e-12	3.77236e-10	0.210625	0.16126	0.204548	0.414635	0.380852	0.336356
LDHA	ENSG00000134333	13866	-0.46781	8.41193	49.5494	1.9432e-12	4.25043e-10	616.51	630.239	625.247	893.073	825.268	824.384
SLC6A9	ENSG00000196517	39968	-0.59221	3.9033	49.3707	2.14999e-12	4.67371e-10	8.82288	9.51577	8.67408	16.4459	12.4209	11.129
CCND2	ENSG00000118971	35583	-0.520458	4.92503	49.0477	2.51866e-12	5.44154e-10	18.6905	25.3795	19.7237	33.6531	27.2846	28.6069
OGDHL	ENSG00000197444	27739	-0.589274	3.90725	48.9643	2.6182e-12	5.59277e-10	13.4244	12.9774	12.6201	20.3595	17.7874	19.5302
FNDC10	ENSG00000228594	2124	-0.669724	3.22248	48.9512	2.63578e-12	5.59277e-10	90.9806	117.9	97.9338	167.842	150.458	159.413
ZBTB12	ENSG00000204366	2474	-0.69234	3.0742	48.9508	2.6363e-12	5.59277e-10	68.7021	86.9867	79.6358	125.098	124.877	122.166
TBXA2R	ENSG00000006638	12369	1.24037	0.895612	48.6597	3.05791e-12	6.44834e-10	5.30275	8.09833	5.46899	2.63079	2.20931	2.93914
TRIB1	ENSG00000173334	8046	-0.522982	4.81775	48.558	3.22055e-12	6.75089e-10	89.3196	82.7693	88.2777	137.954	114.91	114.995
CSRNP1	ENSG00000144655	12708	0.788973	2.49178	48.4293	3.43902e-12	7.16618e-10	18.2588	15.2104	17.0339	9.84411	9.1391	9.76016
CASTOR2	ENSG00000274070	66824	0.569442	4.08305	48.3161	3.65873e-12	7.57916e-10	7.28231	10.9262	9.40174	6.29793	6.17953	5.70698
MID1	ENSG00000101871	388345	-0.488414	5.71985	48.2278	3.81096e-12	7.84835e-10	3.11095	3.78239	3.37494	4.97724	4.54263	4.59623
MVP	ENSG00000013364	27646	1.21006	0.94743	48.0055	4.26829e-12	8.73907e-10	2.57657	3.34018	2.78331	1.17703	1.12575	1.36656
MMAB	ENSG00000139428	19866	-0.541334	4.40691	47.6092	5.2241e-12	1.06342e-09	25.9513	26.9836	25.8363	38.0012	37.0638	37.4606
GPC6	ENSG00000183098	1181214	-0.58145	3.90232	47.5815	5.29855e-12	1.07238e-09	0.285996	0.310054	0.322134	0.485458	0.442129	0.420016
DBI	ENSG00000155368	5627	-0.575902	5.03084	53.583	5.43207e-12	1.09312e-09	168.953	108.06	143.509	205.87	205.183	207.755
SOX12	ENSG00000177732	4673	-0.479221	6.00785	47.5035	5.51367e-12	1.10323e-09	318.901	372.107	354.298	460.052	466.041	502.015
PKDCC	ENSG00000162878	10497	-0.631751	3.42105	47.3828	5.86358e-12	1.16662e-09	27.0765	23.26	21.669	36.5105	35.2893	38.0963
FAM83G	ENSG00000188522	35976	0.58384	3.8274	47.0055	7.10782e-12	1.40623e-09	13.1541	16.1185	13.7263	9.10527	8.48208	10.4816
SNAI2	ENSG00000019549	4143	-0.559194	4.10482	46.8109	7.84944e-12	1.54428e-09	106.564	93.8775	102.865	156.736	154.455	128.698
PYCR1	ENSG00000183010	10029	-0.476084	5.9591	46.727	8.1926e-12	1.60284e-09	160.898	152.471	156.991	224.887	198.002	219.982
FZD4	ENSG00000174804	9717	-0.634892	3.34754	46.4122	9.61987e-12	1.87168e-09	22.5	26.5767	25.1488	39.2925	34.3724	39.1736
CBARP	ENSG00000099625	9741	0.795127	2.36623	46.3498	9.93116e-12	1.92163e-09	20.3449	22.3337	17.882	12.5456	9.66289	12.0012
ID3	ENSG00000117318	1576	0.505971	4.88356	46.0758	1.14568e-11	2.20471e-09	696.763	594.371	699.101	410.652	491.766	476.274
ACTG1	ENSG00000184009	14435	0.444012	10.5112	45.6657	1.408e-11	2.69479e-09	3423.09	3754.79	3418.15	2286.37	2666.6	2682.97
FAM216A	ENSG00000204856	21971	-0.603049	3.56277	45.6079	1.45014e-11	2.76045e-09	13.7387	11.0416	13.701	19.4841	18.5875	19.434
TRERF1	ENSG00000124496	227121	-0.811514	2.26106	45.4465	1.57467e-11	2.98138e-09	0.419208	0.509946	0.446762	0.802326	0.785416	0.778358
FOSL1	ENSG00000175592	8525	1.5178	0.164123	45.4114	1.6031e-11	3.01898e-09	6.20468	4.957	5.85207	2.37504	1.33563	2.0904
APOE	ENSG00000130203	3603	0.766832	2.46552	45.2843	1.71057e-11	3.20423e-09	60.8764	60.8154	52.335	42.1466	28.4419	29.8743
SDK2	ENSG00000069188	310062	-0.529985	4.35753	45.0914	1.88761e-11	3.51715e-09	1.49896	1.8172	1.59264	2.43711	2.01729	2.4852
TRIB2	ENSG00000071575	25825	-0.700182	2.8385	44.893	2.08884e-11	3.87161e-09	6.25386	6.87869	5.86091	11.0322	9.49404	9.7712
GRIN2D	ENSG00000105464	51264	0.634208	3.25125	44.6977	2.30774e-11	4.25495e-09	5.94325	7.99906	6.58131	4.58436	3.79067	4.54695
GSN	ENSG00000148180	125050	0.54593	4.09715	44.6414	2.37512e-11	4.35637e-09	4.36526	5.30679	5.09171	3.52161	3.15045	3.2321
MIR22HG	ENSG00000186594	5682	1.20704	0.841345	44.6226	2.41183e-11	4.40078e-09	14.8947	9.36543	14.7328	6.36321	6.67971	3.63816
UBC	ENSG00000150991	5765	0.442126	8.43638	44.3049	2.82042e-11	5.11979e-09	2108.21	2149.23	2031.14	1570.16	1505.39	1469.06
VCL	ENSG00000035403	126171	0.453083	6.70978	44.2633	2.88091e-11	5.20278e-09	28.7202	30.0755	28.3085	20.9362	21.1593	20.3559
ATP5MC2	ENSG00000135390	44683	-0.455981	6.4604	44.2163	3.07656e-11	5.52777e-09	57.0583	42.208	50.9998	70.0896	67.0863	65.9976
FAT3	ENSG00000165323	671656	-0.635837	3.21877	44.1171	3.10418e-11	5.54908e-09	0.311862	0.332061	0.336137	0.494166	0.497273	0.501995
METTL7A	ENSG00000185432	9039	-0.611207	3.42802	44.2216	3.37563e-11	6.00385e-09	21.925	34.4574	29.1868	51.6797	35.8589	39.9827
CAVIN1	ENSG00000177469	20808	0.589914	3.5664	43.8769	3.50948e-11	6.21055e-09	17.8282	22.979	21.3751	14.1092	11.7102	14.5594
SMAD7	ENSG00000101665	31113	0.535223	4.17023	43.8053	3.64018e-11	6.40963e-09	20.3104	19.9961	21.7692	12.8991	15.1753	13.9986
SPHK1	ENSG00000176170	11277	0.685235	2.84884	43.4718	4.31617e-11	7.5621e-09	25.4539	24.7739	20.8451	15.0689	12.924	15.4234
SERTAD4	ENSG00000082497	13836	-0.837121	2.05596	43.4114	4.45156e-11	7.76071e-09	6.52457	6.33472	6.41698	11.6547	10.0948	12.0556
FIRRE	ENSG00000213468	142084	-0.62655	3.24561	43.399	4.47989e-11	7.77161e-09	1.70256	1.65783	1.36283	2.47851	2.51097	2.19241
THEM6	ENSG00000130193	9705	-0.594368	3.50535	43.3666	4.5545e-11	7.86231e-09	23.9812	31.609	28.9264	39.192	38.2474	47.2281
KLF4	ENSG00000136826	5631	0.791754	2.23941	43.173	5.03413e-11	8.64789e-09	33.4409	32.659	29.5824	23.7571	14.6937	15.8237
KLHL24	ENSG00000114796	48910	0.678013	2.87255	43.0181	5.45868e-11	9.33169e-09	4.65755	6.28803	5.79161	4.21361	2.90224	3.10432
LRRC8A	ENSG00000136802	35907	0.486606	4.88702	42.6752	6.49352e-11	1.10471e-08	24.5911	33.9554	29.0359	19.2323	19.6816	22.1946
NRN1	ENSG00000124785	9607	-0.55053	3.89765	42.6473	6.61355e-11	1.11973e-08	35.311	38.3666	40.3116	66.4631	46.934	50.3068
TTC39A	ENSG00000085831	57859	0.655787	2.98663	42.5155	7.03584e-11	1.18552e-08	5.02203	5.30194	4.83737	3.64938	2.89941	2.89522
TOM1	ENSG00000100284	48718	0.49669	4.64253	42.437	7.32388e-11	1.22818e-08	17.1112	19.9022	17.5127	12.3641	12.5272	12.9783
B4GALNT1	ENSG00000135454	9831	0.580752	3.55293	42.3501	7.65674e-11	1.27299e-08	43.3303	47.4426	38.877	28.245	27.7195	29.0758
STK39	ENSG00000198648	293576	-0.53714	4.0334	42.3484	7.66339e-11	1.27299e-08	1.40536	1.34614	1.36236	2.02962	1.97802	1.85991
ANXA2	ENSG00000182718	55750	0.457425	5.69399	42.2851	7.91537e-11	1.30867e-08	34.3461	32.8466	30.3042	26.1359	22.4117	21.2378
PTTG1IP	ENSG00000183255	24319	0.447865	6.26114	42.2624	8.00764e-11	1.31774e-08	108.259	116.81	105.666	77.8451	76.7541	83.1862
HMGA2	ENSG00000149948	141832	-0.452392	5.89941	42.0225	9.05271e-11	1.48279e-08	9.89039	11.7524	10.6597	14.5916	14.4557	14.2734
INPP5K	ENSG00000132376	22166	0.51962	4.22859	41.9906	9.20123e-11	1.50014e-08	30.0993	30.2561	29.9838	19.2148	21.2321	21.4176
ATP6V0D1	ENSG00000159720	43168	0.451115	5.89818	41.8137	1.00724e-10	1.63461e-08	48.8007	48.1851	47.8339	31.6095	35.0457	37.3356
SUN2	ENSG00000100242	59419	0.463136	5.36191	41.772	1.02894e-10	1.66216e-08	23.0622	25.603	24.2207	16.9525	17.3486	17.5511
PPP1R3E	ENSG00000235194	7208	-0.6129	3.25516	41.675	1.08126e-10	1.73871e-08	30.8211	30.6164	33.0816	52.9696	46.4422	42.5244
OLMALINC	ENSG00000235823	80945	-0.621811	3.17796	41.5118	1.17535e-10	1.88141e-08	2.38733	3.01637	2.55934	4.58284	3.62919	3.78672
ATG2A	ENSG00000110046	22666	0.45421	5.58243	41.2693	1.33054e-10	2.12019e-08	68.8588	78.2702	74.9848	50.3431	52.4117	56.1683
PTPRH	ENSG00000080031	28260	2.30594	-1.03153	41.2245	1.36141e-10	2.15962e-08	0.74869	0.747673	0.897638	0.153528	0.134303	0.176567
MCOLN1	ENSG00000090674	11386	0.535977	3.94759	41.1972	1.38058e-10	2.1802e-08	50.9778	47.3552	46.8609	31.2465	34.2674	32.9306
RSAD1	ENSG00000136444	7115	-0.473119	5.00309	41.149	1.41503e-10	2.22463e-08	119.742	110.758	111.238	153.567	152.243	160.399
SULF1	ENSG00000137573	194292	-0.834869	1.96423	41.0677	1.47508e-10	2.30873e-08	0.392032	0.426944	0.474377	0.915562	0.625107	0.715426
TNS3	ENSG00000136205	307405	-0.665184	2.86197	41.0267	1.50635e-10	2.34724e-08	0.486382	0.590605	0.574893	0.865654	0.76549	0.929861
RPL22L1	ENSG00000163584	5334	-0.455872	5.46091	41.0023	1.52684e-10	2.36869e-08	221.602	187.352	221.143	286.453	303.263	261.13
QPCT	ENSG00000115828	30496	0.646668	2.95783	40.7909	1.69943e-10	2.62487e-08	8.78807	9.36634	10.0096	5.78568	5.42629	6.40461
DDR2	ENSG00000162733	156033	-0.471642	4.98343	40.7416	1.74805e-10	2.68818e-08	4.9313	5.29122	5.18618	8.23065	6.89841	5.85675
ALDH1B1	ENSG00000137124	5960	-0.448447	5.72223	40.7032	1.77746e-10	2.72153e-08	200.456	249.869	230.831	294.221	292.043	323.882
SPINT1	ENSG00000166145	14190	0.691085	2.67762	40.6773	1.80117e-10	2.74588e-08	17.5944	17.2616	15.3741	12.3322	9.2545	8.99198
RNF165	ENSG00000141622	136332	-1.08817	1.02017	40.6702	1.80992e-10	2.74734e-08	0.243138	0.390329	0.204677	0.700138	0.451	0.596063
GPRC5C	ENSG00000170412	26803	0.707306	2.56981	40.5477	1.92466e-10	2.90896e-08	7.92019	8.90505	8.01313	5.31484	4.70125	4.8935
PPA2	ENSG00000138777	104991	-0.468206	5.02747	40.4755	1.99703e-10	3.00544e-08	8.57139	7.42382	7.58666	10.7099	10.4979	10.8834
SYBU	ENSG00000147642	117814	-0.612066	3.18763	40.4166	2.05819e-10	3.08431e-08	1.89166	1.84658	1.77277	2.80496	2.57078	2.89817
PLEKHM1	ENSG00000225190	54850	0.536093	3.88321	40.3961	2.07984e-10	3.10354e-08	8.92351	10.2725	9.71216	6.38082	6.42141	6.7319
MAP7D1	ENSG00000116871	25271	0.436328	6.29171	40.1931	2.30749e-10	3.42872e-08	92.9061	122.815	108.913	76.5722	74.4634	83.7476
FBLIM1	ENSG00000162458	29988	0.579878	3.40752	39.9216	2.65149e-10	3.92331e-08	12.841	13.2567	12.2939	9.01844	7.77105	8.41474
PURPL	ENSG00000250337	279281	-0.893344	1.66149	39.7666	2.87041e-10	4.21945e-08	0.232327	0.252186	0.221021	0.517841	0.424006	0.347122
HEY1	ENSG00000164683	5487	-0.425907	7.13884	39.7631	2.87559e-10	4.21945e-08	678.788	649.783	660.032	899.842	877.78	847.807
P2RY1	ENSG00000169860	6309	-0.569479	3.49712	39.7356	2.91629e-10	4.26141e-08	41.3613	44.4061	44.4969	61.4344	62.8057	65.3059
SLC35A2	ENSG00000102100	8779	0.490209	4.45845	39.6901	2.98508e-10	4.34391e-08	93.6712	88.873	82.5444	60.7881	63.4658	61.2225
DDIT3	ENSG00000175197	5150	0.88225	1.68323	39.595	3.13389e-10	4.54169e-08	29.0323	22.1853	20.852	13.9007	12.5285	12.1804
L1CAM	ENSG00000198910	24660	1.33029	0.32415	39.5775	3.16212e-10	4.56383e-08	2.11637	1.58671	2.70886	1.05564	0.769548	0.664844
TSC22D4	ENSG00000166925	15874	0.47634	4.70401	39.5362	3.22971e-10	4.64235e-08	55.5807	61.1301	56.7836	42.4102	38.1119	41.762
HTATIP2	ENSG00000109854	20098	0.480374	4.57088	39.1358	3.96453e-10	5.6754e-08	42.8816	41.3515	40.6421	31.1942	29.6865	27.0973
GATA2	ENSG00000179348	13775	0.471748	4.74323	39.0738	4.09252e-10	5.8349e-08	67.8386	69.2519	67.8915	47.1403	48.1074	49.8333
BTN3A2	ENSG00000186470	13162	-0.650814	2.84655	39.0454	4.15253e-10	5.89659e-08	13.0744	12.9615	12.2063	20.2178	18.5128	20.2551
SERPINF1	ENSG00000132386	15537	-0.501074	4.22261	38.9447	4.37664e-10	6.18987e-08	29.596	31.8828	28.6267	50.0321	36.8378	38.3093
HOXC4	ENSG00000198353	39100	-0.501879	4.18454	38.6598	5.09693e-10	7.17975e-08	11.9228	11.8686	11.0292	19.4927	13.2985	15.6421
GADD45A	ENSG00000116717	3134	0.483219	4.46356	38.6157	5.19022e-10	7.28203e-08	269.594	223.732	249.302	200.276	159.131	163.536
SULF2	ENSG00000196562	130269	-0.456336	5.01633	38.3947	5.79484e-10	8.09806e-08	6.48587	6.60802	5.89382	8.94811	7.85485	8.77157
CCNG1	ENSG00000113328	8583	-0.420017	6.91128	38.3605	5.89722e-10	8.20855e-08	340.102	371.269	378.11	491.176	484.653	455.12
SESN1	ENSG00000080546	108383	-0.504658	4.11353	38.3149	6.03661e-10	8.3695e-08	4.05396	4.03618	3.85405	6.03135	5.33682	5.28128
PALM2AKAP2	ENSG00000157654	674188	-0.478246	4.5218	38.2871	6.12332e-10	8.45088e-08	0.76365	0.941369	0.880457	1.11869	1.15745	1.24974
ARL6IP1	ENSG00000170540	9904	0.425967	6.27674	38.2807	6.14331e-10	8.45088e-08	259.205	288.326	268.255	195.527	205.176	194.905
SEZ6L2	ENSG00000174938	28392	0.457389	4.92267	37.9835	7.15368e-10	9.80249e-08	35.7949	39.5527	36.9299	27.2009	25.7466	27.2407
FKBP10	ENSG00000141756	10534	-0.414032	7.36989	37.8547	7.64194e-10	1.0431e-07	400.57	413.643	408.339	564.131	505.142	530.189
MAP1A	ENSG00000166963	20663	0.446519	5.1815	37.8085	7.82499e-10	1.06396e-07	55.0887	72.1475	57.2092	41.9598	42.5039	47.9174
VASH1	ENSG00000071246	21548	-0.478272	4.46056	37.7275	8.15652e-10	1.10477e-07	23.5656	26.7295	27.1551	37.1491	33.7127	34.9004
COL6A2	ENSG00000142173	34737	0.44465	5.15045	37.3078	1.01141e-09	1.36405e-07	33.3984	37.1942	36.4889	26.9578	22.9886	27.1899
SNX8	ENSG00000106266	102549	0.5391	3.60945	37.3035	1.01482e-09	1.36405e-07	3.4937	5.15101	4.18875	2.77826	2.70919	3.13494
FAM162A	ENSG00000114023	28159	-0.500889	4.053	37.0982	1.12618e-09	1.50796e-07	16.5302	12.9506	14.5338	21.2628	20.0291	20.0743
RETREG3	ENSG00000141699	31111	0.457666	4.8021	37.1266	1.14804e-09	1.53142e-07	24.1202	38.234	32.289	22.569	23.0816	21.6751
OTUD6B	ENSG00000155100	16900	-0.532534	3.66722	37.0384	1.16125e-09	1.54319e-07	18.3202	18.1518	19.063	22.5492	29.465	26.8681
DDIT4	ENSG00000168209	2118	-0.7435	4.34966	53.9275	1.16759e-09	1.54579e-07	219.438	242.75	189.635	471.493	280.624	319.393
HK2-DT	ENSG00000272711	1333	-0.856402	1.66853	36.8098	1.30566e-09	1.7221e-07	50.7918	57.5328	42.5008	94.3901	88.8349	85.5608
CA12	ENSG00000074410	60469	-0.770897	2.04375	36.7846	1.32262e-09	1.73796e-07	1.62119	1.51416	1.35641	2.6189	2.3349	2.59343
DEDD2	ENSG00000160570	21543	0.472424	4.44564	36.7711	1.33182e-09	1.74355e-07	37.7792	35.5628	33.1667	25.1075	24.2069	26.1069
TES	ENSG00000135269	48278	0.434799	5.32149	36.6302	1.43164e-09	1.86728e-07	27.4054	31.1223	28.006	22.8716	20.2043	19.7114
PLIN3	ENSG00000105355	29354	0.455601	4.76114	36.5835	1.46628e-09	1.90541e-07	28.9996	34.7374	33.3863	23.2301	20.7135	25.4009
ONECUT2	ENSG00000119547	55925	-0.487603	4.18805	36.5321	1.5055e-09	1.94918e-07	7.84399	8.60576	8.13445	11.5207	11.9987	10.3116
RANGAP1	ENSG00000100401	41409	0.402051	7.99385	36.3372	1.66416e-09	2.14671e-07	193.804	226.743	216.718	139.283	160.821	172.505
NECTIN2	ENSG00000130202	43049	0.425732	5.55053	36.173	1.81001e-09	2.32632e-07	34.4531	41.4469	37.6147	27.8502	27.4898	27.4706
NIPSNAP1	ENSG00000184117	26520	-0.420938	5.81149	36.1589	1.82314e-09	2.33468e-07	57.4956	50.8726	55.6383	75.5835	68.7239	71.6591
ADGRL3	ENSG00000150471	878010	-0.571522	3.24173	36.1212	1.85874e-09	2.37057e-07	0.222502	0.31017	0.252321	0.410145	0.356194	0.374271
LINC00857	ENSG00000237523	12286	1.11264	0.733507	36.115	1.86463e-09	2.37057e-07	6.19963	5.15934	4.95535	2.53084	1.79175	3.07504
MED15	ENSG00000099917	91720	0.416572	5.97994	35.9009	2.08118e-09	2.63636e-07	22.8835	24.7516	23.8406	17.6285	16.5025	18.3958
SPIN3	ENSG00000204271	177530	-0.526572	3.62505	35.712	2.29295e-09	2.89422e-07	1.75989	1.65743	1.7242	2.47651	2.57403	2.23248
NPC1	ENSG00000141458	80323	0.430795	5.26698	35.672	2.3405e-09	2.94368e-07	16.3403	17.761	15.896	12.1355	12.1154	12.1315
SNHG4	ENSG00000281398	10798	-0.446816	4.83893	35.6616	2.35329e-09	2.94923e-07	70.4743	65.1533	67.4236	80.6959	102.284	89.12
ADAMTS1	ENSG00000154734	9655	-0.416792	5.84654	35.553	2.49374e-09	3.11417e-07	153.544	158.62	151.074	238.916	174.852	193.508
TBC1D4	ENSG00000136111	198667	-0.410356	6.24738	35.4549	2.61635e-09	3.25574e-07	9.47492	10.4346	9.91704	12.4846	13.2279	13.1682
MALAT1	ENSG00000251562	8829	0.451004	5.3312	36.9624	2.81441e-09	3.48208e-07	132.202	172.485	174.497	136.777	115.982	90.9907
PLA2G15	ENSG00000103066	15755	0.551159	3.35242	35.3103	2.81802e-09	3.48208e-07	21.8899	25.3321	22.6488	15.5593	15.7068	15.4736
PPP6R1	ENSG00000105063	29239	0.403248	6.85107	35.2985	2.8351e-09	3.49094e-07	126.513	139.71	142.284	91.6291	104.546	106.83
ETAA1	ENSG00000143971	14768	-0.542339	3.43807	35.2598	2.89198e-09	3.54138e-07	18.4817	16.639	18.7804	25.8535	28.9899	22.3965
PKNOX2	ENSG00000165495	268703	-0.545479	3.40989	35.257	2.89617e-09	3.54138e-07	0.824157	1.00477	1.08567	1.49358	1.23734	1.42723
UPF1	ENSG00000005007	36272	0.403161	6.78223	35.1886	2.99959e-09	3.65514e-07	102.916	108.349	102.666	70.4136	78.9804	83.4633
RIOK3	ENSG00000101782	33317	0.428323	5.24766	35.1617	3.04142e-09	3.69333e-07	38.8016	42.6785	37.3843	28.4541	30.1655	28.0279
SIRT7	ENSG00000187531	9385	0.465883	4.37049	35.0951	3.14719e-09	3.80864e-07	78.1541	78.7984	74.8719	51.2383	55.5663	57.9529
H2AC11	ENSG00000196787	2250	1.7238	-0.588378	34.9293	3.42674e-09	4.13274e-07	11.2842	12.8688	14.6566	4.49938	5.39792	1.58406
SSPOP	ENSG00000197558	57938	-0.829502	1.72039	35.0802	3.74337e-09	4.4992e-07	0.900785	1.59382	1.18215	2.90804	1.50669	1.94392
KLF15	ENSG00000163884	14774	-0.64262	2.64703	34.5929	4.07299e-09	4.87872e-07	8.30623	11.8121	9.78701	15.9561	15.3111	14.3781
TBL1X	ENSG00000101849	277718	-0.414434	5.64572	34.5627	4.13663e-09	4.93816e-07	4.17748	5.32571	4.55491	6.16574	6.08156	6.09856
MFGE8	ENSG00000140545	14699	0.413369	5.68837	34.5396	4.18608e-09	4.98031e-07	116.593	121.439	125.752	97.8486	84.8475	85.5452
UBR4	ENSG00000127481	135757	0.401218	6.55643	34.5032	4.26502e-09	5.04083e-07	22.4115	26.822	22.5724	17.3166	17.4119	18.5247
ITGA7	ENSG00000135424	31476	0.499255	3.8307	34.5029	4.26558e-09	5.04083e-07	14.9003	16.4339	16.7095	12.5206	10.2976	10.5081
CFDP1	ENSG00000153774	139806	-0.446349	4.66894	34.4592	4.36247e-09	5.13809e-07	5.01433	4.43322	4.48172	6.455	6.23311	5.98587
CLTB	ENSG00000175416	24039	0.411506	5.76091	34.4435	4.39782e-09	5.16245e-07	73.9034	80.8965	79.144	55.8001	53.6495	63.0126
CREBRF	ENSG00000164463	82933	0.703035	2.25069	34.4038	4.48849e-09	5.25139e-07	2.28759	2.06651	2.03918	1.41252	1.35464	1.10019
SLC6A15	ENSG00000072041	54139	-0.41594	5.49698	34.3346	4.65093e-09	5.42341e-07	21.4554	22.5638	20.8352	27.7417	29.0795	28.0976
RP6-24A23.3	ENSG00000237863	3213	-0.697335	2.28924	34.3141	4.7002e-09	5.46278e-07	31.389	38.7263	34.2125	62.7915	48.1957	54.5769
DYRK1B	ENSG00000105204	8852	0.523081	3.54174	34.2701	4.80742e-09	5.56902e-07	43.1828	51.1867	46.4245	32.349	32.4145	31.2446
B4GALNT4	ENSG00000182272	12619	-0.492187	3.89927	34.2026	4.97725e-09	5.74685e-07	27.8887	31.6895	29.4165	44.8115	36.7541	41.1236
LRP10	ENSG00000197324	9974	0.424507	5.14445	33.9916	5.54713e-09	6.38391e-07	110.45	141.229	118.18	93.815	84.0212	91.9087
GTF3C6	ENSG00000155115	9185	-0.418033	5.35304	33.9869	5.57523e-09	6.39535e-07	126.387	98.4915	119.494	149.504	154.874	148.852
TFE3	ENSG00000068323	14685	0.431434	4.94621	33.9543	5.6545e-09	6.46522e-07	64.8355	81.6936	72.7822	53.3781	51.3809	54.4633
HNRNPA3	ENSG00000170144	11396	-0.385445	8.64082	33.8151	6.07382e-09	6.92219e-07	971.69	976.214	812.853	1138.1	1189.05	1210.04
DHRS4-AS1	ENSG00000215256	114337	-0.594722	2.91382	33.7837	6.17438e-09	7.00841e-07	1.72713	1.56052	1.42732	2.82702	2.12448	2.0636
MAFB	ENSG00000204103	3389	0.597517	2.88801	33.7784	6.18927e-09	7.00841e-07	73.6689	79.2031	85.3309	53.7696	52.4123	48.1669
COL25A1	ENSG00000188517	494028	-0.614427	2.77572	33.6943	6.46283e-09	7.29472e-07	0.311213	0.365915	0.309798	0.554747	0.459419	0.467496
SEMA6D	ENSG00000137872	590128	-0.818121	1.66528	33.5985	6.78894e-09	7.63832e-07	0.103974	0.122	0.121794	0.194831	0.217385	0.188436
GNS	ENSG00000135677	45987	0.406494	5.74779	33.5754	6.86984e-09	7.70472e-07	37.7884	43.5297	39.7716	29.4674	30.6195	29.4822
RHBDD2	ENSG00000005486	46325	0.419011	5.22878	33.5598	6.92511e-09	7.74205e-07	26.5055	30.441	27.2336	20.2613	19.6632	21.7734
PRSS23	ENSG00000150687	161852	0.477513	4.02457	33.5343	7.01666e-09	7.81958e-07	3.59927	3.51992	3.48465	2.7298	2.2465	2.50158
COL14A1	ENSG00000187955	313794	-0.731135	2.06129	33.4533	7.3151e-09	8.08174e-07	0.260715	0.311735	0.326056	0.571498	0.391886	0.492947
ARID3B	ENSG00000179361	56926	0.406499	5.70444	33.4526	7.31755e-09	8.08174e-07	27.1694	36.8008	31.1338	23.0173	23.1888	23.9922
KCTD12	ENSG00000178695	6231	-0.393963	6.68508	33.4518	7.32075e-09	8.08174e-07	365.253	488.553	445.382	555.073	538.095	577.95
WTIP	ENSG00000142279	30547	0.658371	2.45617	33.4078	7.4879e-09	8.24044e-07	5.61036	7.40371	6.92028	4.37936	3.87655	4.0837
KCNJ12	ENSG00000184185	43514	-0.679904	2.32915	33.3139	7.85837e-09	8.62119e-07	2.17184	3.39901	2.42903	4.28744	3.78547	4.43941
MAP1LC3B	ENSG00000140941	20827	0.411121	5.42692	33.2667	8.05134e-09	8.80547e-07	70.0626	75.1114	68.9793	52.6356	51.7912	53.5639
SPR	ENSG00000116096	4777	0.483403	3.9124	33.2114	8.2838e-09	9.03165e-07	118.11	103.534	110.808	73.5679	77.8628	82.3699
DNPH1	ENSG00000112667	3853	-0.425149	4.98863	33.1809	8.41437e-09	9.12797e-07	223.13	189.294	223.848	286.018	265.768	288.609
FAM193A	ENSG00000125386	195927	0.435795	4.71388	33.1787	8.42399e-09	9.12797e-07	4.35196	4.84891	4.78618	3.32535	3.61086	3.20892
RABGGTB	ENSG00000137955	8890	-0.394433	6.44119	33.1411	8.59002e-09	9.27933e-07	272.19	240.755	252.436	341.385	355.975	292.588
RHBDF1	ENSG00000007384	18297	0.5116	3.55983	33.0206	9.13733e-09	9.84038e-07	22.7033	23.2242	22.691	16.994	16.3043	13.9862
GPM6A	ENSG00000150625	369731	-0.766538	1.86709	32.9985	9.24174e-09	9.92248e-07	0.249884	0.182026	0.217265	0.414627	0.375711	0.300762
PCYT1B	ENSG00000102230	114591	0.698823	2.18698	32.9076	9.68415e-09	1.03659e-06	1.15707	1.78242	1.52009	0.889767	0.887653	0.901991
TACC3	ENSG00000013810	32314	0.387497	7.09569	32.8982	9.73096e-09	1.03844e-06	134.357	155.065	146.799	100.968	110.736	115.172
CREBBP	ENSG00000005339	155660	0.394072	6.32167	32.8652	9.9264e-09	1.05472e-06	15.4138	20.5671	17.1766	11.6462	13.6641	14.2556
PEA15	ENSG00000162734	9997	0.403537	5.66473	32.8562	9.94337e-09	1.05472e-06	179.473	172.137	172.634	123.69	135.917	129.774
FAM241B	ENSG00000171224	3350	0.559586	3.10986	32.8444	1.00238e-08	1.06005e-06	106.737	76.154	93.6442	59.3602	66.1648	59.5797
HSPB1	ENSG00000106211	1623	0.429097	4.8019	32.7354	1.05809e-08	1.11364e-06	623.137	581.981	582.472	499.898	390.065	415.048
GNA11	ENSG00000088256	29638	0.396615	6.06011	32.7344	1.05937e-08	1.11364e-06	64.8917	87.8992	80.1981	54.4569	58.0107	60.7292
P4HA2	ENSG00000072682	105169	0.460884	4.1858	32.7197	1.06668e-08	1.11798e-06	5.67329	6.70435	5.82911	4.68926	4.07802	4.19554
FGFR2	ENSG00000066468	120127	-0.4618	4.17837	32.7071	1.07362e-08	1.12191e-06	3.42866	4.17578	3.89961	5.15277	4.94146	5.4177
OXLD1	ENSG00000204237	1600	-0.484389	3.85667	32.7008	1.07712e-08	1.12224e-06	229.652	231.835	220.906	342.124	299.838	295.824
JMJD6	ENSG00000070495	13968	0.434222	4.67018	32.6679	1.09547e-08	1.138e-06	64.8311	61.7961	63.2607	42.7615	46.9536	48.3282
ACTB	ENSG00000075624	37494	0.375701	10.5691	32.7	1.09992e-08	1.13926e-06	1196.49	1566.28	1404.28	891.831	1109.47	1141.85
PSAP	ENSG00000197746	35028	0.38231	7.70529	32.6348	1.11428e-08	1.15075e-06	213.988	207.526	190.802	159.577	150.027	151.731
PLP2	ENSG00000102007	3338	0.769731	1.8149	32.5273	1.17763e-08	1.21262e-06	37.8198	41.7305	40.0242	25.7791	20.2392	22.6362
TMEM255A	ENSG00000125355	52907	-0.753024	1.90334	32.5093	1.18858e-08	1.22032e-06	1.42634	1.58267	1.7101	2.96588	2.23821	2.57339
SLC1A3	ENSG00000079215	91747	-0.456818	4.23346	32.4942	1.1983e-08	1.22673e-06	4.88898	5.55276	5.22568	5.89545	7.40492	7.7695
DNAJC12	ENSG00000108176	41520	-0.589501	2.86693	32.4638	1.21675e-08	1.242e-06	4.62024	3.92036	4.05273	6.77485	5.61268	6.26643
PAG1	ENSG00000076641	144259	-0.469546	4.03307	32.4263	1.24046e-08	1.26254e-06	2.47866	3.26025	2.90144	3.58402	4.09379	4.02717
VGF	ENSG00000128564	3061	1.41279	-0.148751	32.4191	1.24505e-08	1.26281e-06	11.7506	15.8507	9.39221	6.61458	2.47985	4.42461
POLR3G	ENSG00000113356	42810	-0.524145	3.3955	32.4147	1.24789e-08	1.26281e-06	6.39204	5.52054	6.26132	8.14159	9.53951	8.04242
SHISA2	ENSG00000180730	7420	0.436788	4.56861	32.3677	1.27844e-08	1.29002e-06	94.3839	126.771	113.617	79.5232	82.7625	79.7368
ZFAND3	ENSG00000156639	334898	0.413754	5.13528	32.2502	1.35812e-08	1.3665e-06	3.30839	3.99813	3.59542	2.89766	2.46834	2.6521
KLF9	ENSG00000119138	30054	-0.455751	4.22359	32.2474	1.3626e-08	1.36711e-06	12.8832	17.9146	16.853	23.6034	19.145	21.133
SFXN5	ENSG00000144040	133584	0.455794	4.21191	32.23	1.37228e-08	1.37291e-06	4.73577	5.19038	4.63349	3.39948	3.6879	3.32978
ALKBH2	ENSG00000189046	5444	-0.512491	3.47364	31.9931	1.55018e-08	1.54649e-06	52.7265	51.4618	47.5286	75.3134	71.6694	65.862
DLX1	ENSG00000144355	4938	-0.503342	3.56521	31.9544	1.58141e-08	1.57319e-06	57.8438	63.2327	58.221	83.6166	83.0102	82.7158
OAS3	ENSG00000111331	38410	0.597139	2.77316	31.9237	1.60659e-08	1.59374e-06	5.52681	7.11051	6.80246	3.82172	4.26873	4.47257
ALAS1	ENSG00000023330	16242	0.421119	4.86528	31.9107	1.61737e-08	1.59699e-06	65.7848	65.2859	55.2888	42.6069	44.3523	49.6373
SLC9A5	ENSG00000135740	34509	-0.572607	2.95436	31.9088	1.61894e-08	1.59699e-06	5.10929	5.30644	5.88072	9.0523	7.54485	7.16773
HMGB1	ENSG00000189403	160894	-0.376137	8.02642	31.8362	1.68192e-08	1.65449e-06	46.1486	37.9234	43.6678	53.0469	56.379	53.7809
SLC18B1	ENSG00000146409	43970	-0.423713	4.77703	31.728	1.77684e-08	1.74298e-06	16.4247	15.9467	15.8653	21.7905	20.7336	21.0428
ZFPM1	ENSG00000179588	83752	0.558502	3.03868	31.7084	1.79489e-08	1.7558e-06	3.36835	3.82162	3.39231	2.25348	2.32931	2.45973
CFAP97	ENSG00000164323	49840	-0.460173	4.09157	31.6826	1.81885e-08	1.77431e-06	7.93848	8.77715	9.38208	12.2889	11.7579	11.1558
TAOK2	ENSG00000149930	18394	0.385447	6.42127	31.634	1.86493e-08	1.81424e-06	145.969	173.667	160.39	115.658	119.264	125.173
HCN2	ENSG00000099822	27279	0.730104	1.94708	31.5766	1.92083e-08	1.86347e-06	4.7571	5.82355	5.33153	2.67732	3.36702	3.34477
IQCE	ENSG00000106012	55762	0.423109	4.75746	31.5544	1.94299e-08	1.87979e-06	15.4935	18.3284	16.6804	11.4636	12.5783	12.8601
PODXL	ENSG00000128567	57956	-0.441805	4.37215	31.5355	1.96198e-08	1.89296e-06	8.28708	9.87049	9.33756	11.9529	11.6568	12.9636
SNTG2-AS1	ENSG00000235688	648	-0.992186	0.891428	31.4923	2.00604e-08	1.93018e-06	62.0373	49.5141	56.1107	143.953	89.0282	95.7038
PRKX	ENSG00000183943	109310	-0.440654	4.38234	31.4523	2.04784e-08	1.96171e-06	4.50993	5.11878	5.05132	6.8005	6.20127	6.52768
HELZ2	ENSG00000130589	16154	0.448115	4.24763	31.4513	2.05317e-08	1.96171e-06	33.4864	48.008	42.0851	32.4986	26.5966	29.4327
ZNF711	ENSG00000147180	29372	-0.395631	5.62342	31.445	2.05552e-08	1.96171e-06	44.1091	42.2561	45.0252	59.0122	57.9158	52.9792
LRRC47	ENSG00000130764	17940	0.407074	5.17666	31.4169	2.08553e-08	1.98497e-06	60.9736	76.5116	71.5958	47.3612	54.4982	52.5681
TEX15	ENSG00000133863	81465	-0.569603	2.93693	31.3154	2.19737e-08	2.08578e-06	2.10372	2.24784	2.48073	3.09786	3.5408	3.29879
SPTAN1	ENSG00000197694	81105	0.377005	7.22445	31.2755	2.24301e-08	2.12339e-06	58.3395	67.4353	63.6592	45.9252	48.2657	48.8226
UQCRB	ENSG00000156467	12600	-0.40933	6.00418	32.5512	2.26284e-08	2.13641e-06	155.046	105.77	134.42	178.024	179.288	160.669
MAPK8IP2	ENSG00000008735	13189	0.395143	5.55393	31.1944	2.33862e-08	2.20205e-06	109.889	137.597	120.723	92.2193	85.8709	96.0418
PCBP4	ENSG00000090097	16563	0.527845	3.24971	31.0781	2.48303e-08	2.3318e-06	18.6078	21.9229	20.9824	16.8522	12.1908	12.7391
TMEM147-AS1	ENSG00000236144	5292	-0.428034	4.56836	31.0478	2.52208e-08	2.36217e-06	113.546	114.013	118.719	159.872	152.62	145.071
CDC25B	ENSG00000101224	19350	0.384796	6.1553	31.0267	2.54968e-08	2.38169e-06	120.533	136.413	122.313	94.3974	91.796	98.5434
CYTH2	ENSG00000105443	13107	0.394487	5.45276	30.7472	2.9446e-08	2.7416e-06	107.455	123.591	113.93	88.8239	85.3657	83.1551
SUCLG2	ENSG00000172340	294153	-0.433146	4.42733	30.7432	2.95056e-08	2.7416e-06	1.84616	1.86494	1.92599	2.67708	2.39735	2.39909
SYT14	ENSG00000143469	270467	0.804484	1.53671	30.7264	2.97623e-08	2.75818e-06	0.344201	0.468728	0.415805	0.208539	0.249784	0.229292
HILPDA	ENSG00000135245	2570	-0.530855	3.19744	30.6624	3.07604e-08	2.8432e-06	97.9688	81.6059	82.9124	143.779	112.238	117.603
SLC35F6	ENSG00000213699	16948	0.412429	4.87139	30.6267	3.13377e-08	2.88898e-06	50.8101	69.9542	58.823	40.7894	46.4461	44.7515
PRKAG2-AS1	ENSG00000239911	2182	-0.866151	1.27841	30.6189	3.14571e-08	2.89241e-06	23.9183	24.7465	20.9262	44.0762	37.9193	42.7958
HK2	ENSG00000159399	59233	-0.389898	5.62153	30.5374	3.28073e-08	3.00871e-06	19.0982	24.3094	22.0269	27.7609	28.3088	27.8955
ASS1	ENSG00000130707	56314	-0.436711	4.33491	30.5316	3.29763e-08	3.01635e-06	8.52871	10.2556	8.84404	14.754	11.2149	10.6961
SCN3B	ENSG00000166257	26058	1.06356	0.585018	30.4821	3.37552e-08	3.0796e-06	2.32761	2.46259	2.07678	1.13776	0.844785	1.23099
RMC1	ENSG00000141452	28353	0.436121	4.31608	30.3539	3.60609e-08	3.28145e-06	25.9192	23.7642	23.4708	16.8326	18.5534	17.7748
JCAD	ENSG00000165757	102692	-0.514014	3.32351	30.286	3.73452e-08	3.38956e-06	2.11527	2.54525	2.61021	3.28842	3.17849	3.68589
TMEM54	ENSG00000121900	6845	0.498692	3.45224	30.1425	4.02117e-08	3.64035e-06	57.9049	58.3065	53.2422	43.4186	38.8136	35.6154
REXO1	ENSG00000079313	33236	0.39728	5.2181	30.1313	4.04463e-08	3.6522e-06	34.2277	43.9833	37.6535	26.8046	28.0922	31.1846
HMGCS1	ENSG00000112972	26043	-0.392977	5.36336	30.1051	4.09946e-08	3.69224e-06	40.1067	43.2404	40.6829	47.9245	53.7767	57.9996
DHTKD1	ENSG00000181192	54268	-0.397972	5.19125	30.081	4.15082e-08	3.72896e-06	16.284	18.8186	17.6538	24.1181	21.3312	22.6978
ESD	ENSG00000139684	26165	-0.390602	5.42769	30.0141	4.29645e-08	3.84997e-06	43.1812	41.6032	44.242	53.2007	57.8487	55.141
MACROD1	ENSG00000133315	167556	-0.463099	3.8643	29.9906	4.34888e-08	3.88706e-06	2.30661	2.19045	2.1044	3.25833	2.78162	2.90566
TGFB1	ENSG00000105329	52336	0.428245	4.40552	29.9558	4.42766e-08	3.94746e-06	13.2332	15.8648	13.1192	11.1778	8.99249	10.5557
COL13A1	ENSG00000197467	162396	-0.860661	1.25979	29.9253	4.54221e-08	4.03935e-06	0.295316	0.38069	0.24993	0.779238	0.420684	0.452113
SLC7A2	ENSG00000003989	73486	-0.417462	4.61998	29.8553	4.66309e-08	4.13641e-06	7.80259	9.45645	8.75653	10.283	11.9824	11.7663
ZFHX4	ENSG00000091656	186043	-0.421711	4.52437	29.8405	4.69879e-08	4.1576e-06	2.80525	3.59644	3.20426	4.01897	4.39024	4.18785
MIDN	ENSG00000167470	10591	0.400344	5.06017	29.8277	4.73054e-08	4.16609e-06	90.4972	125.834	110.098	84.5944	77.0478	80.295
LLGL2	ENSG00000073350	50130	0.432958	4.3053	29.8268	4.73204e-08	4.16609e-06	13.3653	13.6594	14.0676	9.93869	9.79706	10.1386
LTA4H	ENSG00000111144	42768	-0.376885	6.16609	29.7755	4.85907e-08	4.26725e-06	47.5586	41.1154	43.6548	56.9795	55.0747	56.9689
MYC	ENSG00000136997	7518	-0.382784	5.73324	29.7231	4.99369e-08	4.37312e-06	191.185	164.049	200.765	235.267	245.758	232.394
PSMD2	ENSG00000175166	9853	0.365998	7.47986	29.7183	5.00446e-08	4.37312e-06	600.546	658.98	595.326	459.057	469.949	482.333
CDHR3	ENSG00000128536	159637	-0.762562	1.68998	29.7081	5.03088e-08	4.37971e-06	0.393196	0.553943	0.391968	0.693051	0.732278	0.79929
MEF2D	ENSG00000116604	37053	0.416552	4.60737	29.7058	5.03687e-08	4.37971e-06	22.5362	24.1192	21.6112	17.8959	15.8974	16.3908
SACS	ENSG00000151835	145075	-0.393661	5.23714	29.6467	5.19283e-08	4.50421e-06	6.71844	6.94234	6.7203	8.29906	8.96824	9.01139
FAM210B	ENSG00000124098	9690	-0.422357	4.48293	29.6317	5.23295e-08	4.52785e-06	56.625	57.7434	64.3125	81.2665	74.1065	79.5955
RP1-63M2.7	ENSG00000275223	723	1.31257	-0.0807922	29.5497	5.45909e-08	4.71195e-06	52.6754	47.6249	61.9854	21.0033	27.2976	15.7749
CREB3L1	ENSG00000157613	43748	0.847708	1.27174	29.5185	5.54755e-08	4.77659e-06	1.7572	2.41488	2.20343	1.50415	1.00637	0.94505
PBX1	ENSG00000185630	343713	-0.385752	5.46286	29.421	5.83396e-08	5.01094e-06	2.96295	3.7772	3.37774	4.5001	4.30212	4.14574
CDCA7	ENSG00000144354	14178	-0.37777	5.91047	29.374	5.97712e-08	5.12141e-06	111.227	108.625	114.747	142.603	147.394	137.206
GOLGA3	ENSG00000090615	60165	0.3734	6.2309	29.3557	6.04249e-08	5.16486e-06	35.3659	50.1939	42.8374	30.6962	33.0557	33.1859
IFIT1	ENSG00000185745	13942	-0.953706	0.895642	29.2822	6.26699e-08	5.34379e-06	2.93397	2.30133	2.72923	5.34219	5.06345	4.80604
HNRNPDL	ENSG00000152795	7898	-0.360509	7.96239	29.2135	6.49307e-08	5.52319e-06	915.738	778.997	811.743	1046.4	1104.22	1015.27
TUBB4B	ENSG00000188229	2421	0.359652	8.10303	29.1681	6.64748e-08	5.64091e-06	3774.82	3966.8	3854.86	2583.62	3017.83	3263.23
PAQR8	ENSG00000170915	46357	-0.496756	3.39552	29.1594	6.67698e-08	5.65232e-06	4.99012	6.46552	5.59983	9.18771	7.1885	7.18102
NHS	ENSG00000188158	360795	-0.841942	1.28679	29.1089	6.85325e-08	5.78762e-06	0.142697	0.138816	0.14765	0.304643	0.237743	0.213377
DSCC1	ENSG00000136982	21919	-0.423146	4.3882	29.0744	6.97646e-08	5.87759e-06	25.8051	24.7776	23.2621	32.9244	34.3542	30.0819
MYO15B	ENSG00000266714	38792	-0.646326	2.46126	30.1565	7.10081e-08	5.96807e-06	3.25434	3.6312	3.05167	7.28857	4.18756	3.80376
GAA	ENSG00000171298	18326	-0.373255	6.07499	29.0255	7.15476e-08	5.99909e-06	92.9399	100.906	97.2185	128.713	120.784	120.464
IMPACT	ENSG00000154059	26898	-0.415958	4.51936	29.0086	7.21738e-08	6.03723e-06	21.4742	22.4313	22.2884	30.7548	27.487	28.4357
ABTB1	ENSG00000114626	7992	0.568528	2.7721	28.9752	7.34272e-08	6.12752e-06	30.5333	29.7672	31.9524	23.9772	18.7111	18.3737
TEX14	ENSG00000121101	135378	1.28381	-0.0563865	28.8644	7.77502e-08	6.46272e-06	0.296947	0.283249	0.293563	0.0961462	0.140178	0.11584
KIAA0895L	ENSG00000196123	8442	-0.407239	4.69406	28.8629	7.7811e-08	6.46272e-06	83.0412	79.8137	75.8233	114.609	96.7511	99.7216
RP11-74E22.8	ENSG00000277200	3147	1.035	0.578363	28.8252	7.93382e-08	6.57406e-06	16.5839	20.8883	19.0772	10.3401	8.6835	7.92786
TCEAL8	ENSG00000180964	2198	-0.388713	5.21649	28.8037	8.03697e-08	6.64389e-06	458.84	378.821	487.417	592.507	563.959	551.323
SCML1	ENSG00000047634	17540	-0.378964	5.59514	28.7877	8.08892e-08	6.67118e-06	70.3255	73.7056	73.3731	93.0897	95.3397	89.1238
ANP32A	ENSG00000140350	42363	-0.360869	7.35507	28.771	8.15918e-08	6.7134e-06	102.32	108.583	96.5875	123.054	131.271	132.964
OIP5-AS1	ENSG00000247556	25748	-0.390027	5.16073	28.7582	8.213e-08	6.74194e-06	34.2115	38.8121	36.1573	49.3722	47.2289	43.742
TMEM104	ENSG00000109066	63255	0.406898	4.66027	28.6448	8.70806e-08	7.1317e-06	12.9223	14.7593	13.7153	8.80245	10.7403	11.055
FREM2	ENSG00000150893	200055	-0.448523	3.91984	28.6201	8.81994e-08	7.20657e-06	1.79441	2.04584	1.95697	2.30972	2.6295	2.81133
FZR1	ENSG00000105325	32024	0.375658	5.71269	28.6053	8.88763e-08	7.24506e-06	50.3887	60.9454	56.8751	38.748	41.8605	46.3659
AKAP8L	ENSG00000011243	39092	0.383333	5.34383	28.5951	8.93468e-08	7.2666e-06	35.8117	35.4328	35.4522	27.8762	26.6607	25.8202
AMER1	ENSG00000184675	20592	-0.469534	3.63645	28.5718	9.04287e-08	7.32209e-06	14.3163	16.4174	15.1113	19.3842	21.1594	21.6701
TKFC	ENSG00000149476	20076	-0.419465	4.38842	28.5714	9.04449e-08	7.32209e-06	28.2443	25.7269	26.7454	38.6122	35.1259	32.4529
GPRC5A	ENSG00000013588	26379	0.621256	2.36455	28.5624	9.08668e-08	7.33937e-06	7.0048	7.8912	6.44302	5.40027	3.51067	4.6749
TNFRSF1A	ENSG00000067182	13358	0.398508	4.85664	28.5359	9.21189e-08	7.42348e-06	71.3291	79.264	73.4292	57.7063	53.246	55.7114
QPRT	ENSG00000103485	35421	-0.408214	4.61035	28.4486	9.87358e-08	7.93854e-06	16.7252	18.6246	18.4054	28.4175	18.7301	22.801
SRSF7	ENSG00000115875	7896	-0.35932	7.1954	28.3841	9.96742e-08	7.99573e-06	527.163	443.215	502.569	587.027	657.66	614.787
PRKCB	ENSG00000166501	384629	0.574192	2.68991	28.3674	1.00495e-07	8.04329e-06	0.555589	0.608344	0.65293	0.434288	0.390762	0.370657
ATP8B3	ENSG00000130270	30202	0.919488	0.937295	28.3394	1.01959e-07	8.13462e-06	2.24176	2.79839	2.35177	1.36473	1.15614	1.29811
MARVELD1	ENSG00000155254	4978	-0.387675	5.1432	28.3328	1.02304e-07	8.13462e-06	168.595	203.894	186.339	232.855	241.693	241.714
DOK4	ENSG00000125170	15406	0.524088	3.06863	28.3324	1.02329e-07	8.13462e-06	18.2199	20.3184	19.6492	14.3159	12.86	12.4928
TUB	ENSG00000166402	87000	-0.381022	5.36575	28.3223	1.0286e-07	8.15838e-06	12.3705	13.1327	11.8575	15.4098	16.2199	16.1083
MHENCR	ENSG00000232442	1598	-0.688959	1.96315	28.2679	1.05794e-07	8.37226e-06	56.4919	54.3583	56.0894	102.268	88.3538	74.0485
SERINC1	ENSG00000111897	28457	0.360796	6.82704	28.2539	1.06564e-07	8.41424e-06	136.062	136.619	134.605	107.234	106.379	97.9428
SYT11	ENSG00000132718	25633	1.31748	-0.167322	28.2191	1.08495e-07	8.54757e-06	1.21061	1.67913	1.41847	0.705258	0.503429	0.472753
HEXIM1	ENSG00000186834	3625	0.381303	5.31925	28.1833	1.10519e-07	8.67691e-06	313.819	423.988	396.545	277.676	284.577	290.047
GSTA4	ENSG00000170899	17357	-0.489722	3.38	28.1814	1.1063e-07	8.67691e-06	16.2532	14.0219	14.6637	22.2471	20.0737	19.7951
FAM102A	ENSG00000167106	40408	0.460602	3.70013	28.1758	1.10948e-07	8.68253e-06	10.2976	12.6464	10.8815	7.48026	8.2656	8.32644
ZNF22	ENSG00000165512	4404	-0.46905	3.60115	28.1613	1.11784e-07	8.72856e-06	74.4661	66.9906	67.0085	92.2776	103.245	88.537
MKX	ENSG00000150051	73187	-0.820898	1.30937	28.0626	1.17628e-07	9.16457e-06	0.703464	0.684331	0.785646	1.31409	1.20313	1.2467
SNHG8	ENSG00000269893	6608	-0.506884	3.21839	28.1311	1.18873e-07	9.24111e-06	45.1464	28.8961	30.0711	52.5265	48.8211	45.199
PLXNA3	ENSG00000130827	19499	0.369082	5.89358	28.0277	1.19772e-07	9.29052e-06	97.9465	113.859	100.694	79.6951	76.4961	80.9376
MMP24	ENSG00000125966	50309	1.66909	-0.834071	27.9977	1.21659e-07	9.41616e-06	0.280374	0.451099	0.722728	0.114988	0.135796	0.184197
MRPS21	ENSG00000266472	15119	-0.405137	5.13333	28.9583	1.26258e-07	9.75068e-06	72.4438	48.1888	59.5633	84.4168	78.3734	72.7963
AK4	ENSG00000162433	84597	-0.385856	5.10513	27.8981	1.28065e-07	9.86854e-06	9.87907	11.2301	10.9149	15.0099	12.4454	13.5745
SUPT5H	ENSG00000196235	40515	0.35867	6.79787	27.8919	1.28479e-07	9.87882e-06	92.2076	100.459	87.8655	68.733	70.9526	74.8104
CALD1	ENSG00000122786	226478	-0.366285	6.03171	27.874	1.29672e-07	9.9489e-06	7.88479	7.60526	7.39996	9.56265	9.68637	9.73506
CREB3L2	ENSG00000182158	127108	-0.366286	6.02046	27.8513	1.312e-07	1.00442e-05	12.5564	15.0654	12.9522	17.4424	16.5722	17.2279
OAF	ENSG00000184232	19303	-0.40615	4.54474	27.8423	1.31813e-07	1.00693e-05	31.9695	33.568	28.6925	40.1585	41.0549	41.3598
WEE1	ENSG00000166483	19788	0.383431	5.15804	27.8134	1.33796e-07	1.01986e-05	57.6316	68.2984	59.7816	45.8982	48.0277	45.6054
SLIRP	ENSG00000119705	53034	-0.420438	4.2838	27.8579	1.35878e-07	1.03349e-05	11.7292	8.07147	8.48221	12.4487	12.4811	12.4463
DGCR11	ENSG00000273311	2214	0.861015	1.10887	27.7099	1.41149e-07	1.07127e-05	38.5443	39.2342	33.991	18.2902	21.2571	20.9277
GPC3	ENSG00000147257	449850	-0.426869	4.14152	27.6991	1.41935e-07	1.07492e-05	0.948507	1.12379	0.962397	1.41296	1.42755	1.1615
SCAMP4	ENSG00000227500	20642	0.366199	5.94327	27.6949	1.42249e-07	1.07499e-05	89.5163	118.586	97.6577	74.6166	73.9887	83.4315
GTF2H5	ENSG00000272047	30995	-0.447412	3.82814	27.6803	1.4332e-07	1.08076e-05	13.0381	10.1497	11.7581	16.0744	15.6984	15.1788
HMGN3	ENSG00000118418	33494	-0.389993	4.92957	27.6648	1.44477e-07	1.08716e-05	26.2574	21.3082	23.6298	30.549	31.5019	29.8164
HBEGF	ENSG00000113070	13761	0.765721	1.51682	27.6566	1.45085e-07	1.08941e-05	8.50767	7.62035	7.25077	5.04462	3.58552	4.86926
NFKB2	ENSG00000077150	8415	0.411519	4.40283	27.6454	1.45929e-07	1.09341e-05	81.2962	92.8103	86.5169	68.2298	59.4457	64.379
RNF10	ENSG00000022840	44109	0.355391	7.04117	27.637	1.46565e-07	1.09585e-05	93.8883	112.233	98.8411	76.7559	76.6844	80.1081
SQLE	ENSG00000104549	23787	-0.360207	6.40056	27.5978	1.49568e-07	1.11593e-05	91.3195	99.1899	92.0332	113.178	118.871	123.644
SRRM3	ENSG00000177679	85393	0.737268	1.65855	27.5831	1.50703e-07	1.12087e-05	1.47837	1.30133	1.3566	0.796	0.800036	0.843109
LONRF1	ENSG00000154359	34168	-0.498667	3.24072	27.5773	1.51155e-07	1.12087e-05	6.85285	7.00845	6.83033	9.88336	9.81955	9.01258
MAFK	ENSG00000198517	12342	0.50441	3.18009	27.577	1.51185e-07	1.12087e-05	22.0003	30.4986	25.7605	17.8699	16.7906	19.2328
TMEM47	ENSG00000147027	30211	-0.503674	3.19026	27.5263	1.55192e-07	1.14605e-05	6.39644	8.93663	7.30512	10.4837	11.0555	9.8627
SNORD3A	ENSG00000263934	699	1.52116	-0.61807	27.5258	1.55233e-07	1.14605e-05	36.3227	52.6188	27.8229	16.552	11.9455	11.2176
CTNS	ENSG00000040531	26645	0.416901	4.2822	27.5065	1.5679e-07	1.15513e-05	25.7278	25.6107	24.3406	16.9618	18.9735	19.7168
CMSS1	ENSG00000184220	363896	-0.394637	4.7522	27.4088	1.65218e-07	1.21252e-05	2.18423	1.6559	1.93794	2.43028	2.5908	2.46427
ROR1	ENSG00000185483	407482	-0.550553	2.79551	27.4047	1.65269e-07	1.21252e-05	0.379043	0.478201	0.390123	0.658374	0.571899	0.559792
SUB1	ENSG00000113387	72447	-0.361248	6.19268	27.3948	1.67101e-07	1.22342e-05	29.711	22.9	27.335	32.5191	35.7292	32.9223
MRPL17	ENSG00000158042	2956	-0.421189	4.19297	27.369	1.68525e-07	1.23128e-05	184.667	139.252	153.039	220.408	201.326	207.868
LINC00173	ENSG00000196668	3097	-0.842984	1.17107	27.3169	1.72977e-07	1.26119e-05	13.8913	16.1718	16.1088	36.4243	21.8141	22.7866
ELL	ENSG00000105656	79454	0.445809	3.80095	27.2972	1.7471e-07	1.2712e-05	5.53	6.87479	5.97034	4.48682	4.57624	4.15384
STEAP3	ENSG00000115107	41822	-0.391846	4.80275	27.2852	1.75797e-07	1.27647e-05	16.7286	17.8885	17.7316	22.0279	21.5263	23.8109
FDPS	ENSG00000160752	11919	-0.365878	5.7751	27.2713	1.77071e-07	1.28307e-05	125.444	120.612	117.979	159.984	153.103	147.9
DYNC2H1	ENSG00000187240	370454	-0.377514	5.23382	27.2616	1.77957e-07	1.28627e-05	2.59677	2.8011	2.62035	3.37886	3.45472	3.38659
SGK1	ENSG00000118515	148865	0.641451	2.14639	27.2585	1.78243e-07	1.28627e-05	1.16545	1.05663	1.03379	0.660623	0.683284	0.708686
LRRC20	ENSG00000172731	83681	-0.443195	3.83697	27.2272	1.81155e-07	1.30461e-05	3.76733	4.79745	4.56734	5.8761	5.49711	6.09065
CYP4V2	ENSG00000145476	21897	-0.510597	3.08743	27.0462	1.98928e-07	1.42969e-05	9.17937	10.1854	9.53815	14.2001	12.8611	13.3145
HTRA1	ENSG00000166033	56357	-0.61571	2.29602	27.0048	2.03303e-07	1.45815e-05	2.32765	1.99956	1.81547	3.79797	2.61302	2.8712
GGCT	ENSG00000006625	8221	-0.438817	3.86636	26.9689	2.07175e-07	1.48043e-05	53.0172	39.409	43.1993	62.3633	59.8328	59.135
BCAR1	ENSG00000050820	39873	0.375423	5.23042	26.967	2.0725e-07	1.48043e-05	28.9903	35.3668	32.3402	22.8507	24.9391	25.2251
NDUFAF2	ENSG00000164182	209355	-0.465387	3.52761	26.9608	2.0803e-07	1.48299e-05	1.51931	1.15877	1.49037	1.77882	1.93981	1.94759
COL6A5	ENSG00000172752	139329	3.18047	-2.14863	26.9458	2.0953e-07	1.49067e-05	0.106299	0.0449333	0.0546202	0.00518998	0.00544813	0.0102323
STPG3	ENSG00000197768	2223	-1.42528	-0.444382	26.8641	2.18576e-07	1.55189e-05	4.12436	3.52031	7.60751	16.2644	12.2928	11.2231
SPRY1	ENSG00000164056	6966	-0.542827	2.81133	26.8524	2.19898e-07	1.55814e-05	23.4886	26.2877	24.1558	39.9655	33.5627	32.1315
GRB14	ENSG00000115290	129066	-0.687099	1.87847	26.8443	2.20829e-07	1.56159e-05	0.66119	0.709404	0.576531	1.05891	1.09981	0.92786
CD44	ENSG00000026508	93521	0.984042	0.619676	26.8168	2.23996e-07	1.58081e-05	0.739043	0.694527	0.479202	0.340213	0.373369	0.243908
ADCYAP1R1	ENSG00000078549	59172	-0.575079	2.5645	26.7997	2.25986e-07	1.58953e-05	2.16924	2.7244	2.34358	3.84948	3.32256	3.38513
RELT	ENSG00000054967	21076	0.438473	3.84609	26.7949	2.26543e-07	1.58953e-05	22.8887	23.9864	24.3129	17.0863	16.8917	17.5535
CHGA	ENSG00000100604	12136	1.09512	0.279656	26.7945	2.26585e-07	1.58953e-05	3.13813	4.25587	4.66822	1.48961	2.00154	1.99705
SLC35G2	ENSG00000168917	37242	0.53353	2.86353	26.7235	2.35064e-07	1.64573e-05	7.10151	7.41757	6.35736	5.32016	4.38222	4.45972
TSPAN7	ENSG00000156298	127379	-0.53657	2.84879	26.7189	2.35631e-07	1.64642e-05	1.42294	1.30244	1.42723	2.24237	1.85928	1.81874
GDF11	ENSG00000135414	14143	-0.409319	4.31418	26.7072	2.3706e-07	1.65313e-05	33.7099	41.9972	33.9593	48.7769	44.4404	49.3934
PCDH10	ENSG00000138650	59313	0.372903	5.2501	26.6896	2.39581e-07	1.66741e-05	18.585	26.2029	21.1846	18.08	15.1655	16.5729
SCAMP2	ENSG00000140497	29636	0.360671	5.83536	26.6462	2.44662e-07	1.69941e-05	65.015	67.1501	64.5109	48.7998	50.766	50.7754
IQGAP3	ENSG00000183856	47200	0.355982	6.19602	26.6391	2.45559e-07	1.70229e-05	52.2076	55.2106	51.0032	43.5708	38.0506	39.8549
LPAR3	ENSG00000171517	81605	-0.488205	3.25362	26.6089	2.49429e-07	1.7248e-05	2.99028	3.20295	2.58009	4.03183	3.8975	4.15791
UAP1L1	ENSG00000197355	7023	0.421185	4.0872	26.6061	2.49786e-07	1.7248e-05	82.748	83.9058	84.5214	64.9702	58.2579	60.8995
SPRED3	ENSG00000188766	11167	0.94928	0.725747	26.5895	2.51945e-07	1.73391e-05	5.49459	7.14798	4.61897	3.04347	2.31117	3.38317
TRMT61A	ENSG00000166166	7878	0.408486	4.30938	26.5887	2.52091e-07	1.73391e-05	81.1978	89.3025	90.053	54.3392	66.5811	71.4819
PLA2G12A	ENSG00000123739	20082	-0.388939	4.73992	26.5585	2.56015e-07	1.75747e-05	31.1859	37.8383	35.6218	44.11	47.2867	42.879
COLGALT2	ENSG00000198756	107876	-0.641892	2.10325	26.5448	2.57845e-07	1.76659e-05	0.921822	1.00835	0.854385	1.59536	1.38621	1.28853
GNAZ	ENSG00000128266	54514	-0.450161	3.66631	26.5306	2.59912e-07	1.77729e-05	5.04556	6.05793	6.74735	8.54251	6.89265	8.4079
CDCA7L	ENSG00000164649	45005	-0.411925	4.23763	26.4923	2.64949e-07	1.80823e-05	10.3741	11.0938	11.1228	15.6336	13.6282	13.2888
IVNS1ABP	ENSG00000116679	20886	-0.367828	5.37797	26.4473	2.7119e-07	1.84413e-05	54.6019	51.5565	51.3758	65.5741	69.2718	64.9484
HOXA13	ENSG00000106031	6589	-0.407899	4.3045	26.4468	2.71258e-07	1.84413e-05	70.4302	87.1759	76.3571	102.942	100.804	100.287
SIPA1	ENSG00000213445	12818	0.38615	4.78267	26.435	2.72921e-07	1.85187e-05	66.466	83.0307	71.7729	55.455	53.5349	56.7793
PTPN18	ENSG00000072135	19361	-0.391688	4.64444	26.4297	2.73665e-07	1.85334e-05	31.7645	33.5079	36.0312	46.9104	42.9314	40.61
STYK1	ENSG00000060140	55396	1.00207	0.532897	26.401	2.77771e-07	1.87754e-05	0.814806	1.28553	0.992172	0.639625	0.465897	0.398904
HMGN5	ENSG00000198157	88215	-0.425125	3.99547	26.3591	2.84031e-07	1.91618e-05	5.07673	5.08314	3.78623	5.56589	6.6602	6.18972
RP11-44N11.2	ENSG00000272384	860	-1.49198	-0.600854	26.3468	2.85676e-07	1.92359e-05	12.3011	7.27967	13.7652	40.3599	23.8317	28.1816
FILIP1L	ENSG00000168386	285703	1.45433	-0.562918	26.3371	2.87114e-07	1.92958e-05	0.113552	0.0876506	0.0917485	0.035434	0.0398534	0.02994
PAQR6	ENSG00000160781	4798	-0.555693	2.67101	26.2799	2.95742e-07	1.98378e-05	30.8682	35.067	30.8411	56.0648	45.7221	37.8848
LTBP1	ENSG00000049323	452557	-0.418901	4.08411	26.255	2.99567e-07	2.00562e-05	0.974001	0.997752	0.930482	1.32142	1.24122	1.24749
NXF1	ENSG00000162231	14180	0.357224	5.84176	26.1566	3.15236e-07	2.10652e-05	150.901	129.636	131.07	99.4921	110.169	106.371
PRRT2	ENSG00000167371	4511	-0.824883	1.16912	26.1518	3.16476e-07	2.1108e-05	9.22427	10.5822	12.1841	25.4878	15.1446	14.6959
UPP1	ENSG00000183696	20109	0.515938	2.95655	26.1135	3.22351e-07	2.14592e-05	13.0468	14.7881	13.2877	10.2126	8.71988	9.25198
ITM2C	ENSG00000135916	14610	0.360069	5.63318	26.1081	3.23245e-07	2.14781e-05	110.69	117.036	118.994	92.4558	81.1559	91.482
ACSL3	ENSG00000123983	83698	-0.356972	5.83866	26.0987	3.24827e-07	2.15426e-05	17.6868	19.7095	17.0735	22.7826	23.5348	22.1008
SAMD4B	ENSG00000179134	43315	0.348451	6.51451	25.9928	3.43129e-07	2.27136e-05	64.901	78.9881	71.2145	52.103	54.975	58.4053
BRCC3	ENSG00000185515	51658	-0.369633	5.19432	25.9832	3.4484e-07	2.2784e-05	19.3594	18.815	17.8746	22.285	24.9511	23.8998
MXRA8	ENSG00000162576	9089	-0.579526	2.46724	25.9786	3.49169e-07	2.30037e-05	10.7858	18.942	14.4201	26.0955	19.5429	18.6658
ITPKC	ENSG00000086544	23749	0.50627	3.02543	25.9575	3.49471e-07	2.30037e-05	11.6114	13.2794	11.5359	7.49027	7.99068	9.63484
MICB	ENSG00000204516	16244	0.572007	2.50629	25.9347	3.5362e-07	2.32334e-05	12.1568	12.9111	12.7013	8.68059	7.52353	8.68874
SLC6A8	ENSG00000130821	8663	0.345377	6.83946	25.9095	3.58261e-07	2.34709e-05	411.941	493.676	440.308	315.022	347.164	375.381
HADH	ENSG00000138796	45528	-0.362683	5.42873	25.9079	3.58568e-07	2.34709e-05	25.8077	26.3674	22.9186	32.4328	31.395	30.9694
KCNC3	ENSG00000131398	21579	0.477117	3.29003	25.8741	3.64892e-07	2.38405e-05	14.1517	18.9666	14.7728	11.9966	10.8697	10.8019
RP11-1055B8.4	ENSG00000262877	2194	-0.650693	2.00471	25.8628	3.67033e-07	2.3936e-05	42.4317	42.0887	42.7798	78.7714	53.2811	64.0051
SNRPE	ENSG00000182004	9554	-0.362563	5.41384	25.8296	3.74202e-07	2.43584e-05	135.753	105.172	112.047	142.519	154.057	150.415
HES4	ENSG00000188290	1211	-0.378603	4.86897	25.8102	3.77174e-07	2.45066e-05	685.465	637.166	576.75	867.619	740.278	819.37
FCHSD1	ENSG00000197948	12117	0.450329	3.57181	25.7525	3.88622e-07	2.52039e-05	36.3197	31.0003	35.1014	24.7066	24.4946	24.5316
MOSPD1	ENSG00000101928	27626	0.419974	3.99115	25.7269	3.93812e-07	2.54936e-05	21.0615	19.744	18.8239	14.2916	14.8102	14.7076
ADAT2	ENSG00000189007	27864	-0.393456	4.47663	25.7082	3.97647e-07	2.56669e-05	20.4513	21.9064	20.2411	27.4049	28.1687	25.1475
LAMB3	ENSG00000196878	37556	1.54042	-0.753536	25.7067	3.97948e-07	2.56669e-05	0.676045	0.729304	0.562876	0.385086	0.121272	0.151843
ZFAND2A	ENSG00000178381	8689	0.589742	2.35752	25.6829	4.02876e-07	2.59373e-05	24.2691	20.2643	19.0738	13.5652	13.9778	14.1105
MICAL1	ENSG00000135596	21907	0.430447	3.82499	25.6604	4.07599e-07	2.61935e-05	21.6341	22.9693	22.7344	19.0459	15.3847	14.6099
CDON	ENSG00000064309	107540	-0.407616	4.19115	25.6148	4.17347e-07	2.6771e-05	3.76439	5.05021	4.45039	5.52725	5.68218	5.99879
GJC2	ENSG00000198835	9897	1.10702	0.176393	25.6111	4.18162e-07	2.67745e-05	3.49177	4.90239	5.38256	1.53435	2.07085	2.59289
DMPK	ENSG00000104936	12844	0.374731	4.93611	25.6042	4.19644e-07	2.68207e-05	80.4433	84.6295	79.1986	59.4526	65.3648	60.1053
BLOC1S3	ENSG00000189114	38150	0.426255	3.87324	25.5572	4.30006e-07	2.74331e-05	13.0146	14.359	12.5673	9.51517	9.86907	9.77219
DUT	ENSG00000128951	12363	-0.371272	5.03833	25.5468	4.32326e-07	2.75312e-05	69.1974	65.5143	75.2352	91.3033	92.0379	83.6044
UBALD2	ENSG00000185262	5951	0.404118	4.23622	25.5366	4.34615e-07	2.76271e-05	100.735	116.905	109.977	84.2075	77.8088	80.6139
PTCH1	ENSG00000185920	74078	-0.407597	4.18008	25.5306	4.35969e-07	2.76632e-05	5.41721	7.06735	6.6205	8.14112	8.07469	8.5738
TSPAN9	ENSG00000011105	209210	0.424957	3.88424	25.4821	4.47067e-07	2.83164e-05	2.27886	2.58099	2.48164	1.85955	1.77788	1.72406
NLGN2	ENSG00000169992	14987	-0.352798	5.78014	25.3741	4.72807e-07	2.9893e-05	89.8347	110.124	92.9246	137.945	112.644	115.911
ATP11C	ENSG00000101974	218931	-0.355448	5.60689	25.3663	4.74702e-07	2.9959e-05	5.60525	6.27321	5.85909	7.24995	7.70417	7.30309
MGST1	ENSG00000008394	262118	-0.452795	3.50824	25.362	4.75784e-07	2.99735e-05	1.16505	1.05987	1.08069	1.42903	1.48852	1.53107
TMEM132E	ENSG00000181291	59832	0.57298	2.45035	25.3526	4.79153e-07	3.01319e-05	2.87613	3.81917	3.19394	2.84015	1.77617	1.88238
DOCK11	ENSG00000147251	190349	-0.386889	4.54567	25.2727	4.98305e-07	3.12804e-05	3.04561	3.43697	3.16287	4.05722	4.07957	4.22793
TOMM7	ENSG00000196683	10225	-0.398198	5.02309	26.5214	5.0893e-07	3.18905e-05	97.0473	64.3654	86.0874	115.203	108.09	98.7154
S1PR1	ENSG00000170989	6849	-1.03143	0.385344	25.1925	5.19465e-07	3.24929e-05	3.08921	3.42779	4.44455	8.86869	5.54156	7.38952
ABHD14B	ENSG00000114779	14900	-0.425521	3.84302	25.1793	5.23034e-07	3.25993e-05	25.5126	24.4223	24.3457	35.1366	30.0576	32.8188
BRMS1	ENSG00000174744	7793	0.367334	5.07328	25.1784	5.23833e-07	3.25993e-05	142.266	145.708	153.642	94.0894	118.251	123.576
ZNF37BP	ENSG00000234420	39313	-0.371984	4.92798	25.1759	5.23943e-07	3.25993e-05	20.0746	22.0956	19.0783	27.793	26.3371	23.6624
EPHA4	ENSG00000116106	156176	-0.428773	3.79364	25.1548	5.29715e-07	3.29002e-05	2.03213	2.64569	2.18735	3.05589	3.04749	2.94395
D2HGDH	ENSG00000180902	34215	-0.426952	3.81492	25.1101	5.42129e-07	3.3612e-05	9.33758	11.7104	10.7751	16.2524	12.9342	12.7086
HGS	ENSG00000185359	19813	0.345738	6.16389	25.0781	5.51219e-07	3.41155e-05	121.24	125.879	120.693	91.206	94.7848	98.0395
MARK2	ENSG00000072518	72093	0.351259	5.74106	25.0764	5.52447e-07	3.41315e-05	20.7198	29.5905	25.4753	18.3153	19.5949	20.1806
WDR54	ENSG00000005448	4078	-0.395619	4.3288	25.0586	5.56898e-07	3.43463e-05	139.047	124.542	121.093	190.088	147.796	159.941
RPS27A	ENSG00000143947	3951	-0.338834	7.7918	25.2804	5.61536e-07	3.45718e-05	1684.89	1229.01	1565.31	1902.14	1967.93	1716.85
TENM4	ENSG00000149256	788202	-0.788333	1.24236	25.0326	5.64382e-07	3.46864e-05	0.0742666	0.0635422	0.055785	0.129357	0.0847489	0.11576
LMO7	ENSG00000136153	239437	0.41126	4.03648	25.0048	5.72571e-07	3.51283e-05	2.47423	2.32707	2.28136	1.85432	1.85778	1.52725
PLEKHA7	ENSG00000166689	237118	0.453963	3.45067	24.9914	5.76566e-07	3.53119e-05	1.48419	1.74257	1.60829	1.15885	1.11085	1.18746
ATG13	ENSG00000175224	57292	0.356052	5.40173	24.8894	6.07865e-07	3.71642e-05	23.6352	27.0726	24.5886	18.5032	18.6684	20.4796
ALKBH5	ENSG00000091542	26877	0.340803	6.5308	24.8836	6.10272e-07	3.72467e-05	96.0664	136.848	117.444	90.5609	87.4116	92.6143
PGAP6	ENSG00000129925	16326	0.35211	5.58641	24.8649	6.15659e-07	3.74383e-05	95.772	105.885	98.1998	73.7023	77.4612	79.2031
MRPL33	ENSG00000243147	216371	-0.47709	3.21393	24.9172	6.16164e-07	3.74383e-05	1.35922	0.831857	1.01998	1.4872	1.5296	1.40674
APOBEC3B	ENSG00000179750	10458	0.808251	1.13325	24.8619	6.166e-07	3.74383e-05	7.01354	7.85707	9.05569	5.11671	3.84695	4.36231
RTL8A	ENSG00000203950	1265	-0.362086	5.16677	24.8278	6.2771e-07	3.80472e-05	784.434	703.38	762.02	1029.51	831.09	982.181
RPL36AL	ENSG00000165502	2097	-0.360629	5.28076	24.8605	6.56814e-07	3.97429e-05	552.912	394.454	518.555	620.7	653.383	582.296
NGFR	ENSG00000064300	19716	1.16934	-0.0317043	24.6988	6.71027e-07	4.05333e-05	1.82433	2.18305	1.97284	1.13697	0.885519	0.578477
SNRPD2	ENSG00000125743	5110	-0.34333	6.15541	24.6925	6.76267e-07	4.07798e-05	400.939	316.088	395.319	473.633	439.406	476.8
LYRM7	ENSG00000186687	34485	-0.377093	4.67435	24.6509	6.87935e-07	4.14125e-05	17.4246	20.5824	20.4743	24.9321	26.9867	22.5517
SMPD1	ENSG00000166311	4559	0.445118	3.51372	24.6219	6.98366e-07	4.19687e-05	85.8571	88.4011	87.3581	62.652	62.7713	63.1679
NIPSNAP2	ENSG00000146729	48389	-0.362781	5.09241	24.6171	7.00079e-07	4.2e-05	18.2186	18.0645	19.6239	22.6249	25.1307	22.8628
VEGFA	ENSG00000112715	16304	-0.364148	5.04159	24.6025	7.05502e-07	4.22533e-05	52.3412	54.91	52.9521	79.3901	63.2724	59.8541
TPD52	ENSG00000076554	196488	-0.374947	4.7178	24.5899	7.10037e-07	4.24528e-05	3.27708	3.79557	3.51161	4.54505	4.63977	4.2736
RPS24	ENSG00000138326	23054	-0.429753	8.10969	29.2276	7.15986e-07	4.27359e-05	349.482	239.786	333.293	426.925	414.937	384.737
ARHGAP1	ENSG00000175220	23540	0.361937	5.08886	24.5179	7.37085e-07	4.39208e-05	42.9631	56.2156	48.8163	37.6303	36.2128	38.8512
IP6K1	ENSG00000176095	62249	0.345634	5.85488	24.5131	7.39118e-07	4.3935e-05	28.1997	36.4825	30.0608	21.8274	25.0349	26.0859
RSL24D1	ENSG00000137876	16244	-0.352487	5.44326	24.5134	7.39818e-07	4.3935e-05	75.8929	63.4472	73.5531	97.4897	91.2637	78.9447
ZC3H18	ENSG00000158545	61562	0.340701	6.25545	24.4924	7.46887e-07	4.42801e-05	38.9167	42.7371	44.3102	30.7044	33.181	33.7065
C1orf21	ENSG00000116667	241991	-0.414613	3.91456	24.4508	7.63207e-07	4.51716e-05	1.60876	1.62986	1.59337	2.10667	2.11735	2.10027
C16orf72	ENSG00000182831	29992	0.360742	5.09637	24.3871	7.8883e-07	4.66098e-05	34.4497	43.3656	38.8504	31.5121	27.9923	29.4714
SERINC3	ENSG00000132824	25865	0.342191	6.0408	24.3638	7.98441e-07	4.70986e-05	84.6919	90.7066	83.1354	64.5534	70.3468	65.2059
PGGHG	ENSG00000142102	6982	-0.360256	5.11064	24.3578	8.0092e-07	4.71659e-05	129.497	130.016	133.34	186.838	147.533	160.902
WBP2	ENSG00000132471	10809	0.344379	5.84857	24.3267	8.13953e-07	4.78534e-05	171.602	192.872	177.579	143.432	131.816	143.37
PANK1	ENSG00000152782	62431	-0.497486	2.96125	24.258	8.4353e-07	4.95096e-05	2.97104	3.24653	3.11515	4.25083	4.42578	4.24744
RP11-20I23.2	ENSG00000279520	1342	0.737313	1.41201	24.2583	8.46093e-07	4.95774e-05	52.5533	71.1422	100.814	48.4951	43.5539	38.7753
MTX1P1	ENSG00000236675	3351	0.858581	0.89871	24.2373	8.52609e-07	4.98762e-05	19.7836	23.5867	20.4391	10.5738	9.51402	14.2523
ATG14	ENSG00000126775	45440	0.450416	3.41174	24.2315	8.5521e-07	4.99454e-05	8.19499	8.31819	7.96448	5.28332	6.36467	5.94546
SMIM26	ENSG00000232388	2217	-0.54111	2.60338	24.1994	8.70569e-07	5.07582e-05	77.6206	55.4184	66.7459	112.202	83.2012	91.314
NOP10	ENSG00000182117	1418	-0.380163	4.51122	24.1837	8.84593e-07	5.14802e-05	478.467	347.684	434.714	504.855	550.308	562.018
TUBB3	ENSG00000258947	17370	1.24823	-0.259235	24.1636	8.85875e-07	5.14802e-05	1.6647	2.568	1.60645	1.04075	0.611811	0.738682
RAI2	ENSG00000131831	61289	0.674425	1.74155	24.119	9.06619e-07	5.25988e-05	2.08281	1.87696	2.05568	1.00287	1.44908	1.25611
ZNF212	ENSG00000170260	15956	0.382199	4.43425	24.0476	9.40857e-07	5.44954e-05	43.6702	51.2031	44.4091	33.1737	36.7743	34.8015
SERTAD1	ENSG00000197019	4404	0.589014	2.22975	24.0371	9.46019e-07	5.47045e-05	37.7935	38.7373	38.7843	24.3009	25.1649	25.7356
IGLVIVOR22-1	ENSG00000271138	518	-1.23802	-0.217377	23.9905	9.69206e-07	5.59534e-05	23.1458	25.6826	35.9124	71.1947	65.9435	57.7969
MRC2	ENSG00000011028	65928	-0.380772	4.46158	23.9664	9.88937e-07	5.6999e-05	7.50965	9.34167	9.51669	13.4471	9.7522	10.423
FLT1	ENSG00000102755	194800	-0.400212	4.07695	23.9298	1.00022e-06	5.75549e-05	2.11797	2.52686	2.12696	3.30747	2.81344	2.642
NEAT1	ENSG00000245532	22767	0.334356	6.57539	23.9279	1.02926e-06	5.91294e-05	130.756	164.611	130.103	132.382	104.892	93.3969
CHML	ENSG00000203668	11519	-0.351762	5.28031	23.8443	1.04564e-06	5.99725e-05	84.8596	92.8696	91.3183	103.643	124.943	108.295
ZSWIM8	ENSG00000214655	16192	0.348093	5.40975	23.8201	1.05887e-06	6.06315e-05	86.9386	92.0692	87.9937	75.0714	66.8041	64.0542
DMAC1	ENSG00000137038	91881	-0.409848	3.90483	23.8186	1.06057e-06	6.06315e-05	4.68227	3.56017	4.3806	5.21789	5.48569	5.81087
RPL34	ENSG00000109475	9844	-0.330576	6.95653	23.7655	1.11746e-06	6.37805e-05	384.658	282.451	343.762	420.177	435.447	397.544
XPOT	ENSG00000184575	46734	-0.328729	7.10675	23.7028	1.1254e-06	6.41298e-05	77.387	81.8834	78.2176	101.828	97.9268	93.0426
TIMM8A	ENSG00000126953	3082	-0.412281	3.85091	23.6969	1.12887e-06	6.42232e-05	120.824	120.355	122.09	152.037	164.279	158.432
ZSCAN20	ENSG00000121903	28999	0.463636	3.21532	23.6903	1.13275e-06	6.43401e-05	11.0901	11.9548	10.5555	8.17896	8.27167	7.47266
PLEKHG4	ENSG00000196155	11990	-0.375686	4.51728	23.6812	1.13813e-06	6.45416e-05	48.5863	52.4103	49.7189	71.1656	58.8147	61.8894
FLYWCH1	ENSG00000059122	39278	0.352594	5.19512	23.6701	1.14471e-06	6.48104e-05	27.3646	36.5003	31.3662	25.2588	24.0028	23.7379
RAC3	ENSG00000169750	2527	-0.351042	5.25252	23.6615	1.14984e-06	6.49963e-05	439.012	388.959	372.428	516.225	492.037	497.597
NAT14	ENSG00000090971	2381	-0.376149	4.50052	23.6456	1.15936e-06	6.54297e-05	261.846	234.342	252.145	347.435	284.058	323.332
TOLLIP	ENSG00000078902	35284	0.381197	4.38653	23.6414	1.16187e-06	6.54661e-05	19.2887	21.1144	20.466	15.6985	14.285	15.8388
PNPLA3	ENSG00000100344	40697	-0.553562	2.4552	23.6169	1.17678e-06	6.62006e-05	3.01536	3.30739	3.51137	4.54868	4.60706	4.9744
WASHC2C	ENSG00000172661	65765	0.375426	4.50599	23.6123	1.17956e-06	6.62511e-05	11.6785	12.1969	11.5203	8.87332	9.44164	8.47611
HPSE	ENSG00000173083	42693	0.556979	2.41676	23.5955	1.18991e-06	6.67261e-05	4.27854	4.98577	4.17905	3.13345	3.07594	2.75494
SFXN3	ENSG00000107819	10011	0.434664	3.52504	23.5845	1.19674e-06	6.70022e-05	37.1267	41.3522	41.3876	30.6986	27.4486	28.7666
BRD8	ENSG00000112983	39184	0.336224	6.07382	23.5798	1.19973e-06	6.70632e-05	65.0297	53.9231	54.8337	44.6411	46.2997	44.5154
RP11-54O7.17	ENSG00000272512	2086	-0.780178	1.1708	23.5455	1.22123e-06	6.81565e-05	23.3285	28.5114	18.2411	38.825	42.9395	36.9058
TFRC	ENSG00000072274	54914	-0.3332	6.32086	23.518	1.23882e-06	6.90287e-05	39.4283	40.5576	36.9864	45.6276	49.0859	49.8852
TTLL7	ENSG00000137941	134127	0.455398	3.28266	23.508	1.24528e-06	6.92793e-05	2.2768	2.71888	2.61628	1.83303	1.68085	1.91856
MMP2	ENSG00000087245	116992	0.639958	1.87855	23.5013	1.24964e-06	6.94124e-05	1.0429	1.37125	1.03355	0.859144	0.616391	0.688505
HLA-C	ENSG00000204525	3382	0.327137	7.11256	23.484	1.26089e-06	6.98571e-05	1385.92	1356.41	1390.37	1091.73	1047.95	1096.43
E2F2	ENSG00000007968	24796	0.371009	4.58692	23.4829	1.26162e-06	6.98571e-05	28.3574	38.2193	32.9077	24.0883	24.5823	26.5629
ZBTB7B	ENSG00000160685	15893	0.392699	4.13735	23.4558	1.29259e-06	7.14597e-05	32.2169	46.0882	36.1257	33.3052	24.0243	27.8529
EDC4	ENSG00000038358	11448	0.335799	6.01359	23.4184	1.30465e-06	7.19713e-05	182.6	196.12	193.224	137.321	144.616	162.516
DYRK1A	ENSG00000157540	160786	0.368417	4.64275	23.4173	1.30593e-06	7.19713e-05	4.5662	6.19584	5.17486	3.62938	4.44725	4.00336
TTC3	ENSG00000182670	129887	-0.331401	6.42026	23.3967	1.31942e-06	7.26012e-05	17.028	18.4123	17.5967	21.9629	22.0618	21.4583
TMEM258	ENSG00000134825	24302	-0.373969	4.50403	23.3932	1.32245e-06	7.26542e-05	26.9604	22.0903	24.4257	35.0221	29.2051	29.5374
RMI2	ENSG00000175643	132044	-0.383291	4.30691	23.3887	1.32493e-06	7.26771e-05	4.06461	3.82262	3.88066	5.70085	4.72544	4.66423
VASN	ENSG00000168140	11691	0.945819	0.511041	23.3398	1.35905e-06	7.44327e-05	4.34344	5.68967	4.12264	2.47409	2.53222	2.19501
ABCA2	ENSG00000107331	21689	-0.3487	5.24477	23.3021	1.38971e-06	7.59938e-05	39.1182	52.9671	47.8362	62.3795	50.1529	61.755
APBB3	ENSG00000113108	6514	-0.412942	3.78316	23.2712	1.4135e-06	7.71751e-05	58.7902	55.1423	49.7168	87.2534	68.0541	59.2017
RP11-159D12.2	ENSG00000264112	5812	-0.349133	5.21045	23.2397	1.43474e-06	7.82131e-05	160.299	182.042	166.438	241.121	224.12	170.971
SPTSSA	ENSG00000165389	29453	-0.404149	3.90344	23.179	1.47757e-06	8.04236e-05	14.6067	13.4975	11.3689	18.1436	17.8089	15.4894
HMGB1P5	ENSG00000132967	1111	-0.513462	2.73303	23.1414	1.5072e-06	8.19099e-05	166.318	119.04	156.785	195.261	229.57	197.616
KIT	ENSG00000157404	82798	-0.495877	2.87544	23.1286	1.51678e-06	8.22394e-05	2.08689	1.97536	2.57355	2.99559	3.23626	2.94436
WDR75	ENSG00000115368	34107	-0.350088	5.14353	23.1271	1.51794e-06	8.22394e-05	28.3082	26.2025	28.0148	32.6501	35.4092	35.3206
HSPA8	ENSG00000109971	5742	0.331791	9.67523	23.8201	1.52785e-06	8.26493e-05	5042.37	4707.92	4651.69	2922.43	4243.96	4067.42
UQCR10	ENSG00000184076	3045	-0.368582	4.62292	23.1907	1.53041e-06	8.26611e-05	250.143	169.877	216.878	270.248	268.234	272.724
TMTC4	ENSG00000125247	71469	-0.433831	3.4838	23.0724	1.56174e-06	8.4224e-05	3.84857	4.06234	4.12914	5.59519	5.18312	5.17648
CTSB	ENSG00000164733	27010	0.342338	5.41283	23.0461	1.5859e-06	8.53959e-05	44.5197	63.7409	52.4375	44.174	37.6028	42.1469
GLA	ENSG00000102393	14740	-0.326424	6.71384	23.0248	1.60092e-06	8.60735e-05	198.709	187.146	187.3	237.097	233.75	235.369
RGMA	ENSG00000182175	53932	-0.432613	3.48906	22.9784	1.63998e-06	8.80389e-05	4.30231	6.09428	5.69131	6.75758	6.85443	7.58665
FXYD6	ENSG00000137726	40511	-0.519571	2.66668	22.9587	1.65688e-06	8.88105e-05	4.03894	3.38053	4.15367	5.39065	5.24655	5.66588
LGALS3BP	ENSG00000108679	8710	-0.520598	2.65389	22.9316	1.68186e-06	8.99773e-05	16.5992	19.4069	17.4746	30.8839	19.3475	24.8794
CDT1	ENSG00000167513	5470	0.328366	6.3791	22.9278	1.68375e-06	8.99773e-05	469.833	561.529	509.509	420.649	359.697	422.093
PMS1	ENSG00000064933	93545	-0.403347	3.8831	22.918	1.6923e-06	9.02972e-05	3.94306	4.08243	4.26652	6.12999	4.94181	4.88452
EPPK1	ENSG00000261150	21144	0.812003	0.981412	22.9045	1.70421e-06	9.0795e-05	2.86856	4.25628	3.51923	1.67578	1.90273	2.3262
KIF18B	ENSG00000186185	23065	0.331888	6.01415	22.8783	1.72765e-06	9.19045e-05	85.219	104.907	93.9976	73.205	73.9501	73.987
PHF1	ENSG00000112511	6055	0.390543	4.08206	22.8681	1.73681e-06	9.2156e-05	96.6756	101.197	89.7943	80.7309	68.6998	66.044
CCDC88B	ENSG00000168071	17331	0.589602	2.12755	22.8672	1.73761e-06	9.2156e-05	8.6271	9.75327	8.92852	6.96787	5.25589	5.55258
JPH1	ENSG00000104369	86841	-0.396131	3.99212	22.8511	1.75229e-06	9.2795e-05	4.36928	4.83915	5.13142	5.90376	6.11874	6.46824
CACTIN	ENSG00000105298	16171	0.363627	4.64945	22.846	1.75691e-06	9.29001e-05	47.5818	56.4263	54.6949	38.4564	41.6836	40.7305
CALM2	ENSG00000143933	16839	-0.323997	6.85915	22.8131	1.79194e-06	9.461e-05	204.933	162.099	187.202	231.419	241.623	210.432
STX5	ENSG00000162236	25192	0.371397	4.44997	22.8027	1.79697e-06	9.47335e-05	30.4312	28.4857	29.7388	23.2791	21.4539	22.6084
PCED1A	ENSG00000132635	5877	-0.352589	4.95835	22.7481	1.8487e-06	9.73153e-05	143.165	139.415	138.411	197.974	168.168	162.166
NRIP3	ENSG00000175352	23474	0.40662	3.80177	22.7412	1.85531e-06	9.75174e-05	19.7693	21.536	20.1001	15.0328	15.9099	14.5153
LINC02381	ENSG00000250742	21404	-0.370996	4.44984	22.718	1.8779e-06	9.85577e-05	24.8444	28.8836	27.0612	33.7503	33.9041	34.7355
ARHGAP45	ENSG00000180448	20706	0.438297	3.38481	22.7016	1.8949e-06	9.93016e-05	14.9868	19.6151	18.1317	10.7912	12.5744	14.6655
LRIG3	ENSG00000139263	48356	-0.393042	4.01756	22.6709	1.92449e-06	0.000100601	8.26962	8.72285	9.23284	10.2435	11.6164	11.9109
SLC35G1	ENSG00000176273	62090	-0.424901	3.54484	22.67	1.9254e-06	0.000100601	4.72525	5.31876	4.46688	5.96288	6.71181	6.4406
PTMA	ENSG00000187514	6657	-0.313843	9.46017	22.6659	1.92976e-06	0.000100679	2909.84	2571.75	3066.91	3370.63	3535.89	3549.04
CEP170B	ENSG00000099814	31503	0.331573	5.89885	22.6423	1.95333e-06	0.000101758	57.7591	70.5731	63.6671	47.5374	48.0707	53.8077
ALKAL1	ENSG00000196711	31394	-0.933705	0.521079	22.6391	1.95664e-06	0.00010178	0.876134	0.897379	0.969634	1.81965	1.35404	1.9527
KIAA1549L	ENSG00000110427	297995	-0.514658	2.67116	22.5973	1.99964e-06	0.000103863	0.527775	0.569863	0.48522	0.788646	0.685224	0.746329
MAF1	ENSG00000179632	3151	0.334206	5.6685	22.5718	2.0263e-06	0.000105093	507.63	575.188	553.072	424.093	415.315	432.99
CORO1A	ENSG00000102879	6250	0.655998	1.71467	22.5604	2.03839e-06	0.000105565	18.9575	20.0336	18.6703	12.1483	11.2951	12.4317
SHB	ENSG00000107338	153330	0.396915	3.92918	22.5496	2.04987e-06	0.000106003	3.09557	3.52672	3.6287	2.24957	2.66345	2.715
JAKMIP2	ENSG00000176049	197338	-0.500483	2.78212	22.5449	2.0549e-06	0.000106107	0.861309	0.872433	0.865551	1.19091	1.254	1.16675
KIAA1522	ENSG00000162522	33141	0.331957	5.80829	22.537	2.06338e-06	0.000106389	51.2441	65.5265	54.7795	45.7334	40.1976	47.4487
TRPV4	ENSG00000111199	50320	0.610988	1.96761	22.5262	2.07495e-06	0.000106681	2.6069	2.98594	2.87348	1.89688	1.53868	1.98323
GOLGA7B	ENSG00000155265	21738	1.19022	-0.228832	22.5261	2.0751e-06	0.000106681	1.29776	1.65599	1.78933	0.53224	0.733312	0.754211
FKBP3	ENSG00000100442	19721	-0.334567	5.61829	22.5092	2.09528e-06	0.000107562	76.0304	59.8798	63.372	82.4647	85.6042	79.4481
RP11-73M18.8	ENSG00000269958	811	0.481623	2.9293	22.4982	2.10542e-06	0.000107925	324.37	360.887	304.449	212.209	241.484	241.711
CD151	ENSG00000177697	6945	0.332897	5.71515	22.4892	2.11535e-06	0.000108276	254.485	266.601	244.724	189.915	203.952	202.712
KCNQ5	ENSG00000185760	577062	-0.544079	2.42073	22.4584	2.14953e-06	0.000109866	0.201657	0.244101	0.23445	0.318287	0.327541	0.324876
F2R	ENSG00000181104	19645	-0.407273	3.75211	22.4046	2.21059e-06	0.000112824	17.5195	17.7267	18.078	24.5885	21.4452	23.3678
SCN4B	ENSG00000177098	19512	-0.980588	0.345484	22.3776	2.25458e-06	0.000114902	1.44581	1.44385	0.866723	3.55776	1.43942	2.3381
MRPS25	ENSG00000131368	22858	-0.340121	5.29129	22.3424	2.28331e-06	0.000116198	49.305	42.7264	44.8349	57.2595	57.0856	56.1019
QSOX1	ENSG00000116260	49162	0.354218	4.79661	22.316	2.315e-06	0.000117641	18.6351	19.1017	19.8141	15.0765	13.5876	15.5145
CPS1	ENSG00000021826	201426	-0.38684	4.06521	22.2871	2.35006e-06	0.000119001	2.13233	2.26502	2.12416	3.0084	2.74727	2.61525
NLRP1	ENSG00000091592	119998	2.16456	-1.73399	22.2861	2.35129e-06	0.000119001	0.141055	0.110865	0.0563726	0.0180782	0.0253032	0.0237613
TESK1	ENSG00000107140	4780	0.370526	4.37611	22.2856	2.3519e-06	0.000119001	148.873	154.221	141.165	104.534	116.721	116.021
POGLUT3	ENSG00000178202	26273	-0.336085	5.43678	22.2705	2.37042e-06	0.000119766	41.6078	43.5469	47.0533	54.3582	57.6398	51.8756
RPL31	ENSG00000071082	21804	-0.316501	7.77199	22.2832	2.45343e-06	0.000123782	310.001	226.184	271.543	353.233	318.687	319.733
DIXDC1	ENSG00000150764	95510	-0.46862	3.02102	22.1524	2.52075e-06	0.000126907	2.00112	2.2778	2.1602	3.11172	2.63863	2.97789
TSSC4	ENSG00000184281	3391	0.361223	4.56291	22.151	2.52257e-06	0.000126907	230.028	231.931	248.86	168.251	184.454	190.452
ZER1	ENSG00000160445	42629	0.343628	5.09559	22.1328	2.54665e-06	0.000127936	25.048	29.6658	26.8377	20.61	20.5846	21.7716
SLC25A15	ENSG00000102743	23049	-0.352614	4.80588	22.1264	2.5552e-06	0.000128182	29.2216	34.054	33.4943	40.4711	37.9722	42.6169
AIG1	ENSG00000146416	280563	-0.367998	4.4017	22.1038	2.58542e-06	0.000129514	2.11155	1.99432	1.84448	2.71655	2.39172	2.44162
CC2D1B	ENSG00000154222	20483	0.348413	4.91962	22.0769	2.62192e-06	0.000131155	47.2748	51.6921	51.3133	35.6915	40.8392	39.2555
TEPSIN	ENSG00000167302	10815	0.421864	3.507	22.0739	2.62598e-06	0.000131173	36.7795	35.2389	36.9035	26.4106	27.3031	26.1667
EPHA3	ENSG00000044524	374514	-0.521353	2.56309	22.0604	2.64454e-06	0.000131912	0.329551	0.438805	0.401887	0.556073	0.547249	0.538646
MDK	ENSG00000110492	3082	0.340988	5.72808	22.5301	2.6699e-06	0.000132989	652.405	521.286	566.277	542.688	379.541	430.657
PTPN23	ENSG00000076201	32425	0.328401	5.79586	22.0353	2.67933e-06	0.00013327	55.2467	62.2431	55.8849	46.654	42.9113	45.8145
FAM110A	ENSG00000125898	23749	0.606826	1.95058	22.0272	2.69072e-06	0.000133648	5.64236	6.62324	5.41191	3.98872	3.32412	4.05204
GALNS	ENSG00000141012	43237	0.423335	3.47799	21.9854	2.7499e-06	0.000136395	8.53098	9.48409	8.74186	6.43891	6.53095	6.59461
OSBPL2	ENSG00000130703	64292	0.352276	4.77472	21.9823	2.75441e-06	0.000136426	13.5586	15.2759	14.5331	11.4836	10.6261	11.1982
CCDC85B	ENSG00000175602	963	-0.372842	4.2786	21.966	2.77788e-06	0.000137396	492.148	562.341	538.253	646.524	647.94	726.152
KLHDC4	ENSG00000104731	69508	0.339912	5.17537	21.9372	2.81985e-06	0.000139222	16.549	19.1734	17.0677	13.4515	13.782	13.6499
PLCE1	ENSG00000138193	338893	-0.416754	3.56018	21.9352	2.8227e-06	0.000139222	0.822029	1.00218	0.875783	1.13516	1.14234	1.25152
MAFA	ENSG00000182759	11551	0.938034	0.429035	21.8835	2.89983e-06	0.000142826	4.27397	4.47141	4.75823	2.56668	1.77433	2.53017
SMOC1	ENSG00000198732	178236	-0.367162	4.37947	21.8752	2.91239e-06	0.000143244	2.93208	3.32808	2.9888	3.99621	3.54337	4.15132
SLC8A2	ENSG00000118160	43877	1.17466	-0.237788	21.8693	2.92138e-06	0.000143317	0.659022	1.01662	0.635959	0.395532	0.259504	0.341167
MKRN1	ENSG00000133606	26504	0.322833	6.15961	21.8689	2.92202e-06	0.000143317	88.5041	97.23	86.7142	76.1203	68.6508	68.9053
LURAP1L	ENSG00000153714	48041	1.2277	-0.371256	21.8584	2.93801e-06	0.000143901	0.719344	0.553843	0.651241	0.376301	0.237011	0.192893
IL17RA	ENSG00000177663	30741	0.350909	4.78042	21.8405	2.9655e-06	0.000145046	28.4254	34.2902	28.3866	22.2761	22.8162	24.8577
EVC	ENSG00000072840	103105	-0.41259	3.60126	21.8211	2.99572e-06	0.000146321	3.00288	2.8007	3.32145	4.12387	3.74737	4.05138
UACA	ENSG00000137831	109005	-0.34154	5.07805	21.7821	3.05715e-06	0.000149097	7.80286	8.63653	8.37003	11.1514	10.188	9.5083
UBALD1	ENSG00000153443	6145	0.362997	4.44864	21.7797	3.06104e-06	0.000149097	117.984	129.005	115.862	93.6696	95.4875	87.697
SLC37A1	ENSG00000160190	85433	0.518494	2.54608	21.7686	3.0788e-06	0.000149729	2.47656	2.69303	2.08838	1.85364	1.51047	1.61034
XKR8	ENSG00000158156	8506	0.391518	3.90182	21.7663	3.0825e-06	0.000149729	59.2834	58.9729	62.429	43.2713	45.5128	46.4268
LSR	ENSG00000105699	19635	0.333003	5.38917	21.7402	3.12472e-06	0.00015157	67.9224	75.327	72.9085	56.2362	53.7756	58.2678
NUP37	ENSG00000075188	47018	-0.386688	3.98178	21.7322	3.13779e-06	0.000151995	9.86994	7.88922	8.50646	10.9502	11.3819	11.4918
CAMK1D	ENSG00000183049	485999	-0.514877	2.57979	21.6938	3.20122e-06	0.000154855	0.293136	0.313992	0.304477	0.434465	0.445142	0.39895
ATN1	ENSG00000111676	17859	0.316928	6.67566	21.6763	3.23044e-06	0.000156054	172.812	216.422	188.774	146.737	151.825	155.825
LRBA	ENSG00000198589	751293	-0.330944	5.43893	21.6073	3.34878e-06	0.000161549	1.45692	1.61868	1.56781	1.80468	1.95607	1.96687
ARHGAP17	ENSG00000140750	96278	0.322442	6.01402	21.6005	3.36067e-06	0.000161901	22.3642	23.9781	21.4296	17.1019	17.6923	18.3616
CARD9	ENSG00000187796	11779	0.739525	1.18679	21.567	3.41986e-06	0.000164527	6.76586	7.30809	7.5376	4.54288	4.83328	3.32843
ZBTB17	ENSG00000116809	34264	0.429648	3.35344	21.5531	3.44469e-06	0.000165495	10.3534	9.93507	10.6857	6.90108	7.70957	7.96793
UTRN	ENSG00000152818	567334	-0.340734	5.03347	21.5233	3.4987e-06	0.000167861	1.50045	1.61111	1.50981	1.89786	1.84508	1.99776
ZNF646	ENSG00000167395	9775	0.360525	4.45696	21.5157	3.51253e-06	0.000168296	65.5121	81.3386	82.7841	55.1861	59.5618	60.3807
SLC26A11	ENSG00000181045	33802	0.375218	4.1473	21.5057	3.53095e-06	0.000168948	17.9436	18.6137	17.1106	13.4988	13.3842	13.7285
BTG2	ENSG00000159388	4112	-0.393416	3.83127	21.4657	3.60546e-06	0.000172093	86.4431	96.6786	87.8065	135.232	97.839	115.8
ACADVL	ENSG00000072778	8142	0.314456	6.814	21.4661	3.60646e-06	0.000172093	492.092	442.607	454.463	419.464	332.273	347.046
RFXAP	ENSG00000133111	9883	-0.419686	3.46654	21.4621	3.61214e-06	0.000172132	28.616	28.8226	29.0043	40.3153	39.1715	34.1159
VASH2	ENSG00000143494	41518	-0.540536	2.35128	21.4457	3.64312e-06	0.000173373	2.88779	3.01581	3.0957	4.23231	4.27827	4.32662
LIN7A	ENSG00000111052	145415	-0.464451	2.98501	21.394	3.74279e-06	0.000177876	1.1834	1.47994	1.47699	1.82998	1.88446	1.87257
RP11-1246C19.1	ENSG00000273230	3026	0.596601	1.95912	21.3888	3.75293e-06	0.000178118	40.0878	50.6882	48.9014	36.0841	26.8413	27.3259
PPFIA4	ENSG00000143847	52243	-0.560435	2.89616	23.579	3.7793e-06	0.000179128	3.53693	3.28047	3.54461	7.07295	3.82135	4.12063
HSPA2	ENSG00000126803	10269	0.532702	2.39475	21.3683	3.7933e-06	0.00017955	15.8649	20.5757	18.3624	10.7738	13.3056	12.9807
SDHAF3	ENSG00000196636	64066	-0.479001	2.85104	21.3656	3.79862e-06	0.00017956	2.7411	2.79723	2.94326	3.87145	3.94553	3.783
VCP	ENSG00000165280	18741	0.308071	7.97547	21.3577	3.81427e-06	0.000180058	445.528	461.496	442.662	339.236	366.924	363.736
TMBIM1	ENSG00000135926	18390	0.700986	1.35459	21.3544	3.82331e-06	0.000180243	4.90886	5.57455	4.91987	4.40396	2.22895	2.6358
DNAJC5	ENSG00000101152	40906	0.317717	6.26662	21.3202	3.89409e-06	0.000183176	53.3613	75.1075	61.8688	46.7039	49.0455	53.5501
MIR34AHG	ENSG00000228526	50896	-0.527627	2.855	22.5855	3.89593e-06	0.000183176	3.46425	3.79781	3.22307	6.96177	4.26551	3.62745
MAPK8IP3	ENSG00000138834	64169	0.323398	5.76193	21.3071	3.9163e-06	0.000183689	25.1688	30.9396	29.3854	23.0675	21.8608	22.0284
NUMBL	ENSG00000105245	25068	0.352274	4.61583	21.3066	3.91726e-06	0.000183689	29.4283	37.0241	33.2927	26.9423	24.3459	25.2225
CANT1	ENSG00000171302	18152	0.325997	5.56699	21.2841	3.96418e-06	0.000185642	76.6188	104.373	83.6631	64.6151	68.9581	72.885
TNFRSF19	ENSG00000127863	105735	-0.624102	1.80127	21.2601	4.01338e-06	0.000187696	0.793745	0.658705	0.863688	1.1763	1.16301	1.1663
MIB2	ENSG00000197530	15152	0.365603	4.29671	21.2566	4.02081e-06	0.000187794	40.9605	45.8114	45.8168	36.2226	31.3112	33.355
RBM15	ENSG00000162775	8176	0.372279	4.15889	21.2232	4.09145e-06	0.00019084	66.8519	76.0933	80.8757	55.1888	59.2337	55.1012
PRR3	ENSG00000204576	6444	-0.351754	4.61315	21.2078	4.12447e-06	0.000192126	93.2474	110.875	98.8078	123.549	130.637	124.667
GIT1	ENSG00000108262	20580	0.322386	5.76639	21.1846	4.17461e-06	0.000194205	81.6641	97.5353	88.091	66.4788	67.4617	75.4392
CSNK1D	ENSG00000141551	34709	0.310957	7.02799	21.1627	4.22262e-06	0.000196179	127.585	128.718	121.809	96.689	100.448	102.05
GNPTG	ENSG00000090581	13807	0.376852	4.05897	21.1478	4.25559e-06	0.00019745	38.7699	43.9827	41.0325	30.1669	32.3271	30.9768
C1QTNF6	ENSG00000133466	19220	-0.508379	2.58155	21.1558	4.26953e-06	0.000197836	7.48565	7.8175	7.83102	14.4096	9.43916	8.45603
ADGRG6	ENSG00000112414	144413	0.451281	3.07583	21.1317	4.29145e-06	0.000198591	1.90463	2.18383	2.02006	1.61735	1.44549	1.31792
CDHR1	ENSG00000148600	25085	-0.594641	1.95694	21.1269	4.30221e-06	0.000198706	3.59872	4.05554	3.37084	6.63012	4.38776	5.31389
DACT3	ENSG00000197380	13632	0.596201	1.93821	21.1256	4.30523e-06	0.000198706	9.77811	11.5961	9.05618	6.31241	6.73775	6.69322
SLIT3	ENSG00000184347	639407	-0.647909	1.64417	21.1148	4.32938e-06	0.000199559	0.090446	0.13218	0.119019	0.175292	0.161455	0.185061
PLXND1	ENSG00000004399	51463	0.365359	4.2746	21.1078	4.34529e-06	0.000200031	11.4979	14.2027	12.7831	11.1847	9.24829	8.83711
RADX	ENSG00000147231	67510	-0.314027	6.49691	21.097	4.36983e-06	0.000200898	35.4252	36.7461	36.1101	45.6191	43.8966	42.6578
FKBP7	ENSG00000079150	14937	-0.608178	1.8745	21.0843	4.39899e-06	0.000201975	6.09087	5.76301	5.49111	9.00445	9.75724	7.30151
BICRA	ENSG00000063169	95082	0.355027	4.49294	21.0598	4.4555e-06	0.000204303	6.92048	9.63781	7.63918	5.93204	6.36281	6.2075
PCDH18	ENSG00000189184	13577	-0.757877	1.07758	21.0551	4.46647e-06	0.00020454	2.90895	4.03473	3.30084	6.01841	4.92003	5.9853
MAML3	ENSG00000196782	437432	-0.655609	1.5886	21.026	4.53485e-06	0.000207402	0.156392	0.166377	0.15271	0.261188	0.255091	0.219993
BTBD11	ENSG00000151136	341222	-0.470228	2.89279	21.0218	4.54473e-06	0.000207584	0.535322	0.561887	0.547655	0.758671	0.647359	0.827262
SLC44A1	ENSG00000070214	194550	-0.345129	4.75891	21.0171	4.55588e-06	0.000207824	3.51998	3.9621	3.64221	4.4305	4.69769	4.72654
LRATD2	ENSG00000168672	6036	-0.531795	2.37411	21.0103	4.57215e-06	0.000208296	19.0454	23.9851	20.1728	34.7421	25.2776	29.4059
TMEM59	ENSG00000116209	26824	0.324212	5.54266	21.0045	4.58589e-06	0.000208652	58.369	60.1277	56.8991	45.1273	49.6075	42.8377
CRY2	ENSG00000121671	36131	0.377383	4.0253	21.0008	4.59487e-06	0.000208791	15.2839	15.2047	15.6566	11.5679	11.45	11.8571
TSPAN33	ENSG00000158457	24993	0.402998	3.61349	20.9709	4.66701e-06	0.000211796	16.1692	17.2525	17.1192	11.7177	12.1184	13.6331
ACADM	ENSG00000117054	63145	-0.327853	5.3551	20.9617	4.68945e-06	0.000212406	19.0655	16.1235	16.8325	22.8919	21.5301	19.8569
WDR89	ENSG00000140006	44833	-0.471732	2.87415	20.9605	4.69252e-06	0.000212406	3.86981	4.36377	4.13046	5.35486	5.90904	5.54897
H2BU1	ENSG00000196890	2364	1.09158	-0.0824058	20.952	4.71349e-06	0.000213081	16.7068	14.5655	15.7383	7.03538	5.77982	8.74451
ENTPD5	ENSG00000187097	61390	-0.415335	3.45511	20.9437	4.73389e-06	0.000213729	4.49192	5.17545	4.17347	6.17222	5.86097	6.0728
GNG2	ENSG00000186469	153148	-0.845323	0.717776	20.9376	4.74884e-06	0.00021413	0.184205	0.245273	0.248458	0.391899	0.376696	0.418905
DNAH6	ENSG00000115423	303135	1.1144	-0.147978	20.921	4.79015e-06	0.000215456	0.127961	0.108426	0.114367	0.0739491	0.0400657	0.0446789
H2BC5	ENSG00000158373	13204	1.25803	-0.510684	20.9209	4.7905e-06	0.000215456	2.56383	1.83728	1.92118	0.931003	1.0348	0.647829
EXTL2	ENSG00000162694	22808	-0.38941	3.81542	20.9125	4.81157e-06	0.000216128	14.8734	16.7094	16.8314	23.0491	20.8674	18.2833
MMD	ENSG00000108960	29303	-0.456779	3.00483	20.906	4.82783e-06	0.000216582	6.90753	6.83672	7.06978	11.006	8.00452	9.02499
FLII	ENSG00000177731	13924	0.311313	6.64481	20.8877	4.87416e-06	0.000218382	227.119	255.328	240.968	180.519	189.007	202.064
SMCR8	ENSG00000176994	12764	0.336487	4.99222	20.8646	4.9335e-06	0.000220734	79.6767	92.8237	80.4237	63.1111	65.6555	67.5187
PGPEP1	ENSG00000130517	29353	0.403023	3.59923	20.8634	4.9392e-06	0.000220734	11.7732	16.5561	14.4324	12.0219	9.18047	10.3938
MOK	ENSG00000080823	80691	0.431249	3.25429	20.8514	4.96761e-06	0.000221723	3.8807	4.34483	4.0764	2.92146	3.01033	3.01241
SPATA2L	ENSG00000158792	5349	0.414576	3.44773	20.8472	4.97842e-06	0.000221924	64.3428	77.2469	69.8718	52.7229	46.9726	55.571
PLA2G4C	ENSG00000105499	62975	1.23725	-0.468866	20.8447	4.98497e-06	0.000221935	0.492762	0.50949	0.362533	0.206686	0.168752	0.192427
RAB40B	ENSG00000141542	43726	-0.392928	3.74847	20.8312	5.02018e-06	0.000223221	7.59686	8.14313	8.31535	10.2036	10.5896	10.1888
DAGLB	ENSG00000164535	75065	0.393415	3.72955	20.8048	5.08981e-06	0.000226031	6.07882	6.43232	5.66608	4.4698	4.68201	4.4347
UFD1	ENSG00000070010	29292	0.322113	5.57654	20.8008	5.10047e-06	0.000226219	55.8347	53.6457	54.7031	42.1891	43.1474	43.6818
UBE2J2	ENSG00000160087	19956	0.336954	4.95273	20.7787	5.15976e-06	0.000228561	53.2236	52.0768	51.7785	38.6633	41.4612	42.0067
CTSC	ENSG00000109861	94616	-0.359109	4.35122	20.7727	5.1759e-06	0.000228988	5.8141	5.45056	5.8358	6.45802	7.54141	7.54897
DENND6A	ENSG00000174839	67624	-0.355061	4.43842	20.7639	5.19976e-06	0.000229755	8.13479	9.28097	8.10263	10.3617	10.8995	10.7413
TRA2A	ENSG00000164548	27262	-0.314441	6.16418	20.743	5.2568e-06	0.000231984	68.219	71.9355	72.7029	89.1228	90.8271	79.9846
EPN1	ENSG00000063245	34633	0.311553	6.46068	20.7346	5.27976e-06	0.000232706	74.4914	96.8009	85.1361	64.4129	66.8058	71.0296
ATP6V0B	ENSG00000117410	3809	0.315035	6.08944	20.731	5.28987e-06	0.00023286	645.275	581.633	570.302	461.51	477.092	481.332
BIRC5	ENSG00000089685	11451	0.3076	7.02613	20.7066	5.35746e-06	0.000235541	356.236	409.29	379.331	284.295	311.561	310.94
PANTR1	ENSG00000233639	58336	-0.982743	0.214466	20.6814	5.42863e-06	0.000238373	0.386871	0.362199	0.405857	0.768533	0.75471	0.720942
NT5M	ENSG00000205309	44329	-0.871849	0.590822	20.6781	5.43798e-06	0.000238486	0.636392	0.706142	0.762999	1.59862	0.993183	1.17387
IDH1	ENSG00000138413	29846	-0.332572	5.08141	20.6701	5.46074e-06	0.000239186	29.3723	31.3854	30.3428	36.7784	36.9037	38.8585
TMEM14B	ENSG00000137210	104995	-0.349031	4.55913	20.6504	5.51725e-06	0.000241305	6.40815	5.26206	6.17702	7.74114	7.30923	7.32551
ZNF395	ENSG00000186918	57112	-0.375684	4.00526	20.6496	5.52283e-06	0.000241305	5.98918	8.74205	7.52122	10.4203	8.69239	9.09882
CTA-984G1.5	ENSG00000237015	1149	0.683071	1.38792	20.6451	5.53241e-06	0.000241424	73.657	86.4975	91.9903	51.6061	56.8156	45.2885
RPS23	ENSG00000186468	5077	-0.306068	7.24157	20.6308	5.59452e-06	0.000243832	866.961	689.926	855.568	1045.01	971.691	922.31
LINC00342	ENSG00000232931	27952	-0.372513	4.05041	20.5897	5.69628e-06	0.000247961	14.7351	18.4778	13.6432	18.2383	22.54	18.6929
RNF150	ENSG00000170153	353071	-0.394062	3.69518	20.5825	5.71625e-06	0.000248523	0.854938	1.04173	0.977125	1.19607	1.21257	1.28808
ANKS6	ENSG00000165138	65637	-0.327553	5.24031	20.5675	5.76136e-06	0.000250094	15.3975	15.8571	15.0726	19.1584	18.3419	19.5591
RPL7A	ENSG00000148303	3209	-0.299803	8.94822	20.5659	5.76658e-06	0.000250094	4412.91	3735.04	4352.77	5025.3	5016	5104.2
SRPK3	ENSG00000184343	9321	-0.568318	2.07166	20.5468	5.82384e-06	0.000252099	9.60935	12.6775	10.3418	15.9813	15.2289	16.1363
NPTX1	ENSG00000171246	11010	-0.367373	4.14069	20.5457	5.82715e-06	0.000252099	37.8576	46.5558	42.5475	55.7607	47.2962	57.2334
SCN9A	ENSG00000169432	180817	-0.573105	2.03966	20.5416	5.83981e-06	0.000252337	0.518758	0.623223	0.4957	0.811828	0.831218	0.74903
RASL10A	ENSG00000100276	6747	1.06964	-0.0577387	20.5222	5.89928e-06	0.000254595	5.85369	5.79935	5.01304	2.89375	1.80011	3.06388
CETN3	ENSG00000153140	17510	-0.402861	3.56062	20.5063	5.95393e-06	0.000256638	19.7764	14.7932	17.6745	23.7459	24.4502	19.9478
STUM	ENSG00000203685	60467	-0.627353	1.70923	20.48	6.03073e-06	0.000259631	1.14304	1.37185	1.28653	2.10476	1.68219	1.95693
MUS81	ENSG00000172732	10528	0.341674	4.71524	20.4532	6.11559e-06	0.000262963	87.7563	85.4071	79.6742	64.0831	67.2705	64.661
COX19	ENSG00000240230	76772	0.472365	2.80191	20.3788	6.35802e-06	0.000273054	3.16934	3.27207	3.09496	2.46778	2.07637	2.20055
BANP	ENSG00000172530	128075	0.401057	3.55923	20.3613	6.41654e-06	0.000275231	2.92404	3.4156	3.16245	2.27535	2.18701	2.58249
PIAS4	ENSG00000105229	31651	0.338947	4.77345	20.3502	6.45393e-06	0.000276498	26.6722	32.0928	28.9597	22.4124	22.448	23.0845
KRT18	ENSG00000111057	4036	0.336981	4.83398	20.3415	6.48341e-06	0.000277424	215.459	252.84	248.477	188.125	177.922	190.04
UNC5C	ENSG00000182168	386703	-0.353519	4.39092	20.3381	6.49468e-06	0.000277569	1.28942	1.63514	1.40163	1.67734	1.95511	1.78067
ST6GALNAC3	ENSG00000184005	559858	-0.499024	2.57	20.3175	6.56516e-06	0.000280241	0.267061	0.280956	0.241654	0.37844	0.355232	0.362871
TGFBR3	ENSG00000069702	225993	-0.368849	4.06812	20.2845	6.67918e-06	0.000284763	1.86308	2.05689	1.94937	2.3038	2.59305	2.53598
HLA-E	ENSG00000204592	4686	0.329113	5.08289	20.2659	6.74452e-06	0.000287201	243.216	242.485	244.867	185.022	187.26	198.667
CYCS	ENSG00000172115	6605	-0.303314	7.19472	20.2431	6.82547e-06	0.000290297	619.844	555.911	623.843	718.298	768.506	697.719
LINC02609	ENSG00000233593	82573	-0.597125	1.86624	20.2381	6.84332e-06	0.000290705	1.13597	0.89086	1.10596	1.83027	1.50763	1.32944
SAMD9	ENSG00000205413	18511	1.06378	-0.0624583	20.2355	6.85249e-06	0.000290744	1.40969	2.62109	2.10126	1.01567	0.861149	0.962709
SPRED2	ENSG00000198369	121787	0.370516	4.02209	20.2312	6.86802e-06	0.000291052	4.40114	4.79998	4.44356	3.40221	3.35328	3.59379
RPRD1A	ENSG00000141425	83190	-0.305535	6.72463	20.1875	7.02645e-06	0.000297157	34.6826	34.8527	33.6848	41.8536	42.4937	40.924
OSGIN1	ENSG00000140961	35022	1.12815	-0.244555	20.1869	7.02896e-06	0.000297157	0.986752	0.983177	0.869188	0.433597	0.455163	0.386721
OTUD7B	ENSG00000264522	72915	0.34091	4.67091	20.177	7.06534e-06	0.000298337	10.659	12.5464	12.2693	9.37179	9.29659	8.78876
ZNF521	ENSG00000198795	290267	-0.535028	2.26548	20.1515	7.1599e-06	0.000301968	0.359598	0.455626	0.402007	0.66017	0.523024	0.542724
CD24	ENSG00000272398	5797	0.802558	0.809941	20.1491	7.17463e-06	0.000302227	12.2877	12.2845	9.33531	9.48021	4.4521	5.16453
MYOF	ENSG00000138119	175906	0.988713	0.136382	20.1444	7.18655e-06	0.000302368	0.248579	0.253579	0.221121	0.0822161	0.138089	0.137779
HCFC1	ENSG00000172534	24262	0.29988	7.88583	20.158	7.21621e-06	0.000303253	275.891	374.477	329.559	222.281	274.574	281.846
FAM13B	ENSG00000031003	114002	0.361323	4.18115	20.1294	7.24516e-06	0.000304107	5.81525	5.10717	5.26621	3.6726	4.75417	3.97676
SLC66A1	ENSG00000040487	16975	0.401076	3.52633	20.1154	7.29641e-06	0.000305893	23.9313	23.1888	22.7645	17.8063	17.5293	16.6711
XYLT1	ENSG00000103489	369192	-0.566296	2.04434	20.1096	7.31861e-06	0.000306459	0.265531	0.279796	0.261099	0.385853	0.392708	0.393879
RP11-250B2.3	ENSG00000233967	25380	-1.00807	0.0950399	20.0938	7.3795e-06	0.000308489	0.833647	0.925017	0.633015	1.96592	1.79452	1.0111
GTPBP1	ENSG00000100226	32558	0.310261	6.07992	20.0924	7.38461e-06	0.000308489	62.7326	76.8912	69.6291	53.3041	54.9063	57.0998
SGIP1	ENSG00000118473	217873	5.64164	-2.99628	20.0723	7.4626e-06	0.000311378	0.0161852	0.0287347	0.0194052	0	0	0
TJP3	ENSG00000105289	42452	0.863083	0.553123	20.057	7.52263e-06	0.000313511	1.22938	1.49316	1.21502	0.766517	0.804643	0.554116
ZC3H3	ENSG00000014164	103789	0.334814	4.8261	20.0534	7.53671e-06	0.000313727	8.26974	10.2543	9.19803	6.64668	7.3064	7.56859
HLA-B	ENSG00000234745	3317	0.318486	5.43924	20.0315	7.62359e-06	0.000316969	446.718	414.521	454.78	353.819	332.742	350.719
HOTAIRM1	ENSG00000233429	4619	-0.388882	3.68789	20.0201	7.66912e-06	0.000318486	76.9547	76.4097	64.8048	99.8804	90.5509	90.4346
UCHL1	ENSG00000154277	12043	0.303873	6.75184	19.9967	7.76432e-06	0.000322059	330.408	271.425	293.841	232.792	243.615	237.649
HDAC5	ENSG00000108840	46957	0.327726	5.04458	19.9647	7.89445e-06	0.000327072	21.1773	25.1483	24.7782	18.6796	18.2185	18.6264
GEMIN6	ENSG00000152147	33469	-0.436298	3.10399	19.9545	7.93685e-06	0.000328442	7.03812	5.91558	6.69507	8.55579	8.41434	9.17951
WHAMM	ENSG00000156232	26481	0.386972	3.70356	19.95	7.95548e-06	0.000328826	16.9652	16.49	17.0194	11.7147	13.444	12.7594
MRPL57	ENSG00000173141	2427	-0.368223	4.01727	19.936	8.01393e-06	0.000330854	201.671	168.637	155.039	213.627	226.442	227.917
PIP4K2C	ENSG00000166908	12245	0.328235	5.01389	19.9272	8.05116e-06	0.000332002	83.2841	95.9911	87.6304	71.16	71.5379	65.7816
RP11-526D8.13	ENSG00000288271	79306	-0.815751	0.748779	19.9066	8.1382e-06	0.000335199	0.498006	0.384838	0.458474	1.0121	0.574294	0.737043
RRP12	ENSG00000052749	69719	0.311256	5.86511	19.9036	8.15428e-06	0.000335469	25.9471	29.2512	28.9261	19.468	21.7428	25.2336
CDIPT	ENSG00000103502	5058	0.309666	5.97811	19.8735	8.28028e-06	0.000340255	416.215	419.441	416.435	329.534	325.964	336.402
CPNE7	ENSG00000178773	21489	-0.486433	2.63182	19.859	8.3433e-06	0.000342445	6.69525	8.30307	6.65001	9.62404	9.53754	10.5486
H2BC15	ENSG00000233822	17950	1.53317	-1.10782	19.856	8.35627e-06	0.000342578	0.982264	0.959131	1.22479	0.443135	0.296021	0.317695
ZHX3	ENSG00000174306	139284	-0.345295	4.47944	19.8433	8.41232e-06	0.000344303	4.33943	4.44422	3.99463	5.24877	5.25914	5.42999
FOXP2	ENSG00000128573	607446	-0.398033	3.53707	19.842	8.4179e-06	0.000344303	0.452803	0.543657	0.49695	0.641636	0.694794	0.592609
PCDH8	ENSG00000136099	5753	1.41864	-0.91425	19.8368	8.44096e-06	0.000344845	3.80032	3.80876	3.52751	1.75971	1.05556	1.23905
SLC6A13	ENSG00000010379	42253	0.964549	0.184206	19.8249	8.49332e-06	0.000346508	1.01818	1.25942	0.820499	0.47919	0.574886	0.506114
GTF2F1	ENSG00000125651	14410	0.30415	6.52172	19.8231	8.50133e-06	0.000346508	193.324	228.633	218.699	158.523	168.515	181.447
GLMP	ENSG00000198715	5601	0.328403	4.96946	19.7999	8.60543e-06	0.000350346	193.158	190.297	181.313	140.853	150.163	150.685
FBXW9	ENSG00000132004	8579	0.442741	3.01395	19.7859	8.66835e-06	0.000352497	29.9238	35.8489	32.5259	23.5166	24.067	23.2652
PCLAF	ENSG00000166803	23384	-0.439532	3.0526	19.7837	8.67831e-06	0.000352497	8.89725	8.86843	9.4017	12.2148	12.5626	11.4009
ATP5MC1	ENSG00000159199	3107	-0.314942	5.52532	19.7784	8.70946e-06	0.000353062	447.175	351.612	395.98	467.57	491.07	504.738
ISL1	ENSG00000016082	11283	-0.395026	3.56919	19.7763	8.71225e-06	0.000353062	25.6903	26.6334	29.902	34.8644	33.6383	37.4641
KCNAB2	ENSG00000069424	110267	-0.549022	2.1278	19.7604	8.78701e-06	0.000355682	0.908229	0.922609	1.05824	1.67225	1.06014	1.40281
NUDT10	ENSG00000122824	5295	-0.488396	2.60338	19.7564	8.80318e-06	0.000355928	28.3705	28.9674	28.5851	38.1018	39.2802	40.9254
PPP1R14A	ENSG00000167641	5296	-0.588316	1.87234	19.7476	8.84417e-06	0.000357175	20.3749	14.1855	14.3697	25.533	22.933	24.3621
BRD4	ENSG00000141867	97027	0.302535	6.6397	19.7238	8.95483e-06	0.000361229	30.3253	38.6979	34.2929	26.5764	27.6636	27.7926
CERCAM	ENSG00000167123	25601	-0.321265	5.21861	19.7171	8.98629e-06	0.000362084	36.2536	41.0219	40.1302	49.2885	46.5809	47.9748
EPHX1	ENSG00000143819	35440	0.323409	5.12566	19.7103	9.01832e-06	0.000362959	32.1787	35.3302	31.9476	25.0764	25.3385	27.5155
SNHG15	ENSG00000232956	3939	-0.321721	5.2992	19.7952	9.11644e-06	0.000366489	317.45	220.525	264.256	335.948	345.721	307.643
PLAAT3	ENSG00000176485	43689	0.510008	2.40216	19.685	9.13866e-06	0.000366826	4.633	3.81529	4.33539	3.01236	2.83207	2.98582
CERS2	ENSG00000143418	14421	0.307749	6.01719	19.6835	9.14566e-06	0.000366826	139.674	163.936	148.171	120.193	120.75	116.852
SH3BGRL	ENSG00000131171	96446	-0.356215	4.20581	19.6725	9.19828e-06	0.000368517	5.30159	4.64122	5.22533	6.66538	6.35153	6.08276
ADPRHL1	ENSG00000153531	53915	0.732652	1.05852	19.6527	9.29412e-06	0.000371934	1.26886	1.58211	1.45856	0.831552	0.774359	0.925493
ZNF248	ENSG00000198105	81581	-0.460535	2.83494	19.6207	9.45125e-06	0.000377792	2.12666	2.3022	2.20771	3.253	2.86583	2.83974
DCAF4L1	ENSG00000182308	4710	0.833119	0.6332	19.6152	9.47856e-06	0.000378455	12.2785	13.1258	11.8488	5.68052	7.73587	7.11315
PRRG4	ENSG00000135378	28194	0.471191	2.73452	19.6083	9.51256e-06	0.000379382	7.17923	8.77102	8.90742	5.77076	5.25009	6.49772
UVSSA	ENSG00000163945	50299	-0.351315	4.29423	19.6017	9.54558e-06	0.0003802	9.52057	11.8087	9.78398	14.1463	12.1939	12.5421
CASKIN2	ENSG00000177303	15277	0.336718	4.64869	19.5993	9.55738e-06	0.0003802	48.9351	60.9577	56.7333	41.6536	42.8807	44.6538
SLC38A9	ENSG00000177058	147350	0.382329	3.72207	19.5977	9.56546e-06	0.0003802	2.91009	3.18655	3.09308	2.35068	2.36972	2.19629
DPH5	ENSG00000117543	36466	-0.35559	4.20225	19.5849	9.62982e-06	0.000382327	13.7897	12.5756	13.6809	16.4191	16.7987	17.1434
ST6GAL1	ENSG00000073849	148229	-0.45393	2.89073	19.5805	9.65223e-06	0.000382544	1.09909	1.50992	1.20936	1.6684	1.74627	1.70237
INCENP	ENSG00000149503	29172	0.303987	6.31639	19.5801	9.65703e-06	0.000382544	78.3064	100.651	95.7112	68.043	70.0223	79.757
STXBP2	ENSG00000076944	10993	0.337465	4.61262	19.5475	9.82034e-06	0.000388577	74.485	74.1062	76.6886	60.9777	54.2744	59.786
ASCC3	ENSG00000112249	373179	-0.313229	5.51258	19.5391	9.86329e-06	0.000389838	3.18824	3.35314	3.35802	3.83668	4.12515	4.10873
NES	ENSG00000132688	8645	0.458891	2.83327	19.5195	9.96859e-06	0.000393558	22.5979	33.1311	31.006	23.588	18.4393	19.542
LCP1	ENSG00000136167	85952	0.325635	4.97946	19.501	1.00624e-05	0.000396818	12.628	12.528	11.8742	9.20384	10.3063	9.51245
ANXA6	ENSG00000197043	57080	-0.303996	6.23824	19.4842	1.01511e-05	0.000399869	33.5829	37.6887	36.2643	43.9722	42.3294	43.9086
NLGN1	ENSG00000169760	890361	-0.558328	2.03438	19.4627	1.02659e-05	0.000403935	0.0958456	0.142386	0.0959196	0.167305	0.14664	0.167327
RPL26L1	ENSG00000037241	11043	-0.361419	4.07687	19.4871	1.02829e-05	0.000404155	48.4738	32.6688	39.281	49.7661	53.5475	49.4455
KRT8	ENSG00000170421	52768	0.381019	3.71918	19.4553	1.03057e-05	0.000404598	8.1128	9.04647	8.44485	7.61924	5.43764	6.21401
PLOD2	ENSG00000152952	94214	-0.3121	5.53254	19.437	1.0405e-05	0.000408041	13.1301	13.0574	13.5613	17.1465	16.0012	15.3364
GNB3	ENSG00000111664	7440	-0.448334	2.92619	19.4252	1.04694e-05	0.000410112	24.0776	28.7151	25.2309	32.9484	36.4237	34.9707
LINC02593	ENSG00000223764	4152	-0.333228	4.71307	19.419	1.05032e-05	0.000410969	145.062	189.61	173.514	221.01	220.302	185.761
NME4	ENSG00000103202	13643	-0.304957	6.0876	19.417	1.05146e-05	0.000410969	138.489	133.018	132.944	162.612	161.186	167.039
LINC00894	ENSG00000235703	285968	-0.580174	1.88609	19.3553	1.08595e-05	0.000423977	0.276219	0.391326	0.260206	0.49056	0.424709	0.443698
MAMDC4	ENSG00000177943	9857	-0.441556	2.98262	19.3532	1.08716e-05	0.000423982	19.4615	21.7533	20.1593	31.9852	22.7948	26.9019
EXOSC7	ENSG00000075914	60826	-0.366054	3.95639	19.3439	1.09245e-05	0.000425151	7.39749	6.71585	6.01936	8.01269	8.84802	8.67216
SESN3	ENSG00000149212	67029	-0.337283	4.574	19.3439	1.09258e-05	0.000425151	8.04918	11.0679	9.43606	12.2013	12.5364	10.5708
EGF	ENSG00000138798	100884	0.955075	0.174609	19.3381	1.09597e-05	0.000425999	0.307598	0.574023	0.419083	0.308215	0.158011	0.183711
LRP8	ENSG00000157193	86106	-0.371996	3.85231	19.3301	1.10038e-05	0.000427243	4.45572	4.5351	4.23249	5.3495	5.85361	5.60454
NOL9	ENSG00000162408	33167	0.34406	4.39823	19.3252	1.10322e-05	0.000427819	18.4147	23.8306	22.4351	17.0712	16.4098	16.3985
DTX1	ENSG00000135144	41320	1.09454	-0.223823	19.3234	1.10429e-05	0.000427819	0.751009	0.984834	0.695778	0.542511	0.238821	0.327777
ARHGEF9	ENSG00000131089	174308	-0.40187	3.41542	19.3046	1.1152e-05	0.00043157	1.50514	1.69256	1.57174	2.29412	1.95968	1.92614
NAGPA	ENSG00000103174	9298	0.390426	3.56007	19.3024	1.11647e-05	0.000431586	41.339	45.449	43.652	30.1752	34.6967	32.7358
MBLAC2	ENSG00000176055	16563	-0.547451	2.09211	19.2905	1.12345e-05	0.000433811	6.08905	6.37844	6.2794	9.34291	9.07434	8.47836
C6orf141	ENSG00000197261	11262	0.771517	0.864998	19.2784	1.13061e-05	0.000436097	6.82596	5.83692	5.33083	4.30196	3.70712	2.40521
H2BC11	ENSG00000124635	6899	1.24524	-0.608078	19.271	1.13496e-05	0.000437296	3.68018	4.08353	3.55438	0.94333	1.54039	2.16979
RP5-1061H20.4	ENSG00000177788	14351	-0.405557	3.35921	19.2352	1.15649e-05	0.000445102	19.805	19.0856	16.5568	25.3954	24.3842	22.5009
LARGE2	ENSG00000165905	7476	0.412824	3.26627	19.225	1.16268e-05	0.000446836	46.2253	45.3251	41.2834	35.1111	31.4761	31.4651
SNRPG	ENSG00000143977	12379	-0.404327	5.24717	22.032	1.16353e-05	0.000446836	98.7338	62.332	77.0505	106.256	104.919	100.08
TBX3	ENSG00000135111	13921	0.302164	6.20618	19.2183	1.16677e-05	0.000447593	165.462	186.07	180.704	148.041	145.971	129.6
PRXL2B	ENSG00000157870	4979	-0.441868	2.96521	19.2112	1.17111e-05	0.000448296	36.1203	41.9652	42.1174	52.7196	52.1402	54.9761
WASHC2A	ENSG00000099290	65622	0.338215	4.51215	19.2111	1.17115e-05	0.000448296	12.3917	11.663	11.1202	8.88164	9.46222	9.00513
TBC1D10A	ENSG00000099992	34958	0.454806	2.8348	19.2085	1.17272e-05	0.000448411	7.02078	7.40971	6.89367	5.66776	4.36454	5.22009
TMPRSS9	ENSG00000178297	66002	1.07892	-0.188948	19.1979	1.17927e-05	0.000450426	0.459477	0.699544	0.397152	0.197207	0.264521	0.259202
FTH1	ENSG00000167996	7917	0.294863	7.28305	19.1894	1.18457e-05	0.000451959	631.149	692.219	646.704	557.43	515.068	503.31
LASP1	ENSG00000002834	51912	0.308944	5.59093	19.1662	1.19903e-05	0.000456982	28.0275	35.4108	30.0688	26.0484	22.4601	25.3895
EID1	ENSG00000255302	2040	-0.307829	5.67592	19.1603	1.20273e-05	0.000457894	693.165	653.671	683.092	814.568	837.968	816.957
H1-2	ENSG00000187837	731	0.715012	1.09386	19.146	1.2118e-05	0.000460849	120.599	104.913	96.0092	67.2665	62.305	63.3842
MAT2A	ENSG00000168906	6114	-0.294992	7.1814	19.1419	1.21491e-05	0.000461533	719.108	603.882	609.218	733.878	846.115	752.002
LGALS9	ENSG00000168961	19763	-0.908163	0.328087	19.1322	1.22058e-05	0.000463189	1.39176	1.38591	1.02686	2.26854	2.22774	2.56089
PLS3	ENSG00000102024	89688	-0.289477	8.72384	19.1211	1.22772e-05	0.000465396	135.473	123.595	125.807	152.761	155.332	154.268
H2BC20P	ENSG00000261716	6440	0.71247	1.10057	19.0953	1.24525e-05	0.000471533	13.1416	14.9465	8.53453	9.43194	7.19007	5.42369
CCDC14	ENSG00000175455	64104	-0.306113	5.758	19.0811	1.25368e-05	0.000474136	23.137	22.5965	22.7275	28.8326	29.568	24.7973
HSPG2	ENSG00000142798	115067	-0.484915	2.55974	19.0797	1.25481e-05	0.000474136	0.950022	1.52341	1.39622	1.91043	1.62943	1.73457
DLG4	ENSG00000132535	32655	0.452192	2.84283	19.0634	1.26777e-05	0.000477988	6.97599	9.20241	6.81017	6.95324	4.62586	4.86788
AMDHD2	ENSG00000162066	11066	0.380859	3.663	19.0587	1.2685e-05	0.000477988	34.7343	41.0164	41.7973	28.0986	29.6334	30.662
CDK11B	ENSG00000248333	23788	0.337899	4.48649	19.0578	1.26908e-05	0.000477988	31.2786	34.5423	29.6811	23.0723	25.5283	25.501
SLC5A3	ENSG00000198743	32683	-0.319391	5.07616	19.0484	1.27537e-05	0.000479843	26.3695	28.7089	28.2522	31.5504	37.8113	32.6719
MROH1	ENSG00000179832	113912	0.363683	3.94414	19.0412	1.28016e-05	0.000481133	4.12961	4.96694	4.71364	3.72629	3.32522	3.46051
SRC	ENSG00000197122	61366	0.327825	4.76701	19.0162	1.29719e-05	0.000486795	12.6535	17.3433	14.9642	11.6069	10.8359	12.5801
RP11-57A19.2	ENSG00000246465	7180	-0.483165	2.56705	19.0148	1.29799e-05	0.000486795	17.779	22.2344	22.1404	34.2422	26.0076	24.7206
CACNA1D	ENSG00000157388	484771	-0.736131	1.00289	19.0027	1.30628e-05	0.000489382	0.0887454	0.0758719	0.109889	0.158116	0.139361	0.149985
FBL	ENSG00000105202	11922	-0.295558	6.86196	19.0004	1.30782e-05	0.000489437	258.1	279.037	258.807	315.885	321.219	321.257
SERINC5	ENSG00000164300	144398	0.408856	3.28638	18.9962	1.3109e-05	0.000490053	1.83157	2.7802	2.4009	1.65257	1.78734	1.71792
CD59	ENSG00000085063	33470	0.326625	4.79892	18.994	1.31225e-05	0.000490053	27.7934	28.5483	27.6132	21.8209	22.1125	21.7874
RUSC1-AS1	ENSG00000225855	7314	-0.423945	3.12061	18.9896	1.31525e-05	0.000490653	27.9638	35.3085	28.5558	46.171	41.514	33.1367
DGKZ	ENSG00000149091	47650	0.301358	6.099	18.9841	1.31903e-05	0.000491496	44.0625	53.7695	46.6708	35.0707	37.8028	41.9319
MTHFD1	ENSG00000100714	75427	-0.293592	7.21465	18.9823	1.3203e-05	0.000491496	54.4094	54.0647	52.1625	62.7083	62.6572	67.9212
SLC3A2	ENSG00000168003	32877	0.295408	6.85294	18.9791	1.32248e-05	0.00049179	118.113	117.419	116.2	99.1735	91.5	90.8679
NUPR1	ENSG00000176046	6301	-0.784511	0.80381	18.9943	1.33165e-05	0.000494676	7.38732	5.58886	4.69689	15.1486	8.19197	6.90089
RAB11FIP3	ENSG00000090565	97363	0.314452	5.23675	18.9595	1.33619e-05	0.000495841	11.7565	14.1622	13.114	10.0784	10.1899	10.4842
CENPT	ENSG00000102901	19655	0.30177	6.03469	18.9535	1.34039e-05	0.000496876	119.739	107.063	107.079	89.7686	89.4833	87.0771
KLHL26	ENSG00000167487	34697	0.385904	3.57293	18.9505	1.34281e-05	0.00049725	9.3908	14.2543	11.7221	9.08661	8.4447	8.89571
GAB2	ENSG00000033327	203056	0.507152	2.34458	18.9391	1.35055e-05	0.000499589	0.816215	0.994315	0.841177	0.726477	0.553267	0.547638
ATP2A1-AS1	ENSG00000260442	964	-0.598254	1.73557	18.9123	1.36966e-05	0.000506127	94.3768	71.4374	78.0665	136.522	110.24	117.572
CBFB	ENSG00000067955	72075	0.311318	5.34743	18.8898	1.3859e-05	0.000511591	16.6935	20.1626	20.0146	14.7282	15.1764	15.0132
CDC34	ENSG00000099804	10333	0.30554	5.66985	18.8779	1.39458e-05	0.000514256	165.31	165.783	163.174	124.776	133.774	134.108
RIDA	ENSG00000132541	14828	-0.425895	3.08606	18.8686	1.40134e-05	0.00051621	13.7933	15.3578	14.9977	20.4333	18.0198	19.6619
TMTC2	ENSG00000179104	447991	-0.464594	2.7176	18.8428	1.42043e-05	0.000522694	0.322728	0.408758	0.383159	0.54719	0.501547	0.456665
COL5A1	ENSG00000130635	203041	-0.363442	3.91847	18.8339	1.42711e-05	0.000524603	1.68118	2.20847	2.02397	2.62121	2.288	2.53126
CILP2	ENSG00000160161	8412	0.45724	2.77216	18.8166	1.44008e-05	0.000528753	22.4692	34.1418	28.7487	18.9977	20.845	20.8459
MGRN1	ENSG00000102858	74482	0.300278	6.07769	18.8161	1.4414e-05	0.000528753	24.9223	35.061	31.186	23.5725	23.3895	25.4575
BOLA3-AS1	ENSG00000225439	3946	-0.491753	2.46537	18.8084	1.44631e-05	0.000529424	37.5331	33.9124	32.7858	54.7926	40.5896	48.7743
SEMA5B	ENSG00000082684	119524	-1.44167	-0.996548	18.8077	1.44686e-05	0.000529424	0.0295031	0.0523787	0.106118	0.199649	0.139719	0.149097
SLC16A8	ENSG00000100156	5960	-0.56434	1.93407	18.8065	1.44774e-05	0.000529424	13.845	16.6754	15.89	26.2069	20.6328	20.3323
NALT1	ENSG00000237886	3682	-1.0106	-0.0107417	18.796	1.45573e-05	0.000531795	6.5125	4.25076	4.36337	12.7655	8.45258	9.09911
BASP1	ENSG00000176788	211246	0.351802	4.1239	18.7857	1.46357e-05	0.000534106	2.67756	2.79691	2.91804	2.36536	2.01947	2.06851
FUNDC2	ENSG00000165775	34325	-0.316363	5.10398	18.7814	1.46708e-05	0.00053483	29.7722	24.4858	26.4573	34.402	34.4324	30.1537
STARD4	ENSG00000164211	16558	-0.374555	3.71876	18.7589	1.48429e-05	0.000540546	18.9968	22.9221	20.8355	29.26	25.3058	25.1414
CCDC9	ENSG00000105321	17722	0.373957	3.72228	18.7559	1.48662e-05	0.000540836	22.5644	28.2168	25.5743	18.6471	18.1611	20.8354
TRIM62	ENSG00000116525	36661	0.384438	3.56375	18.7507	1.49075e-05	0.000541776	10.1574	12.1885	10.7943	8.69845	7.76454	8.39971
NSUN5P1	ENSG00000223705	6466	-0.328185	4.68143	18.7291	1.50767e-05	0.000547361	106.237	106.383	106.187	139.904	125.966	127.22
WDR81	ENSG00000167716	22077	0.328551	4.66209	18.7102	1.52274e-05	0.000552263	33.5111	41.8629	40.7141	28.0049	30.6012	31.9008
AURKA	ENSG00000087586	22949	0.300188	5.99611	18.7018	1.52946e-05	0.000554131	92.9024	91.3884	94.2148	68.8171	73.53	79.7346
CCDC18-AS1	ENSG00000223745	83840	-0.475406	2.59889	18.6865	1.54535e-05	0.000559312	1.7497	1.8668	1.82549	3.23435	2.27254	1.92151
MAU2	ENSG00000129933	37926	0.303051	5.73291	18.6747	1.55136e-05	0.000560909	45.2809	50.5945	44.9029	37.1224	37.2476	37.5153
TMCO6	ENSG00000113119	5974	-0.370503	3.76735	18.6688	1.55613e-05	0.000562059	67.4099	57.7688	54.0692	74.684	78.7799	74.8147
CSK	ENSG00000103653	21118	0.297563	6.2341	18.6638	1.56401e-05	0.000564325	98.653	142.705	116.958	87.4874	97.0869	100.386
PPM1L	ENSG00000163590	323301	-0.381747	3.59384	18.6467	1.57425e-05	0.00056744	0.824589	1.10619	1.01218	1.21674	1.30779	1.22589
OGFRL1	ENSG00000119900	20249	-0.342425	4.29642	18.6375	1.58191e-05	0.000569619	24.7639	28.4442	24.3872	36.3182	31.1895	29.0074
IRGQ	ENSG00000167378	11769	0.330114	4.59399	18.6236	1.59923e-05	0.000575264	55.1316	85.7103	67.5368	57.3257	51.0828	53.4818
ADAMTS9	ENSG00000163638	172347	-0.553774	1.97931	18.5881	1.62342e-05	0.000583371	0.560621	0.581201	0.515155	0.885291	0.735532	0.769297
CSRP2	ENSG00000175183	20315	-0.322211	4.82506	18.5633	1.64466e-05	0.000590006	40.7919	36.3258	35.0883	47.4839	48.5006	42.0714
LRFN4	ENSG00000173621	3829	-0.354688	4.03085	18.5626	1.64524e-05	0.000590006	98.5419	130.802	110.859	146.36	138.177	141.114
BLVRB	ENSG00000090013	18000	0.409855	3.21584	18.5554	1.65149e-05	0.000591648	18.1018	18.5207	16.6296	14.5025	12.0188	12.8309
CABLES1	ENSG00000134508	125907	-0.323804	4.77008	18.5462	1.65944e-05	0.000593892	5.21498	6.47025	5.80251	6.48413	7.16235	7.77896
ZNF282	ENSG00000170265	30693	0.297902	6.07827	18.5253	1.67779e-05	0.000599847	67.4636	79.5491	73.7498	59.4409	56.8823	59.6868
DMAP1	ENSG00000178028	7227	0.309216	5.30284	18.5223	1.68045e-05	0.000599941	189.222	183.324	175.737	146.184	146.313	142.23
AP001505.10	ENSG00000276529	443	0.799567	0.672727	18.5211	1.68146e-05	0.000599941	106.665	155.453	145.065	88.145	77.1077	62.7546
UBE2H	ENSG00000186591	122229	0.306683	5.41439	18.5155	1.68638e-05	0.000601089	10.9573	12.5424	11.5668	10.1579	8.50194	9.1386
INAFM2	ENSG00000259330	3024	-0.370814	3.7335	18.4757	1.722e-05	0.000613166	108.682	119.817	118.839	158.54	143.332	138.605
SLC25A25	ENSG00000148339	41045	0.371212	3.721	18.472	1.7253e-05	0.000613719	9.94881	11.8591	11.0834	7.73414	8.47021	8.70086
EDIL3	ENSG00000164176	444327	0.52901	2.12629	18.4455	1.74946e-05	0.000621684	0.311104	0.3998	0.336839	0.263645	0.225507	0.221392
PPM1H	ENSG00000111110	291157	-0.357938	3.94799	18.4416	1.75308e-05	0.000622344	1.27654	1.57235	1.36497	1.78819	1.72592	1.77499
SLC9A1	ENSG00000090020	68173	0.347212	4.14345	18.4085	1.78384e-05	0.000632624	8.28653	9.86054	8.21103	6.57638	6.51377	7.2043
POLR2A	ENSG00000181222	30251	0.284822	8.35917	18.4056	1.78648e-05	0.000632926	348.588	401.591	334.809	265.787	289.696	316.697
RBM48	ENSG00000127993	11709	0.410994	3.18321	18.3989	1.79276e-05	0.00063451	28.0685	27.0679	24.8422	20.5034	19.5135	19.1159
ATAD3B	ENSG00000160072	26084	0.306143	5.37826	18.3539	1.83564e-05	0.000649037	51.1834	56.2532	52.7106	36.5938	43.5067	46.8678
MT2A	ENSG00000125148	914	-0.557502	1.9332	18.3497	1.83974e-05	0.000649832	104.941	90.7569	106.391	143.199	154.474	139.602
KRTAP21-2	ENSG00000187026	466	4.00837	-2.81527	18.3403	1.84878e-05	0.000652371	10.5941	8.39661	16.3308	0	1.62893	0
C19orf47	ENSG00000160392	28992	0.358271	3.91711	18.3336	1.85529e-05	0.000654015	16.8337	19.5155	16.7703	12.6954	13.9814	13.9409
MEX3A	ENSG00000254726	10453	-0.340586	4.27364	18.3303	1.85847e-05	0.000654059	48.3761	53.0793	46.5135	66.0648	56.4973	61.2379
ILRUN	ENSG00000196821	109572	0.298943	5.83894	18.3297	1.85913e-05	0.000654059	15.4928	20.2119	16.7692	13.8193	13.8554	14.0715
QRICH2	ENSG00000129646	34228	0.496595	2.36269	18.3219	1.86672e-05	0.000656071	4.98639	5.92159	4.96554	3.676	3.85884	3.49875
TOMM20	ENSG00000173726	19497	-0.286148	7.72084	18.3121	1.87633e-05	0.000658481	300.453	301.273	283.723	339.508	370.723	349.742
MIF4GD	ENSG00000125457	5004	-0.409227	3.2005	18.3111	1.87731e-05	0.000658481	43.5506	46.6035	52.5527	72.5427	57.1891	55.9835
TNFRSF9	ENSG00000049249	27295	3.41793	-2.65433	18.3079	1.88055e-05	0.000658959	0.129193	0.172024	0.402728	0.0264926	0	0.0261157
TRIM8	ENSG00000171206	13840	0.331341	4.47805	18.2898	1.89842e-05	0.000663514	49.2259	62.4807	51.4432	40.4924	41.0804	45.3243
PDCD5	ENSG00000105185	6264	-0.301249	5.68992	18.3181	1.89867e-05	0.000663514	256.143	186.896	224.218	255.584	287.201	267.652
CYB5A	ENSG00000166347	41128	-0.367799	3.75131	18.289	1.8992e-05	0.000663514	9.19136	7.72518	8.88174	11.4987	10.6864	10.5725
AP3B2	ENSG00000103723	50832	0.500105	2.32843	18.2776	1.91066e-05	0.000666857	3.57961	3.69483	3.14396	2.333	2.5237	2.38395
MBNL3	ENSG00000076770	120652	-0.338202	4.31645	18.2614	1.92694e-05	0.000671874	3.81708	4.76082	4.66758	5.12435	5.9266	5.34686
SLC25A37	ENSG00000147454	46508	-0.325729	4.62627	18.2511	1.93744e-05	0.000674867	15.1037	13.9659	13.5814	16.7143	17.7415	18.0859
MED22	ENSG00000148297	9820	0.304135	5.40887	18.1927	1.99774e-05	0.000694622	130.711	157.947	146.038	111.634	113.862	119.41
FAM20C	ENSG00000177706	68202	-0.418609	3.07939	18.1923	1.9981e-05	0.000694622	2.86441	3.88976	2.83916	4.53789	3.92886	4.08662
VWDE	ENSG00000146530	73057	-0.504437	2.29105	18.1719	2.01961e-05	0.000701406	1.75696	1.60675	1.59724	2.34582	2.64952	1.94167
UBE2C	ENSG00000175063	4382	0.29836	5.77809	18.1643	2.02779e-05	0.000703552	389.65	416.284	448.066	307.761	350.959	342.099
BEX1	ENSG00000133169	1521	0.708152	1.0347	18.1337	2.06061e-05	0.000714238	48.687	47.3346	52.8137	35.1811	21.4599	32.3374
CELSR3	ENSG00000008300	26424	0.446864	2.78667	18.1249	2.07053e-05	0.000716968	8.64767	10.3062	8.28807	8.18239	5.71668	5.69205
DGCR5	ENSG00000273032	60804	-0.483314	2.46055	18.1223	2.07294e-05	0.000717097	2.18061	2.34239	2.26677	3.34181	2.83389	3.13014
RP11-147L13.11	ENSG00000278730	2921	0.374072	3.61615	18.1014	2.09578e-05	0.000724288	138.59	151.637	139.24	113.134	113.304	98.8344
NEDD4L	ENSG00000049759	357315	0.350492	4.01839	18.0923	2.10587e-05	0.000727062	1.44876	1.64259	1.52164	1.21627	1.09619	1.23288
FRAS1	ENSG00000138759	486947	-0.331622	4.42976	18.0869	2.11181e-05	0.000728398	1.18185	1.24227	1.12698	1.44787	1.43571	1.50193
PPARGC1B	ENSG00000155846	124725	-0.334136	4.36011	18.0448	2.15902e-05	0.000743953	4.3314	4.81867	4.05415	5.16573	5.63568	5.5266
RELB	ENSG00000104856	36750	0.724786	0.952369	18.021	2.1862e-05	0.000752584	1.4777	2.10813	2.30088	1.1806	1.28063	1.00863
HBP1	ENSG00000105856	33562	0.441698	2.82101	18.0007	2.20968e-05	0.000759921	7.54396	7.13499	7.2056	5.86042	5.15675	4.82129
H2BC19P	ENSG00000220323	3612	1.21953	-0.654793	17.9748	2.23996e-05	0.000769584	6.44346	8.0163	6.32074	3.60356	3.36249	1.77615
AMFR	ENSG00000159461	64094	0.299399	5.56212	17.9535	2.26509e-05	0.000776314	22.3814	28.0822	23.549	19.6534	19.8019	19.4406
ESRRB	ENSG00000119715	191126	-0.596353	1.64222	17.9532	2.26552e-05	0.000776314	0.428046	0.384882	0.340661	0.605352	0.540142	0.574362
SDC4	ENSG00000124145	23137	0.396276	3.29702	17.9517	2.26733e-05	0.000776314	13.5341	16.6409	13.5953	12.3764	8.89101	11.2761
RP11-44N11.3	ENSG00000272043	312	-1.62687	-1.36484	17.9514	2.26836e-05	0.000776314	11.3023	10.0329	27.1018	78.801	26.7625	38.84
CRTC2	ENSG00000160741	10947	0.302606	5.37541	17.9242	2.30026e-05	0.000785817	117.19	135.11	128.3	95.0546	104.636	102.819
SERPINI1	ENSG00000163536	90327	0.549231	1.93406	17.923	2.30176e-05	0.000785817	1.74897	1.24757	1.4978	0.952658	1.08408	0.994347
PEBP1	ENSG00000089220	9461	-0.285182	7.23291	17.9221	2.30284e-05	0.000785817	441.304	431.936	427.569	505.134	527.21	524.468
IGFBP6	ENSG00000167779	4910	1.12776	-0.434477	17.9202	2.30506e-05	0.000785817	5.17099	6.69403	5.8553	2.79821	3.55578	1.59697
SELENBP1	ENSG00000143416	8404	-0.39259	3.34551	17.9154	2.31135e-05	0.000787199	32.8967	27.2836	34.1087	45.9476	35.9489	39.7806
TMF1	ENSG00000144747	32513	0.343139	4.13074	17.9054	2.32304e-05	0.000790416	16.5292	18.7981	19.3754	14.3231	13.8448	14.0974
HTATSF1	ENSG00000102241	15268	-0.285695	7.04829	17.8791	2.35542e-05	0.00080066	244.404	239.362	225.461	263.851	300.69	284.328
DOHH	ENSG00000129932	9854	0.370643	3.6275	17.8369	2.40891e-05	0.000818053	36.072	48.9996	43.5058	27.8855	33.5093	35.8078
DBP	ENSG00000105516	7350	-0.469356	2.54763	17.8153	2.43571e-05	0.000826357	18.5192	23.8496	17.7168	27.4489	26.2322	27.8342
NCKAP5L	ENSG00000167566	37605	0.314562	4.85445	17.7997	2.45569e-05	0.000832336	23.3307	28.0104	26.1734	20.3061	19.9435	20.8133
FABP5	ENSG00000164687	4242	-0.403959	3.19254	17.7977	2.45834e-05	0.000832432	63.0117	47.9648	55.8135	67.1635	76.7672	73.6018
TJAP1	ENSG00000137221	29034	0.305075	5.21474	17.7931	2.46424e-05	0.000833627	44.1611	43.3949	40.6857	34.1957	33.5174	34.2248
NRP2	ENSG00000118257	116144	-0.385882	3.41056	17.7786	2.48309e-05	0.0008392	2.43501	2.45933	2.27148	2.90755	3.07832	3.20989
C4orf3	ENSG00000164096	8027	-0.323698	4.55609	17.7579	2.51047e-05	0.000847639	81.4478	70.8763	83.1143	108.012	92.0129	89.8694
PHLDB3	ENSG00000176531	29982	0.459455	2.62815	17.7557	2.51317e-05	0.000847737	6.32768	7.59543	7.69935	5.57133	5.11422	4.70749
SLC39A10	ENSG00000196950	161726	-0.307853	5.08464	17.73	2.54734e-05	0.000858442	5.18071	6.30015	5.55783	6.92147	6.84332	6.89794
PSMB3	ENSG00000277791	11485	0.290587	6.16026	17.7258	2.55299e-05	0.000859523	213.575	199.849	207.989	166.03	167.15	166.151
RPL15	ENSG00000174748	7784	-0.279084	8.53929	17.7243	2.55551e-05	0.00085955	1447.32	1184.2	1281.18	1633.51	1512.51	1527.4
RP6-99M1.3	ENSG00000269902	528	-0.77837	0.702734	17.7215	2.55876e-05	0.00085982	78.8081	54.8388	64.0587	102.715	130.827	102.604
SMIM10L2A	ENSG00000178947	6132	-0.461092	2.61301	17.7145	2.56818e-05	0.000862165	24.2679	27.3106	23.9938	37.5001	30.2049	34.2929
TMEM177	ENSG00000144120	7341	-0.343028	4.09754	17.7109	2.57378e-05	0.000862551	68.1152	57.1386	60.3571	69.1496	76.2081	86.2269
PEX2	ENSG00000164751	20787	-0.395294	3.28312	17.71	2.57423e-05	0.000862551	12.6213	11.8964	11.9593	16.0368	16.5058	14.6427
CA3-AS1	ENSG00000253549	24320	-1.12424	-0.420117	17.7031	2.58358e-05	0.000863897	0.405992	0.643556	0.591068	1.36773	1.24849	0.879311
SCAMP5	ENSG00000198794	64277	0.358707	3.79769	17.7026	2.5843e-05	0.000863897	7.01129	8.10846	6.93277	5.88374	5.36154	5.61151
USP46	ENSG00000109189	68342	-0.327119	4.45336	17.7016	2.58572e-05	0.000863897	8.69947	8.83994	8.21547	10.5703	10.996	10.1695
SMIM30	ENSG00000214194	1843	-0.34866	3.98719	17.6999	2.58806e-05	0.000863897	216.975	217.827	250.507	303.685	280.898	271.903
SDC2	ENSG00000169439	117978	-0.299182	5.44572	17.6821	2.61233e-05	0.000871171	9.42721	9.86347	10.758	11.9949	12.7331	11.5766
CD63	ENSG00000135404	4385	0.288642	6.32122	17.6672	2.6329e-05	0.000877201	650.099	565.552	601.64	525.062	460.643	477.928
ZFYVE27	ENSG00000155256	23787	0.320672	4.61332	17.6587	2.6446e-05	0.000880265	34.8675	35.1359	33.6282	26.7212	28.4652	26.3111
NOG	ENSG00000183691	1913	-0.746232	0.843968	17.6517	2.65445e-05	0.000882011	18.4335	19.2266	24.3108	43.0921	29.7602	28.692
ACD	ENSG00000102977	3304	0.323342	4.53421	17.6514	2.65485e-05	0.000882011	236.939	227.143	242.361	182.311	176.216	195.898
C9orf40	ENSG00000135045	6330	-0.336061	4.23437	17.6457	2.66283e-05	0.00088383	72.9777	78.8745	86.4276	98.3574	99.6521	96.9581
PEDS1	ENSG00000240849	35481	0.327873	4.4172	17.6425	2.66731e-05	0.000884481	17.4522	23.688	19.8519	15.1426	15.7032	16.675
SYP	ENSG00000102003	12385	0.381096	3.44866	17.636	2.67645e-05	0.000886678	28.074	32.0987	30.2454	24.2887	22.1259	21.641
SETD1B	ENSG00000139718	28648	0.298009	5.47677	17.6318	2.68428e-05	0.000888058	43.9191	61.189	51.0627	38.0135	41.3086	44.8628
TPRA1	ENSG00000163870	27036	0.31651	4.7354	17.6294	2.68566e-05	0.000888058	33.4946	35.0817	30.5878	24.7939	26.4764	26.8668
CBX2	ENSG00000173894	9836	-0.292951	5.84668	17.6058	2.71926e-05	0.000898325	146.56	171.693	159.641	195.629	177.191	200.963
LINC02268	ENSG00000248174	128633	-1.36786	-0.96205	17.5999	2.72771e-05	0.000900273	0.0657933	0.060837	0.0525884	0.202375	0.135726	0.121914
FBXO46	ENSG00000177051	20268	0.328283	4.39009	17.5723	2.76761e-05	0.000912587	31.7697	40.3097	32.6248	26.6869	26.666	28.2768
MMP16	ENSG00000156103	296015	-0.575882	1.73884	17.563	2.78111e-05	0.000916179	0.257314	0.277585	0.274227	0.442153	0.382086	0.358804
RP11-399K21.14	ENSG00000272692	2701	-0.71491	0.966855	17.5504	2.79955e-05	0.000921391	14.1001	13.9071	20.662	32.3943	23.6072	21.9048
RARB	ENSG00000077092	423601	-0.485897	2.37041	17.5347	2.82285e-05	0.000928192	0.254734	0.343618	0.319385	0.469443	0.392443	0.393771
TRIAP1	ENSG00000170855	2421	-0.318431	4.6512	17.531	2.82829e-05	0.000929116	307.043	247.925	279.763	354.539	339.251	331.24
SLC7A11	ENSG00000151012	78253	-0.312812	4.83477	17.5286	2.83192e-05	0.000929441	9.67056	10.6905	9.15239	12.7799	13.0664	10.1477
GABBR1	ENSG00000204681	78348	-0.308723	4.9754	17.5126	2.85578e-05	0.000936398	11.2521	11.3467	9.91835	14.4719	12.8955	12.2007
ASPH	ENSG00000198363	214085	-0.29939	5.35487	17.4865	2.89527e-05	0.000948462	5.22151	5.24548	5.07538	6.26564	6.37163	6.14653
CDK18	ENSG00000117266	28198	-0.369461	3.59381	17.4829	2.90077e-05	0.000949381	10.5547	11.9613	11.3051	16.2071	12.8676	13.752
KMT2B	ENSG00000272333	20906	0.288226	6.19189	17.4757	2.91183e-05	0.000952118	111.427	125.998	112.118	89.2393	95.1667	96.1871
TMEM170B	ENSG00000205269	45776	-0.372728	3.54131	17.4545	2.94448e-05	0.000961901	6.64037	7.29978	6.09576	8.4671	8.60634	8.39336
TAP1	ENSG00000168394	8608	0.370645	3.56532	17.4514	2.94931e-05	0.000962585	45.7177	50.0012	44.7935	36.8782	30.776	38.8379
LINC01694	ENSG00000233922	9435	-1.14136	-0.485452	17.4388	2.96895e-05	0.000968099	0.597999	1.41003	2.06128	3.52552	2.41362	2.6443
TGFB3	ENSG00000119699	24915	0.622533	1.40985	17.4286	2.98483e-05	0.000972377	3.76481	4.39731	3.39384	2.43796	2.40688	2.51772
FOXO4	ENSG00000184481	7682	0.395251	3.23883	17.4246	2.99114e-05	0.000972757	39.11	46.147	41.2771	31.8163	29.7428	32.6628
PCDH9	ENSG00000184226	927612	-0.290378	5.94154	17.4243	2.99153e-05	0.000972757	1.76162	1.93192	1.72103	1.89975	2.4435	2.15091
PPP1R13B	ENSG00000088808	114381	0.32228	4.50516	17.4136	3.00839e-05	0.00097734	6.20909	7.13593	6.69032	5.12081	5.46179	5.12898
NECTIN4	ENSG00000143217	18561	1.73021	-1.58125	17.4041	3.02351e-05	0.000981344	0.721946	0.801073	0.637791	0.35063	0.163587	0.115214
MPZL2	ENSG00000149573	11121	-0.580024	1.68956	17.3875	3.05003e-05	0.00098904	6.40516	7.45902	6.9191	10.2085	10.3068	9.93511
FAM217B	ENSG00000196227	14917	-0.322408	4.49893	17.3804	3.06155e-05	0.000991865	38.0126	42.3887	41.7771	49.0091	51.4977	49.3155
TOR4A	ENSG00000198113	4916	0.540299	1.93562	17.3604	3.09393e-05	0.00100143	21.0891	35.0212	27.3487	18.681	19.4557	17.8352
ARPIN	ENSG00000242498	17947	-0.318479	4.59993	17.3518	3.10813e-05	0.0010051	31.9093	41.7292	35.6661	50.8481	41.7882	40.8306
COX7B	ENSG00000131174	7937	-0.330758	5.10412	18.1105	3.11267e-05	0.00100565	135.864	89.6246	120.812	152.057	145.275	132.651
ADAMTS19-AS1	ENSG00000249421	36295	-1.20795	-0.656072	17.3439	3.12087e-05	0.00100738	0.330335	0.17249	0.372756	0.617621	0.627427	0.746314
TNFAIP2	ENSG00000185215	15964	0.775641	0.658902	17.3368	3.13248e-05	0.0010102	4.02024	3.62752	3.33696	2.31013	1.75934	2.23261
MCM6	ENSG00000076003	36818	-0.281429	7.00729	17.3244	3.15299e-05	0.00101588	94.6088	97.1988	94.5984	111.832	115.271	114.616
ACTL6B	ENSG00000077080	13352	2.12286	-1.99584	17.3117	3.17419e-05	0.00102167	0.845136	0.586103	0.823283	0.108316	0.34111	0.0533874
KDM2A	ENSG00000173120	138820	0.288618	6.01041	17.3101	3.17676e-05	0.00102167	15.0635	16.6243	14.7223	12.2776	12.593	12.3905
MAGEA1	ENSG00000198681	4597	-0.295102	5.48271	17.2958	3.20076e-05	0.00102845	268.176	249.392	273.887	301.39	321.995	330.906
C12orf75	ENSG00000235162	160808	-0.337258	4.12986	17.2716	3.24184e-05	0.0010407	2.95162	2.68141	3.06558	3.56144	3.64889	3.59056
ATG16L2	ENSG00000168010	29269	-0.411184	3.04356	17.2592	3.26299e-05	0.00104653	6.40953	7.75372	7.71357	10.6235	9.33649	8.52403
CSNK1E	ENSG00000213923	27394	0.277873	7.66564	17.2454	3.28677e-05	0.00105212	242.108	250.818	244.9	193.146	201.617	202.576
DNAI4	ENSG00000152763	111972	0.942349	0.0407079	17.2451	3.28732e-05	0.00105212	0.384214	0.279557	0.385135	0.148534	0.203377	0.184618
MUL1	ENSG00000090432	8704	0.335154	4.16177	17.2439	3.28938e-05	0.00105212	65.0653	78.4902	64.7976	49.1825	52.0648	60.4397
RETREG2	ENSG00000144567	9251	0.301513	5.16118	17.2313	3.3113e-05	0.00105818	121.216	135.432	131.256	98.4112	103.881	106.335
COL6A6	ENSG00000206384	117822	1.16815	-0.599021	17.2196	3.33183e-05	0.00106377	0.251406	0.179332	0.222478	0.110472	0.0837541	0.0907506
ANXA7	ENSG00000138279	38976	0.295787	5.40974	17.2125	3.34434e-05	0.0010668	36.0269	37.0843	35.9916	27.9406	31.161	28.1649
NPM3	ENSG00000107833	2089	-0.308967	4.86245	17.1898	3.3845e-05	0.00107863	377.109	396.714	354.178	476.308	455.304	440.186
RP11-4L24.4	ENSG00000279561	4082	-0.823434	0.461432	17.1816	3.39909e-05	0.0010823	7.77485	6.51817	6.83586	12.5775	12.2733	12.0493
MAGEF1	ENSG00000177383	1701	-0.331992	4.21379	17.1472	3.4612e-05	0.00110105	305.574	301.8	266.448	378.35	344.956	357.462
MRPL23-AS1	ENSG00000226416	6684	-2.17922	-2.02165	17.1455	3.46424e-05	0.00110105	0.422062	0.23416	0.253015	2.16372	0.908537	1.17312
RP1-266L20.2	ENSG00000232640	764	-0.809273	0.512572	17.1324	3.48833e-05	0.00110771	42.4636	39.9476	35.4167	76.6654	65.5752	61.5794
PHTF1	ENSG00000116793	62659	0.31992	4.49582	17.1256	3.50078e-05	0.00111066	11.5595	12.8889	11.8485	9.75171	9.46143	9.30582
FAM229A	ENSG00000225828	3009	0.350371	3.8363	17.1066	3.53604e-05	0.00112084	162.195	170.609	149.219	138.903	113.774	118.449
TSC22D1	ENSG00000102804	145005	-0.305363	4.9648	17.0961	3.55552e-05	0.001126	5.90944	5.73141	5.81385	7.01647	7.22412	6.95106
HDDC2	ENSG00000111906	82117	-0.299237	5.20966	17.0901	3.56674e-05	0.00112854	12.5908	11.4263	12.5729	14.4417	14.8642	14.9567
DHRS3	ENSG00000162496	50301	-0.478463	2.41142	17.1618	3.58485e-05	0.00113325	2.06107	3.45379	2.47111	4.55712	2.65598	3.62784
FAM214B	ENSG00000005238	12230	0.576844	1.66256	17.073	3.59908e-05	0.00113673	8.70769	9.72606	9.40296	7.44992	5.58605	5.24567
RBP7	ENSG00000162444	18816	0.899992	0.157817	17.0676	3.60932e-05	0.00113894	2.58627	1.95475	2.15708	1.15293	1.12959	1.25018
TMBIM6	ENSG00000139644	57210	0.275261	7.98824	17.0627	3.61862e-05	0.00114063	142.446	156.595	142.836	119.243	121.299	117.596
HSPH1	ENSG00000120694	27416	0.276996	7.51876	17.0613	3.62205e-05	0.00114063	215.675	220.731	228.974	155.142	193.813	190.089
MTARC1	ENSG00000186205	32747	-0.343598	3.95901	17.0597	3.62439e-05	0.00114063	13.3097	12.3788	12.1361	13.9557	16.4811	16.7394
INTS6L	ENSG00000165359	61852	-0.350406	3.83204	17.0518	3.63952e-05	0.00114437	6.49941	5.7188	6.05622	8.35911	7.63353	6.93789
C5orf24	ENSG00000181904	14056	-0.30355	5.01414	17.0369	3.6682e-05	0.00115236	62.4684	61.9103	62.1428	72.7951	79.2781	74.0416
FAT4	ENSG00000196159	178015	-0.449689	2.63454	17.0169	3.70691e-05	0.00116348	0.792367	1.04626	0.821753	1.11302	1.20675	1.23733
CCDC25	ENSG00000147419	39338	-0.334448	4.13334	17.0152	3.71032e-05	0.00116351	12.4781	12.0753	11.1345	15.8821	14.5688	13.7898
ATR	ENSG00000175054	129727	-0.325246	4.34006	17.0036	3.73297e-05	0.00116857	4.1807	4.02964	4.33454	5.1282	5.46519	4.85194
FAM83D	ENSG00000101447	26795	0.310418	4.75043	17.0036	3.73308e-05	0.00116857	31.585	36.2442	33.1982	24.747	26.4029	28.6781
MAP7	ENSG00000135525	208539	0.317662	4.52385	16.9913	3.75736e-05	0.00117513	3.39546	3.69256	4.02232	2.86071	2.81736	3.06271
CENATAC	ENSG00000186166	17656	0.336607	4.07385	16.9612	3.81738e-05	0.00119284	28.1611	36.4777	32.1353	26.9899	24.334	23.699
FAM172A	ENSG00000113391	493975	-0.38805	3.26802	16.9594	3.82104e-05	0.00119292	0.444026	0.563982	0.522092	0.752429	0.603916	0.603193
TNFAIP8	ENSG00000145779	130997	-0.4806	2.3455	16.9563	3.82714e-05	0.00119377	0.926019	0.985695	1.00051	1.47386	1.31539	1.19714
SEC31B	ENSG00000075826	33219	-0.345654	3.89897	16.9544	3.83094e-05	0.0011939	12.1228	12.5798	11.0727	16.7832	14.0761	13.7978
CLIC1	ENSG00000213719	9183	0.28315	6.25929	16.9376	3.86499e-05	0.00120344	278.251	273.808	278.912	222.376	220.045	228.294
TMEM79	ENSG00000163472	10251	0.452341	2.59076	16.9255	3.88985e-05	0.00121011	19.6767	19.3904	22.2715	14.8841	15.8466	13.2816
TMA16	ENSG00000198498	26098	-0.351885	3.77761	16.8939	3.95504e-05	0.00122931	14.6469	13.0437	13.9968	16.7909	17.7715	17.7538
PSMD3	ENSG00000108344	17153	0.276629	7.27986	16.8915	3.95999e-05	0.00122976	306.685	298.235	295.973	224.527	250.166	255.576
IGHMBP2	ENSG00000132740	36740	0.315383	4.55613	16.883	3.97789e-05	0.00123423	20.1175	23.8135	20.5755	16.5328	17.2519	17.0155
FRMD8	ENSG00000126391	26905	0.313294	4.61885	16.8716	4.00174e-05	0.00124054	26.0035	34.3217	31.7424	24.404	23.8404	24.2687
RBIS	ENSG00000176731	6374	-0.366237	3.5446	16.8668	4.01949e-05	0.00124495	56.6514	40.7611	46.431	61.9424	67.167	54.0157
LDLR	ENSG00000130164	44359	-0.315826	4.54274	16.8597	4.02712e-05	0.00124621	12.3854	16.6184	13.5531	16.5297	16.2224	19.0424
CR2	ENSG00000117322	35666	0.690363	0.996162	16.8463	4.05559e-05	0.00125284	1.99719	2.08444	2.06261	1.03401	1.29827	1.39903
ROPN1L	ENSG00000145491	30506	1.89652	-1.81543	16.8455	4.05716e-05	0.00125284	0.369903	0.359139	0.388056	0.0711121	0.0746492	0.140201
LRP5L	ENSG00000100068	53960	0.465926	2.45081	16.8446	4.05921e-05	0.00125284	3.28061	4.04624	3.29078	2.61319	2.40554	2.50996
DTX2	ENSG00000091073	44320	0.403618	3.06284	16.8374	4.07446e-05	0.00125645	5.79234	7.59257	6.08615	4.63368	4.36747	5.38803
HAGHL	ENSG00000103253	8590	-0.532171	1.9421	16.8343	4.08207e-05	0.00125769	10.7555	10.8411	11.1234	18.8566	11.2228	16.2648
MRTFA	ENSG00000196588	226439	0.300207	5.06885	16.8322	4.08568e-05	0.0012577	4.78713	5.04225	5.0188	3.98539	3.65732	4.18683
COPS9	ENSG00000172428	10245	-0.336851	4.04857	16.8356	4.09178e-05	0.00125848	51.2858	35.8246	41.4327	54.2072	51.2723	54.6884
YEATS4	ENSG00000127337	31161	-0.349202	3.81137	16.8236	4.10434e-05	0.001261	12.335	11.8034	11.6683	14.7357	15.1763	14.9149
OSBP2	ENSG00000184792	214043	0.392004	3.19414	16.8223	4.10712e-05	0.001261	1.38059	1.60137	1.41428	1.125	1.01782	1.13896
CACNA1H	ENSG00000196557	68666	-0.307742	4.77839	16.7874	4.18336e-05	0.00128191	9.49037	12.468	10.5164	13.9745	12.1049	13.2567
RPL35	ENSG00000136942	4102	-0.272996	8.02292	16.7894	4.1848e-05	0.00128191	1819.04	1507.51	1872.76	2115.76	1942.86	2127.54
DACT1	ENSG00000165617	14355	-0.418484	2.90617	16.7861	4.18614e-05	0.00128191	11.7913	15.4278	13.1946	17.6812	17.1329	18.0255
ZNF280D	ENSG00000137871	103911	-0.496271	2.19686	16.7816	4.19607e-05	0.00128383	1.01808	1.21251	1.05787	1.55881	1.55599	1.43374
PLOD1	ENSG00000083444	41334	0.288543	5.60403	16.7415	4.28571e-05	0.00131012	36.3092	42.0495	39.2572	29.968	30.118	34.2669
EHBP1L1	ENSG00000173442	16605	0.361248	3.59234	16.7383	4.29555e-05	0.00131199	20.3871	28.7953	25.105	20.5111	15.9085	20.0476
HECTD3	ENSG00000126107	8785	0.30279	4.93301	16.728	4.31644e-05	0.00131722	107.977	119.01	121.759	90.873	88.5668	97.7755
NYNRIN	ENSG00000205978	20281	-0.331622	4.13186	16.7149	4.34733e-05	0.00132448	20.378	25.8913	23.223	33.3372	24.9272	27.3448
OCLN	ENSG00000197822	65813	0.370727	3.45216	16.7143	4.34772e-05	0.00132448	4.88659	6.31397	5.83306	4.0214	3.96767	4.88483
ID1	ENSG00000125968	1233	0.391627	3.18214	16.6939	4.39525e-05	0.0013378	273.984	211.349	268.143	173.595	197.004	194.828
ZC3H12D	ENSG00000178199	38220	1.56933	-1.41161	16.6891	4.40578e-05	0.0013388	0.33215	0.573307	0.265487	0.151358	0.119165	0.111904
RBM42	ENSG00000126254	8657	0.286011	5.77055	16.6883	4.40769e-05	0.0013388	216.215	202.85	209.22	153.444	175.193	177.61
SAFB2	ENSG00000130254	37048	0.284502	5.9023	16.6873	4.40994e-05	0.0013388	53.7782	55.1098	52.0838	39.0952	43.6214	46.9472
PEX5	ENSG00000139197	29890	-0.302121	4.94234	16.6765	4.43502e-05	0.00134525	27.6066	30.6585	25.3474	34.6437	33.4718	33.0062
SLC25A23	ENSG00000125648	29125	-0.280619	6.29245	16.6629	4.46695e-05	0.00135377	64.9934	79.9895	76.0074	86.4511	85.33	91.2175
WNT9A	ENSG00000143816	29277	0.613285	1.38214	16.6609	4.47179e-05	0.00135407	2.89073	3.52831	3.23477	2.32171	2.38534	1.48521
FAM81A	ENSG00000157470	150863	-0.539545	1.8749	16.6558	4.48382e-05	0.00135655	0.55631	0.596534	0.622146	0.958638	0.789962	0.779625
TSHZ2	ENSG00000182463	522973	-0.573516	1.64491	16.6435	4.51303e-05	0.00136421	0.121371	0.184054	0.124498	0.239207	0.203207	0.184009
TMEM129	ENSG00000168936	5407	-0.307754	4.72781	16.6242	4.55911e-05	0.00137696	123.392	140.534	133.553	165.031	158.359	158.992
MARCHF1	ENSG00000145416	859753	-0.627994	1.30455	16.6057	4.60389e-05	0.00138929	0.0623437	0.0591643	0.0796642	0.0975645	0.12449	0.0829108
CNPPD1	ENSG00000115649	6210	0.334835	4.03318	16.5897	4.64269e-05	0.00139941	92.1047	86.5735	87.5531	66.7222	68.6964	71.9715
TUBA4A	ENSG00000127824	28193	0.657658	1.12922	16.5886	4.64537e-05	0.00139941	2.92683	2.47041	3.05922	1.61587	1.58855	2.04799
TRMT9B	ENSG00000250305	85862	-0.81052	0.452149	16.5806	4.6651e-05	0.00140416	0.361414	0.355454	0.285594	0.564263	0.548125	0.622652
CYBC1	ENSG00000178927	8244	0.307276	4.71907	16.5615	4.71236e-05	0.00141642	100.349	114.765	105.851	82.7144	85.3554	86.2069
ZNF468	ENSG00000204604	19640	0.462886	2.44275	16.561	4.7139e-05	0.00141642	7.75649	12.0333	9.2996	6.99551	5.99072	7.58559
TRIM65	ENSG00000141569	16617	-0.291562	5.34026	16.5497	4.74181e-05	0.00142359	57.5944	76.3868	65.4904	81.0279	76.3788	81.5053
TEX261	ENSG00000144043	8932	0.280201	6.17862	16.503	4.85985e-05	0.00145779	261.119	283.955	263.082	199.885	229.034	223.776
PNPLA2	ENSG00000177666	6660	0.286115	5.62181	16.4893	4.89522e-05	0.00146715	239.536	261.09	237.421	192.505	197.863	203.252
UBXN1	ENSG00000162191	2620	0.283973	5.79677	16.4849	4.90644e-05	0.00146926	718.994	641.284	750.69	536.54	571.63	596.653
TMED8	ENSG00000100580	42066	-0.295895	5.12217	16.483	4.91155e-05	0.00146954	21.2757	23.6819	22.5133	28.4323	26.7608	26.0621
OBSL1	ENSG00000124006	21132	-0.278657	6.33628	16.4766	4.92804e-05	0.00147286	96.2515	114.541	103.396	135.541	114.516	123.527
ANK2	ENSG00000145362	566190	-0.343352	3.85116	16.4755	4.931e-05	0.00147286	0.657695	0.713194	0.66309	0.873577	0.793686	0.863668
GFOD1	ENSG00000145990	129833	-0.385736	3.22405	16.4559	4.98206e-05	0.00148685	1.65679	2.16989	1.82358	2.27239	2.37957	2.56948
OST4	ENSG00000228474	1183	-0.30386	4.88721	16.5133	5.02683e-05	0.00149894	795.287	545.744	679.033	869.205	768.707	821.891
CLK1	ENSG00000013441	11736	0.311584	4.54564	16.4361	5.03437e-05	0.00149992	66.344	66.4806	67.0062	51.6335	57.177	49.3805
TFB1M	ENSG00000029639	58360	-0.391628	3.15005	16.4334	5.04161e-05	0.00150081	4.09673	3.83505	3.9265	5.266	4.92961	5.09337
DOCK6	ENSG00000130158	63230	0.302805	4.82725	16.4167	5.08632e-05	0.00151176	13.9648	15.9161	15.165	12.3512	11.4889	11.9613
POLR3B	ENSG00000013503	152451	-0.313948	4.48082	16.4164	5.08701e-05	0.00151176	4.0109	3.94744	3.86593	4.40649	5.06882	4.96101
KPNB1	ENSG00000108424	36030	-0.268663	8.44287	16.4023	5.12506e-05	0.00152179	272.574	268.739	254.283	293.862	324.659	322.345
LEMD2	ENSG00000161904	17929	0.294482	5.14548	16.3981	5.13653e-05	0.00152391	59.7129	70.666	67.3007	54.1258	51.6527	52.2028
STAM2	ENSG00000115145	58963	0.359832	3.5559	16.3829	5.17778e-05	0.00153485	6.19588	7.41912	6.72582	4.78291	5.60014	5.15009
FAM214A	ENSG00000047346	128501	0.467216	2.3799	16.3688	5.21654e-05	0.00154504	1.30075	1.49813	1.44767	1.0917	0.951061	0.965223
ZNF335	ENSG00000198026	23544	0.302977	4.80328	16.3665	5.22266e-05	0.00154556	38.8819	43.0769	36.9921	31.2355	31.4672	31.8508
EXOSC9	ENSG00000123737	15704	-0.296648	5.04188	16.3523	5.26204e-05	0.0015559	61.4817	53.7689	55.1368	67.6884	72.5053	65.7269
MICALL1	ENSG00000100139	37166	0.279529	6.10899	16.348	5.27402e-05	0.00155814	55.8467	66.0313	63.2714	49.8277	48.3235	51.3629
RPS6KA2	ENSG00000071242	497088	-0.32145	4.27703	16.3444	5.28388e-05	0.00155974	1.00167	1.08784	1.05295	1.46925	1.21859	1.16585
GTF2IP13	ENSG00000272556	46159	0.366593	3.44943	16.3343	5.31232e-05	0.00156682	7.25755	9.62968	7.30918	6.42296	6.49576	5.46678
NCAPH2	ENSG00000025770	16557	0.277051	6.37804	16.3306	5.32249e-05	0.00156777	155.135	172.8	172.159	130.149	132.955	141.687
MRPL51	ENSG00000111639	1956	-0.283825	5.70037	16.3299	5.32445e-05	0.00156777	774.134	652.137	743.985	872.84	857.655	869.534
MIR210HG	ENSG00000247095	2798	-0.772439	1.00588	17.3352	5.37302e-05	0.00158075	13.8633	18.4593	14.5059	42.1257	14.6499	21.4001
ACTR6	ENSG00000075089	42744	-0.314252	4.44532	16.3074	5.38822e-05	0.0015839	14.7508	12.6509	13.6696	17.0696	17.3681	15.8262
GLUD2	ENSG00000182890	2485	1.04745	-0.364305	16.3054	5.39392e-05	0.00158426	13.0552	12.5966	10.2081	6.69282	4.58199	5.73705
RPS6	ENSG00000137154	4522	-0.266755	9.04049	16.296	5.43606e-05	0.0015953	3482.19	2715.44	3369.77	3819.3	3728.77	3792.71
ADCY1	ENSG00000164742	148977	-0.317533	4.35842	16.2878	5.44417e-05	0.00159635	3.24283	4.12879	3.7631	4.50925	4.25458	4.81353
ACBD7	ENSG00000176244	13302	0.477144	2.28397	16.2774	5.47405e-05	0.00160378	10.763	14.7076	13.0949	8.31729	10.1576	8.62767
TOGARAM2	ENSG00000189350	95620	1.00426	-0.237161	16.2757	5.47894e-05	0.00160388	0.331907	0.360101	0.327194	0.219309	0.190525	0.0894576
TAGLN2	ENSG00000158710	7401	0.273449	6.85867	16.2719	5.49019e-05	0.00160583	525.733	539.579	493.68	460.484	392.311	413.384
DHX34	ENSG00000134815	33390	0.28416	5.62701	16.2694	5.49737e-05	0.0016066	45.8138	51.7491	50.1166	34.9538	39.5569	44.3409
LINC02082	ENSG00000242268	22397	-1.41629	-1.16285	16.2603	5.52377e-05	0.00161298	0.283404	0.279525	0.302031	0.936301	0.610059	0.73202
MRPL34	ENSG00000130312	14235	-0.324567	4.18479	16.2519	5.55156e-05	0.00161745	38.5951	28.8617	34.8684	41.2483	41.3803	43.616
RIOK1	ENSG00000124784	28245	-0.304538	4.71778	16.2498	5.55521e-05	0.00161745	27.3916	23.3841	24.6083	27.4192	33.3787	30.8148
NPM1	ENSG00000181163	24695	-0.265335	9.70396	16.25	5.55638e-05	0.00161745	1019.13	851.013	910.084	1018.63	1180.84	1087.87
H2BC12	ENSG00000197903	495	0.455657	2.46964	16.2488	5.55746e-05	0.00161745	383.266	355.711	428.766	295.089	259.162	280.811
DPH6	ENSG00000134146	328849	-0.512319	2.01248	16.2252	5.62708e-05	0.00163636	0.317408	0.285565	0.300844	0.439786	0.452427	0.37717
PIK3R3	ENSG00000117461	92897	-0.323567	4.19781	16.2081	5.67806e-05	0.00164982	4.99548	5.56826	5.34304	6.21167	6.69224	6.6144
RAB3A	ENSG00000105649	7259	-0.506925	2.04785	16.1903	5.7317e-05	0.00166404	13.0191	14.7694	14.4443	18.8275	18.4045	21.5056
CLEC16A	ENSG00000038532	237623	0.299134	4.88328	16.1832	5.75318e-05	0.0016689	3.64174	4.5744	4.24526	3.12833	3.33185	3.4558
ATG4C	ENSG00000125703	81385	-0.329987	4.0526	16.1761	5.77473e-05	0.00167257	5.35546	5.25972	5.73518	7.01036	6.79942	6.37635
BPNT2	ENSG00000104331	35937	-0.278324	6.08627	16.1759	5.77535e-05	0.00167257	47.8655	55.0062	52.3999	59.2787	65.1843	60.2007
SLC30A3	ENSG00000115194	22134	0.496203	2.11391	16.159	5.82717e-05	0.00168619	6.85064	7.91969	5.80678	5.71723	4.28686	4.31549
TMEM266	ENSG00000169758	169164	-0.521217	1.94223	16.1552	5.83885e-05	0.00168819	0.496126	0.643023	0.534845	0.833555	0.825656	0.695282
SCOC	ENSG00000153130	128443	-0.294355	5.06098	16.1516	5.85009e-05	0.00169005	7.30837	6.97004	6.87293	8.7319	8.97711	7.79187
NTPCR	ENSG00000135778	33278	-0.296829	4.96055	16.1463	5.86622e-05	0.00169332	25.1987	25.75	25.1807	33.42	28.7867	29.6244
SMTNL2	ENSG00000188176	24321	-0.643781	1.16821	16.1396	5.88701e-05	0.00169774	1.50791	2.44541	2.50324	3.38946	3.18352	3.22401
IQGAP2	ENSG00000145703	304848	-0.348036	3.70752	16.1383	5.89119e-05	0.00169774	1.03413	1.14748	1.23432	1.37105	1.43924	1.44975
KNOP1	ENSG00000103550	16299	-0.298487	4.89423	16.1347	5.9027e-05	0.00169967	48.0302	52.2862	48.1436	51.1979	60.9166	66.87
SLC38A7	ENSG00000103042	19662	0.312781	4.4349	16.128	5.92332e-05	0.00170287	37.0173	36.0198	37.4148	27.6933	31.8118	27.8794
TMEM201	ENSG00000188807	25967	0.296921	4.94657	16.1279	5.92349e-05	0.00170287	35.8785	45.7176	37.5131	28.8778	34.2021	31.8435
DOLPP1	ENSG00000167130	9328	0.301563	4.77006	16.1139	5.96743e-05	0.0017141	100.86	100.17	91.8275	73.7999	77.7148	81.7674
HSD17B11	ENSG00000198189	54674	0.331649	3.99771	16.1013	6.00749e-05	0.0017242	9.6359	9.80459	10.0682	7.76363	8.12202	7.14471
CCDC142	ENSG00000135637	11423	0.315628	4.35103	16.0873	6.05189e-05	0.00173553	60.6295	61.52	57.4425	45.8317	48.1113	47.7382
TNXB	ENSG00000168477	74182	0.880669	0.130559	16.0818	6.0696e-05	0.00173919	0.456347	0.738447	0.478743	0.292436	0.276283	0.317103
LNCTAM34A	ENSG00000234546	14281	-1.19247	-0.735444	16.0765	6.08668e-05	0.00174267	0.888928	0.712368	0.473678	2.37983	1.06307	1.29778
SPTB	ENSG00000070182	133625	0.344409	3.75078	16.068	6.11403e-05	0.00174908	3.02426	3.66612	3.54366	2.52718	2.55631	2.80597
SH3PXD2B	ENSG00000174705	129526	-0.292839	5.09089	16.0652	6.12298e-05	0.00175022	6.20727	8.50679	6.80894	9.09435	8.01712	8.6788
MAGED1	ENSG00000179222	99348	-0.268194	7.63535	16.051	6.16911e-05	0.00176197	54.4844	54.4458	55.8763	65.4929	61.8128	67.6178
CTA-246H3.12	ENSG00000272942	747	-0.90455	0.0676166	16.0393	6.20746e-05	0.00177149	21.715	32.4759	30.5629	51.3054	52.8411	50.5755
TIMELESS	ENSG00000111602	33064	-0.271292	6.88608	16.0289	6.24164e-05	0.0017798	100.21	96.4478	97.4621	116.109	114.997	117.626
DENND2B	ENSG00000166444	217601	-0.402036	2.97689	16.0194	6.27284e-05	0.00178725	0.852408	1.03574	0.928729	1.27608	1.21746	1.1531
MRI1	ENSG00000037757	9761	-0.293007	5.06422	16.0107	6.30162e-05	0.001794	86.4873	100.135	93.125	110.679	110.973	114.289
SCART1	ENSG00000214279	69631	-0.592192	1.44525	15.9993	6.33978e-05	0.00180341	0.931833	1.01149	0.825768	1.53697	1.38449	1.18752
RASA3	ENSG00000185989	154841	-0.451311	2.48322	15.9879	6.37801e-05	0.00181282	0.833523	0.965311	0.950201	1.29827	1.15205	1.22916
VWA5B2	ENSG00000145198	11901	0.709725	0.82591	15.9857	6.38537e-05	0.00181345	5.09645	5.8523	5.47091	3.94946	3.12537	2.75524
SYNJ2BP	ENSG00000213463	50592	-0.301682	4.72833	15.9775	6.41316e-05	0.00181987	13.6196	14.5865	14.357	16.8658	17.7347	16.8795
MCTS1	ENSG00000232119	27150	-0.287051	5.31167	15.9715	6.43344e-05	0.00182415	39.7702	36.8655	42.7303	50.152	49.9345	43.1635
AC087294.2	ENSG00000235530	15714	1.49039	-1.3475	15.9677	6.44652e-05	0.00182639	0.897627	0.796807	1.29145	0.276104	0.289837	0.453626
SLC16A2	ENSG00000147100	112425	-0.279822	5.7681	15.9653	6.45457e-05	0.0018272	12.1512	14.7638	12.8989	16.2279	15.4754	15.6546
CHST11	ENSG00000171310	306720	-0.376244	3.26747	15.9432	6.5304e-05	0.00184719	0.765693	0.839409	0.865644	1.06562	1.01716	1.05976
DCLK1	ENSG00000133083	362731	-0.591436	1.44431	15.9349	6.55934e-05	0.00185388	0.151657	0.189853	0.193484	0.289062	0.234381	0.263333
TOR1AIP2	ENSG00000169905	37837	0.284297	5.41688	15.9184	6.61672e-05	0.0018686	31.7991	43.2678	37.8349	30.4061	30.9957	29.333
IMPDH2	ENSG00000178035	5123	-0.268628	7.20403	15.891	6.71293e-05	0.00189425	773.961	822.433	775.427	958.837	915.107	930.03
FAM120C	ENSG00000184083	114958	-0.442632	2.55194	15.8862	6.73013e-05	0.00189758	1.26994	1.34786	1.2725	1.79901	1.71021	1.68041
FURIN	ENSG00000140564	14977	0.277247	5.9331	15.8841	6.73774e-05	0.00189821	119.467	151.371	135.951	112.641	104.864	111.229
KIAA0753	ENSG00000198920	62565	0.33851	3.81927	15.8805	6.75057e-05	0.0019003	8.07113	7.52983	7.19005	5.35127	6.29687	6.07268
NFE2L1	ENSG00000082641	13217	0.274131	6.24911	15.8692	6.79096e-05	0.00191015	183.774	206.757	182.204	156.911	147.142	160.234
GPATCH3	ENSG00000198746	9980	0.392564	3.05317	15.8664	6.8009e-05	0.00191142	29.8925	29.3265	26.0112	22.9687	21.6772	19.2135
SPOCK3	ENSG00000196104	501413	-0.786379	0.474079	15.8453	6.87707e-05	0.00193128	0.0661081	0.0577465	0.0522779	0.109604	0.0968888	0.0938281
BAIAP2	ENSG00000175866	82313	0.329864	3.979	15.8437	6.88293e-05	0.00193139	6.46034	6.52192	6.34851	4.68238	5.26571	5.15268
ACE	ENSG00000159640	21320	0.636417	1.15931	15.8397	6.89757e-05	0.00193395	4.135	4.03762	3.13323	2.7473	2.24307	2.17326
ZNFX1	ENSG00000124201	40481	0.371235	3.31044	15.837	6.90756e-05	0.00193521	7.77027	8.75723	8.52238	6.37712	6.88183	5.74052
TSPAN12	ENSG00000106025	71083	-0.386828	3.11913	15.8304	6.93169e-05	0.00194043	3.59166	3.02752	2.90253	4.17086	4.04727	4.05136
BRPF1	ENSG00000156983	16291	0.292766	5.00009	15.827	6.94406e-05	0.00194111	63.2059	68.4521	64.7248	49.492	51.3945	56.3139
C9orf24	ENSG00000164972	18792	1.70723	-1.67399	15.8267	6.94512e-05	0.00194111	0.788132	0.458078	0.719944	0.1924	0.242364	0.15173
KAT14	ENSG00000149474	51160	-0.373698	3.27656	15.8016	7.03794e-05	0.00196512	4.97656	5.30785	4.61132	6.47355	6.35042	6.13066
KIAA0319	ENSG00000137261	102088	0.808609	0.363322	15.8004	7.04221e-05	0.00196512	0.497405	0.490597	0.41414	0.205414	0.20076	0.377054
ZMIZ1	ENSG00000108175	247554	-0.292949	4.9824	15.784	7.10374e-05	0.00198072	3.17087	3.69543	3.55576	4.29977	4.01689	4.19829
REEP1	ENSG00000068615	124091	-0.390274	3.07171	15.7637	7.18037e-05	0.00200051	1.65957	1.87299	1.76486	2.2843	2.30005	2.22308
ASNSD1	ENSG00000138381	9447	-0.310309	4.40948	15.7604	7.19278e-05	0.00200238	60.6945	61.0511	60.1489	72.1814	78.7447	70.6263
ANK3	ENSG00000151150	707193	-0.371443	3.30074	15.7578	7.20254e-05	0.00200351	0.324114	0.399475	0.376638	0.52046	0.456184	0.417299
ATP6V0C	ENSG00000185883	6267	0.355611	3.51391	15.7514	7.22691e-05	0.0020087	58.9691	62.0607	64.3592	48.1154	48.0861	45.9522
FBLN1	ENSG00000077942	98898	0.281964	5.45022	15.7389	7.27479e-05	0.00202042	14.4479	15.889	13.7398	13.4243	10.4616	11.6693
TP53I13	ENSG00000167543	7106	0.309058	4.42208	15.7046	7.40806e-05	0.00205415	98.0583	106.493	98.4084	84.8689	73.6009	81.3543
PSIP1	ENSG00000164985	46930	-0.267827	7.02526	15.7017	7.41941e-05	0.00205415	73.3218	76.1053	79.2062	88.9988	92.6653	88.6592
B3GNT7	ENSG00000156966	5455	0.793238	0.414245	15.7014	7.42063e-05	0.00205415	8.27443	10.6159	8.37049	5.56752	3.20053	6.53371
IKBIP	ENSG00000166130	31709	-0.32781	3.9957	15.7003	7.42492e-05	0.00205415	12.967	13.401	14.0267	18.0385	15.8476	15.8711
GPD1L	ENSG00000152642	63021	-0.319564	4.17056	15.7002	7.42541e-05	0.00205415	7.66581	8.09622	7.25879	9.40884	9.29867	9.4899
EMP3	ENSG00000142227	9045	0.505333	1.99232	15.6971	7.43744e-05	0.00205586	16.1404	15.2273	14.9577	13.5109	10.3225	8.27495
ZIK1	ENSG00000171649	15435	0.863358	0.152269	15.6944	7.44808e-05	0.00205719	3.1071	2.58573	2.35567	1.17123	1.81963	1.38548
RP11-466H18.1	ENSG00000244398	321	-0.46066	2.35718	15.6858	7.48192e-05	0.00206492	430.629	377.874	395.128	565.427	603.01	464.115
ZGPAT	ENSG00000197114	28678	0.3943	3.00955	15.6819	7.49735e-05	0.00206755	8.65658	10.0147	10.2313	7.69057	6.90845	6.9349
ZWILCH	ENSG00000174442	45172	-0.295647	4.84156	15.6799	7.50537e-05	0.00206815	17.1117	17.0296	17.5023	21.7069	19.6946	20.8458
FAM53C	ENSG00000120709	17795	0.274783	5.98812	15.6681	7.55244e-05	0.00207898	116.52	123.618	114.612	94.9254	95.5945	97.1802
ATG4D	ENSG00000130734	9524	0.325085	4.04036	15.6671	7.55648e-05	0.00207898	54.6499	58.9963	60.6392	41.9109	46.0678	48.425
SLC6A20	ENSG00000163817	41088	2.12989	-2.12195	15.6458	7.64194e-05	0.00210085	0.240307	0.228553	0.185216	0.0527975	0.0369491	0.0520464
PDE3B	ENSG00000152270	228241	-0.319551	4.16028	15.6424	7.6558e-05	0.00210302	1.87254	2.26635	2.1858	2.4617	2.74378	2.52662
NT5DC2	ENSG00000168268	10670	-0.267429	6.99085	15.6373	7.67649e-05	0.00210705	321.038	334.955	326.422	372.875	376.126	411.329
OLIG2	ENSG00000205927	3262	-0.510439	1.95665	15.6351	7.68549e-05	0.0021071	30.0527	31.1874	26.4404	37.242	40.956	44.5791
TENM1	ENSG00000009694	587915	-0.607273	1.31138	15.6343	7.68862e-05	0.0021071	0.113962	0.0891826	0.0920486	0.145136	0.157519	0.141859
EXOSC8	ENSG00000120699	10799	-0.297286	4.76507	15.629	7.71012e-05	0.00211135	69.7494	67.3937	67.4956	85.9783	85.8967	75.3159
ZNF618	ENSG00000157657	180310	-0.301172	4.62986	15.6191	7.75072e-05	0.00212082	3.4968	4.058	3.61096	4.39139	4.5635	4.53054
MAP1S	ENSG00000130479	15272	0.286928	5.16091	15.6058	7.80861e-05	0.002135	66.2687	90.5954	77.5701	57.1977	61.8817	68.7997
AHNAK	ENSG00000124942	122694	0.288115	5.09616	15.5821	7.9042e-05	0.00215946	8.99588	10.7026	8.1736	8.38666	6.92302	7.05891
HLA-A	ENSG00000206503	4625	0.283497	5.29879	15.5644	7.97786e-05	0.00217789	272.804	293.398	282.285	230.928	219.765	233.191
COX7C	ENSG00000127184	3035	-0.317898	6.41182	16.793	8.0364e-05	0.00219199	893.259	594.336	768.122	983.294	921.404	870.66
ERP44	ENSG00000023318	119816	0.292666	4.90331	15.5493	8.04194e-05	0.00219199	8.25839	8.4908	8.20056	6.11367	7.4631	6.4253
KLHL25	ENSG00000183655	35600	0.375134	3.21698	15.5453	8.05902e-05	0.00219495	7.98377	8.66096	10.0946	6.17492	6.9085	7.10826
RTN4RL1	ENSG00000185924	90658	-0.69264	0.868636	15.5395	8.08363e-05	0.00219995	0.420088	0.561083	0.373083	0.765725	0.577739	0.802008
FZD10	ENSG00000111432	3282	-0.887882	0.0716683	15.5374	8.0929e-05	0.00220043	5.37222	8.82232	5.1528	14.7619	8.09503	12.1628
NAPEPLD	ENSG00000161048	49785	-0.413471	2.79275	15.5362	8.09791e-05	0.00220043	3.75405	3.81969	3.15912	4.60435	4.83337	4.62476
POFUT2	ENSG00000186866	23971	0.310195	4.34908	15.533	8.11156e-05	0.00220244	27.98	29.7408	27.6555	24.0727	21.2484	22.2434
TNFAIP8L3	ENSG00000183578	48679	1.12722	-0.654232	15.5275	8.13542e-05	0.00220647	0.492595	0.466204	0.555853	0.178257	0.249498	0.248939
LMF2	ENSG00000100258	4754	0.271901	6.16262	15.5267	8.13891e-05	0.00220647	481.402	532.19	484.507	402.17	389.92	424.488
BTN3A1	ENSG00000026950	12972	-0.514638	1.91413	15.5194	8.17003e-05	0.0022132	6.95914	7.66155	6.7792	11.2046	8.9531	9.83628
GATA6	ENSG00000141448	32940	0.289493	5.01418	15.5089	8.21579e-05	0.00222308	29.5466	34.7094	33.8076	24.5648	26.6624	27.3965
DNAAF3	ENSG00000167646	8062	0.532329	1.78653	15.5081	8.21914e-05	0.00222308	14.1718	16.1133	15.2082	9.4179	9.13309	12.2017
PM20D2	ENSG00000146281	19511	-0.29411	4.83852	15.5054	8.23077e-05	0.00222452	35.4964	43.3577	40.8247	47.9211	48.7873	47.0567
DYRK2	ENSG00000127334	17069	-0.301514	4.57954	15.4921	8.28892e-05	0.00223555	36.0711	40.2079	37.5503	42.4066	47.451	47.6917
LGALS1	ENSG00000100097	4167	0.961553	-0.182345	15.4919	8.28989e-05	0.00223555	10.3243	6.19741	7.30518	5.37955	3.82547	2.90811
UNC80	ENSG00000144406	227469	2.90451	-2.61773	15.4917	8.29064e-05	0.00223555	0.0310049	0.0206419	0.0297385	0.00953688	0	0
RECQL4	ENSG00000160957	6558	0.268274	6.58306	15.4766	8.35732e-05	0.00225181	478.565	494.383	477.715	377.546	391.116	413.371
RP11-70D24.2	ENSG00000278058	804	-0.804579	0.362653	15.4699	8.38697e-05	0.00225807	33.3334	30.1735	37.8616	66.5554	57.5921	49.6497
AFF3	ENSG00000144218	647010	-0.372832	3.23557	15.451	8.47124e-05	0.00227902	0.324831	0.435423	0.389455	0.520814	0.462247	0.472641
CHMP1B	ENSG00000255112	3032	0.333844	3.81853	15.4382	8.52872e-05	0.00229103	160.266	151.248	158.127	117.101	130.686	118.491
KDM6B	ENSG00000132510	20580	0.300656	4.5844	15.4382	8.5289e-05	0.00229103	33.4127	46.5051	37.225	32.361	29.36	31.2772
CYTH1	ENSG00000108669	108250	0.299106	4.63162	15.4282	8.57388e-05	0.00230135	7.29697	8.18349	7.4598	5.99868	5.72205	6.55209
JUND	ENSG00000130522	1929	0.280937	5.3621	15.4268	8.58039e-05	0.00230135	621.906	800.414	706.18	591.163	533.207	590.513
ARL2	ENSG00000213465	8025	-0.318861	4.12332	15.4226	8.59956e-05	0.00230474	61.3427	54.4138	58.9005	67.0402	69.8072	77.2786
NSMCE4A	ENSG00000107672	18127	-0.290036	4.9598	15.4141	8.63821e-05	0.00231333	50.2677	42.0056	47.4403	55.6089	56.9092	55.6043
ATP5PO	ENSG00000241837	12362	-0.301592	4.55421	15.4072	8.6777e-05	0.00232214	53.5139	43.7431	56.6361	58.378	67.1765	61.1226
BUD23	ENSG00000071462	22137	0.274672	5.77006	15.3944	8.7286e-05	0.00233399	84.8409	80.3527	79.6033	63.7303	66.7973	68.2656
APEH	ENSG00000164062	9958	-0.273651	5.86532	15.3909	8.74502e-05	0.00233661	158.008	165.346	157.77	195.411	177.536	197.785
RHOT1	ENSG00000126858	110921	-0.302834	4.50996	15.3862	8.76671e-05	0.00234062	5.81146	5.2702	5.55732	6.91686	6.66552	6.59996
OSMR	ENSG00000145623	99739	0.551108	1.63337	15.3796	8.79739e-05	0.00234704	0.905102	1.35738	1.06821	0.841009	0.646909	0.728987
RUNDC1	ENSG00000198863	13126	0.332711	3.82657	15.3746	8.82063e-05	0.00235146	33.5278	39.1699	36.6549	28.702	27.5851	28.7825
AKR7A2	ENSG00000053371	8180	-0.299498	4.6057	15.3683	8.85004e-05	0.00235751	78.2	81.6048	82.0766	93.7044	96.2309	102.131
STMP1	ENSG00000243317	30923	-0.29778	4.6591	15.356	8.91097e-05	0.00237195	24.0387	19.2838	22.9147	26.9856	28.7206	24.504
B4GALT6	ENSG00000118276	63591	-0.307195	4.37719	15.3197	9.08062e-05	0.00241528	8.0629	9.41425	9.02872	11.1212	10.8388	10.1895
MLLT3	ENSG00000171843	280831	-0.304016	4.45899	15.3141	9.10768e-05	0.00242065	1.97895	2.23207	2.14682	2.59809	2.50026	2.59666
CHMP1A	ENSG00000131165	16923	0.270155	6.13832	15.3023	9.16478e-05	0.00243399	124.775	152	137.207	105.115	110.747	120.342
NPTX2	ENSG00000106236	12585	0.503856	1.95472	15.2871	9.23876e-05	0.0024504	10.2554	11.4415	10.8174	7.69944	6.93639	7.81647
DDR1	ENSG00000204580	23736	0.304878	4.4226	15.2868	9.24048e-05	0.0024504	28.7621	32.5079	29.3899	27.784	21.1709	23.0041
MFSD12	ENSG00000161091	36030	0.283274	5.18855	15.2803	9.27238e-05	0.00245678	30.7905	36.4892	33.7244	25.8298	26.6932	28.7861
KIF2C	ENSG00000142945	27950	0.276483	5.53439	15.279	9.2785e-05	0.00245678	57.3801	57.1454	50.3412	45.9482	43.8611	43.8408
POLA1	ENSG00000101868	303114	-0.271061	6.01582	15.2726	9.31011e-05	0.0024633	6.01926	5.91737	5.61552	6.98987	6.86173	6.94922
TMEM198B	ENSG00000182796	6639	-0.38482	3.06234	15.2702	9.34437e-05	0.00246856	31.2318	38.6626	28.6571	53.0437	38.8745	34.3583
H3C10	ENSG00000278828	1237	1.17025	-0.783218	15.2644	9.35069e-05	0.00246856	16.5341	17.7137	20.5071	8.184	7.97742	7.49132
EGR3	ENSG00000179388	5822	1.08454	-0.570077	15.2643	9.35102e-05	0.00246856	2.78617	4.97335	5.80951	2.11147	2.08611	1.95899
CLK3	ENSG00000179335	46915	0.297108	4.6432	15.2596	9.37409e-05	0.00247087	18.6407	17.1809	17.3747	14.7197	13.7691	14.0697
NUMA1	ENSG00000137497	77830	0.267134	6.46928	15.2594	9.3754e-05	0.00247087	34.1623	41.1341	37.808	29.9262	30.8393	31.3322
TEAD3	ENSG00000007866	23483	0.386587	3.03433	15.2583	9.38084e-05	0.00247087	11.803	12.1635	11.7746	9.76142	7.75794	9.28865
KANK2	ENSG00000197256	33522	0.297671	4.6249	15.2562	9.391e-05	0.0024717	23.4373	24.8389	25.3758	19.5437	18.908	20.3288
C12orf73	ENSG00000204954	24946	-0.436542	2.52195	15.2536	9.40411e-05	0.0024733	6.78521	5.3957	5.3217	7.62364	8.36798	7.40088
EEA1	ENSG00000102189	158695	-0.336014	3.74605	15.2487	9.42852e-05	0.00247778	2.12875	2.39659	2.24321	2.59728	3.05173	2.73102
LRRC41	ENSG00000132128	42421	0.270022	6.09859	15.2474	9.4352e-05	0.00247778	47.3491	61.7993	51.6661	42.6665	43.4467	44.4121
EMC2	ENSG00000104412	45596	-0.323166	3.99022	15.2367	9.48846e-05	0.00248991	9.46624	8.89043	9.64336	12.164	11.2707	10.9904
SFXN2	ENSG00000156398	28955	-0.291124	4.8517	15.2338	9.50305e-05	0.00249136	26.1841	28.4593	26.7208	32.5908	32.4553	32.6195
ETNK1	ENSG00000139163	65591	-0.279201	5.36576	15.2328	9.50815e-05	0.00249136	16.2362	17.6817	17.6357	20.6601	22.0581	18.6926
GVQW3	ENSG00000179240	33317	-0.373442	3.18936	15.2157	9.59449e-05	0.00251211	7.6206	7.42234	6.44644	10.3311	9.06789	8.00185
IRAK2	ENSG00000134070	78827	0.559385	1.55197	15.2078	9.63472e-05	0.00252078	1.38679	1.36008	1.21215	0.898998	0.770378	0.967595
PRKCG	ENSG00000126583	28463	0.641598	1.06412	15.2061	9.64359e-05	0.00252122	2.47783	2.83189	2.67371	1.77838	1.73349	1.50264
DPY19L2P1	ENSG00000189212	106053	-0.516727	1.86391	15.2021	9.66388e-05	0.00252465	0.764764	0.937132	0.829206	1.27505	1.31699	0.961165
MMP12	ENSG00000262406	12247	5.28438	-3.20305	15.1967	9.69163e-05	0.00253002	0.230347	0.511187	0.138087	0	0	0
LNX2	ENSG00000139517	74617	0.326148	3.91018	15.1749	9.80443e-05	0.00255449	6.75804	7.37288	6.18738	5.10717	5.54431	5.25424
TMEM184B	ENSG00000198792	53720	0.267287	6.34497	15.1744	9.80683e-05	0.00255449	45.8318	57.1919	47.4416	38.7806	41.3878	42.223
ROBO2	ENSG00000185008	1743270	-0.419807	2.68251	15.1741	9.80855e-05	0.00255449	0.096691	0.0987593	0.0877942	0.147255	0.110601	0.114493
UBE2K	ENSG00000078140	84684	-0.271616	5.87342	15.173	9.81435e-05	0.00255449	19.1132	19.7203	18.1029	21.4158	23.4401	22.601
SLC29A2	ENSG00000174669	9694	-0.293687	4.73159	15.1633	9.86454e-05	0.00256565	75.9539	79.5965	67.6878	90.7064	84.7253	93.0927
MAF	ENSG00000178573	14895	-0.27529	5.54573	15.1462	9.95568e-05	0.00258745	71.1658	96.5661	90.4898	107.096	103.657	95.2352
RPS3A	ENSG00000145425	5019	-0.259671	7.86324	15.1407	9.98347e-05	0.00259276	1347.58	1210.41	1271.14	1557.6	1510.6	1440.43
CBX3	ENSG00000122565	12446	-0.262906	7.04643	15.1403	9.99307e-05	0.00259334	325.32	257.166	291.596	333.611	363.806	335.395
AUP1	ENSG00000115307	3116	0.266857	6.35025	15.1307	0.000100367	0.00260274	895.389	866.446	833.363	672.293	718.4	727.469
VPS18	ENSG00000104142	9526	0.306877	4.32924	15.1212	0.000100883	0.00261419	59.4508	84.2862	68.7041	52.6813	54.9829	60.1631
RNF19B	ENSG00000116514	28365	0.309604	4.25993	15.1178	0.000101053	0.00261668	21.4576	25.3544	21.076	17.1314	18.947	17.6165
PHPT1	ENSG00000054148	2304	-0.293996	4.71635	15.1246	0.000101289	0.00262087	369.162	260.515	295.07	382.272	367.022	369.099
NEK1	ENSG00000137601	219819	-0.303705	4.41146	15.1053	0.000101727	0.00263025	2.56671	2.64511	2.63883	3.03958	3.29782	3.1747
DDX39A	ENSG00000123136	10586	0.267803	6.1966	15.0947	0.000102298	0.00264199	231.18	225.987	229.646	171.523	192.101	196.556
FASTKD3	ENSG00000124279	9879	-0.443732	2.43222	15.0941	0.000102331	0.00264199	14.0639	13.3081	14.2085	16.9818	19.9779	18.6162
APLN	ENSG00000171388	9698	-0.768989	0.465876	15.092	0.000102441	0.00264291	3.05436	2.98565	3.13886	5.96507	4.53978	4.85117
LHPP	ENSG00000107902	156066	-0.466598	2.23559	15.1072	0.00010253	0.00264327	0.87669	0.54656	0.839799	1.26955	0.919269	0.895226
AP1AR	ENSG00000138660	41371	-0.308744	4.27926	15.0852	0.000102815	0.00264868	12.1718	12.6736	13.1422	13.9481	16.8803	15.3521
PSAT1	ENSG00000135069	32969	-0.261737	7.19454	15.0834	0.000102913	0.00264925	123.003	124.972	118.953	165.705	139.02	127.5
DDB2	ENSG00000134574	24753	-0.326511	4.0044	15.213	0.000103216	0.00265512	16.1835	18.0837	17.8659	28.0447	17.9091	18.1713
GBF1	ENSG00000107862	137529	0.265255	6.50607	15.0738	0.000103437	0.00265887	19.8663	23.9841	21.7774	16.9147	18.1424	18.4415
BEND3	ENSG00000178409	50334	-0.353542	3.43129	15.0569	0.000104368	0.00268083	4.94614	6.66985	5.44297	6.82401	7.10311	7.39254
C3	ENSG00000125730	52859	1.07708	-0.572154	15.0508	0.000104701	0.00268742	0.493669	0.518166	0.44791	0.232561	0.186687	0.256224
GYPC	ENSG00000136732	40535	-0.560919	1.5292	15.0349	0.0001056	0.00270853	1.91388	1.71822	1.46023	3.15755	1.89139	2.35646
AMY2B	ENSG00000240038	25720	-0.618635	1.17841	15.0245	0.000106174	0.00272048	1.97431	1.88643	2.30133	3.48625	3.27598	2.52206
THNSL1	ENSG00000185875	10053	-0.416495	2.69537	15.0236	0.000106221	0.00272048	16.1356	18.8382	14.7195	23.0896	19.4811	22.4775
TRIP4	ENSG00000103671	67556	0.378138	3.09768	15.0186	0.000106506	0.0027258	4.67699	3.98487	4.25566	3.32892	3.14618	3.30267
HINFP	ENSG00000172273	14480	0.333498	3.73961	15.0159	0.000106659	0.00272775	29.6134	32.1024	31.5339	23.721	24.796	24.0727
PLEC	ENSG00000178209	61582	0.268416	6.1044	15.0211	0.000107501	0.00274727	29.1007	43.5492	38.6249	28.3459	29.2258	32.7233
MIGA2	ENSG00000148343	35462	0.292946	4.69409	14.9842	0.000108463	0.00276985	23.7263	24.9806	24.226	19.0658	19.1793	20.1615
FAM71F2	ENSG00000205085	16185	0.615862	1.17483	14.9712	0.000109214	0.002787	4.924	5.36698	4.75424	2.90408	3.70513	3.03893
RPL21	ENSG00000122026	5330	-0.261475	7.03595	14.9706	0.000109336	0.00278762	750.651	599.183	677.729	810.079	846.527	737.302
KANK1	ENSG00000107104	275816	-0.333661	3.7308	14.9671	0.000109452	0.00278762	1.2376	1.34487	1.27227	1.62023	1.4146	1.7264
GRHL1	ENSG00000134317	50585	0.470092	2.17384	14.9667	0.000109475	0.00278762	3.48555	2.87747	2.92529	1.94413	2.20589	2.45195
GM2A	ENSG00000196743	58291	-0.291956	4.72804	14.9638	0.00010964	0.00278981	11.9055	12.0289	13.1135	14.8739	14.598	15.0536
MAN2B2	ENSG00000013288	48174	0.31389	4.12323	14.9621	0.000109741	0.00279035	11.0239	12.8657	12.5149	9.41158	9.50153	9.78078
RPL37A	ENSG00000197756	80356	-0.259226	7.99567	15.0038	0.000110174	0.00279935	102.241	73.6052	85.7508	107.447	103.968	97.2514
NAP1L1	ENSG00000187109	48151	-0.256927	8.22814	14.9433	0.00011084	0.00281424	172.468	177.02	165.968	198.669	212.665	193.311
MAP3K4-AS1	ENSG00000272841	2025	-0.57847	1.40277	14.9372	0.000111199	0.00282094	30.6486	34.7806	27.5595	41.4229	45.3575	49.634
PHRF1	ENSG00000070047	35753	0.276031	5.38269	14.9361	0.000111264	0.00282094	34.422	42.4191	39.4017	29.6098	30.7217	33.6746
FNDC1	ENSG00000164694	102709	0.636697	1.0596	14.9345	0.00011136	0.00282133	0.569931	0.822877	0.823272	0.464668	0.428656	0.492759
S100A10	ENSG00000197747	10945	0.277475	5.3099	14.9349	0.00011151	0.00282311	115.343	135.134	110.632	117.139	85.6525	89.2908
RP5-1092A3.4	ENSG00000270605	1945	-0.482077	2.08206	14.9334	0.000111655	0.00282473	52.9402	62.3637	47.387	97.7786	71.8104	53.8744
NEK11	ENSG00000114670	323616	0.71157	0.690325	14.9086	0.000112897	0.00285411	0.200498	0.1596	0.185516	0.0960829	0.117281	0.11454
LYPLA1	ENSG00000120992	55651	-0.273183	5.53395	14.9054	0.000113091	0.00285697	22.6974	23.4835	22.2292	26.5332	27.7848	26.8346
RFX7	ENSG00000181827	157803	-0.35013	3.45349	14.8868	0.000114211	0.00288298	1.67598	1.83983	2.00941	2.23162	2.333	2.33539
SMC6	ENSG00000163029	136431	-0.281272	5.11629	14.8856	0.000114284	0.00288298	7.18029	6.90611	6.71224	8.02984	8.85766	7.95218
DAAM1	ENSG00000100592	182760	-0.352115	3.42384	14.884	0.000114382	0.00288337	1.52043	1.49867	1.64248	1.85962	2.15148	1.83316
KIF4A	ENSG00000090889	130783	0.268222	5.93665	14.8734	0.000115025	0.00289597	15.396	15.7431	15.3167	12.4571	12.4847	12.9231
RGL2	ENSG00000237441	7289	0.308315	4.23026	14.873	0.000115046	0.00289597	81.7601	89.8623	86.8892	77.1826	64.2549	63.3712
CCNB1	ENSG00000134057	11111	0.262513	6.65142	14.8673	0.000115396	0.0029027	306.011	296.939	292.614	228.825	240.821	263.357
BRME1	ENSG00000132016	24105	0.426378	2.56099	14.8615	0.000115756	0.00290967	7.66561	9.02522	8.69954	6.2997	4.84956	7.30423
SECISBP2	ENSG00000187742	41164	-0.277975	5.2488	14.8443	0.000116813	0.00293285	25.8881	24.7142	25.0608	31.1457	30.187	28.8324
MRPL24	ENSG00000143314	4288	-0.288596	4.80506	14.8438	0.000116844	0.00293285	192.27	160.783	177.673	219.565	211.899	206.634
INHBA	ENSG00000122641	38667	2.45083	-2.41149	14.8418	0.000116967	0.00293384	0.200634	0.202386	0.153077	0.0374022	0.0196313	0.0368701
PKD1	ENSG00000008710	47191	0.26549	6.18586	14.8244	0.000118053	0.00295728	46.4339	54.5578	52.1239	40.6983	41.6771	42.4908
TMEM100	ENSG00000166292	12495	-0.932256	-0.137593	14.8241	0.00011807	0.00295728	1.69331	1.44049	1.08277	3.70383	1.88328	2.39606
IRAK1BP1	ENSG00000146243	78890	-0.545403	1.60857	14.8012	0.00011951	0.00299123	1.06384	0.813414	0.911064	1.45741	1.43368	1.12947
MAGOHB	ENSG00000111196	9417	-0.320684	3.94248	14.7993	0.000119635	0.00299223	48.905	41.9661	40.1372	52.6	57.6345	50.9433
TBX19	ENSG00000143178	33550	0.680349	0.835811	14.7964	0.000119816	0.00299464	2.12315	1.7494	1.91546	1.20699	1.28965	1.06234
PSMB2	ENSG00000126067	41986	0.261744	6.65799	14.7835	0.000120639	0.00301307	74.0608	83.6318	80.6786	62.6048	65.3752	66.9942
SIAE	ENSG00000110013	62595	-0.414073	2.68574	14.7793	0.000120908	0.00301764	2.83932	2.40039	2.67472	3.85846	3.27426	3.24556
RP4-809E13.5	ENSG00000286964	3075	-0.521776	1.78026	14.771	0.000121444	0.00302888	26.8345	25.1947	29.9732	42.3287	35.5473	37.5539
RASSF4	ENSG00000107551	36485	-0.578472	1.38277	14.7682	0.000121619	0.00302929	1.75906	1.52287	1.80772	2.85401	2.24698	2.36405
ZSWIM6	ENSG00000130449	213915	0.310483	4.15422	14.768	0.000121632	0.00302929	2.476	3.0876	2.81048	2.18711	2.25331	2.17266
FBXO22	ENSG00000167196	38636	-0.278658	5.18341	14.7662	0.000121748	0.00303001	24.3692	27.1617	25.6281	31.7987	30.1975	29.8149
RPL36A	ENSG00000241343	5332	-0.323992	3.87227	14.7656	0.000121843	0.00303025	77.2459	65.3115	77.7066	97.645	97.8038	76.0689
XPC	ENSG00000154767	33475	-0.305475	4.2752	14.7613	0.000122071	0.00303376	16.1384	15.3123	15.358	20.4352	18.3903	18.0363
BCORL1	ENSG00000085185	76965	0.272803	5.46398	14.7588	0.000122233	0.00303565	16.8791	22.2166	18.0398	14.5628	14.8729	16.8193
PUSL1	ENSG00000169972	3081	0.310733	4.14244	14.7506	0.000122765	0.00304672	192.741	201.165	181.41	147.862	148.564	158.715
GPCPD1	ENSG00000125772	66568	-0.305892	4.25826	14.7299	0.00012412	0.00307659	7.56459	7.77062	7.95172	10.0698	9.62423	8.57732
PSEN1	ENSG00000080815	87274	0.285593	4.87208	14.7295	0.000124144	0.00307659	10.6104	12.1141	10.7642	9.16385	8.81946	8.9518
RPL6	ENSG00000089009	13650	-0.253555	8.98247	14.7243	0.000124492	0.00308305	1081.25	916.259	1065.3	1190.36	1199.29	1204.08
NAA60	ENSG00000122390	43305	0.294445	4.5553	14.7223	0.000124619	0.00308405	17.6215	19.9142	16.7729	14.6443	13.9354	14.831
COL4A6	ENSG00000197565	283891	-0.329656	3.7516	14.7198	0.000124786	0.00308601	1.3117	1.32039	1.16758	1.62509	1.40645	1.65721
LGI2	ENSG00000153012	32100	-0.524013	1.75676	14.7136	0.000125193	0.0030939	2.52665	2.6573	2.52882	3.71695	3.6417	3.53083
ZNF316	ENSG00000205903	20962	0.276587	5.25232	14.7105	0.000125416	0.00309604	50.0301	70.3344	61.0724	48.916	46.7139	50.8386
LIPE	ENSG00000079435	25875	0.478915	2.07053	14.7097	0.000125456	0.00309604	4.85168	6.47222	5.75154	3.74483	3.6964	4.51802
KCNC4	ENSG00000116396	72787	0.298939	4.42507	14.7047	0.000125786	0.00309942	9.52472	10.6547	9.37501	7.73911	8.18662	7.63881
RPL4	ENSG00000174444	26518	-0.252222	9.83131	14.7043	0.000125812	0.00309942	951.728	924.54	969.487	1134.06	1105.68	1091.26
DMRTA2	ENSG00000142700	5894	0.989215	-0.355358	14.7037	0.000125857	0.00309942	5.02565	4.77983	5.30815	2.45373	2.70457	2.29788
YIPF4	ENSG00000119820	38691	0.284099	4.91601	14.6928	0.000126585	0.00311519	24.7356	28.9636	24.1711	22.1657	20.3646	20.1554
NCAPG	ENSG00000109805	33887	0.268473	5.75241	14.6872	0.000126962	0.00312227	52.4053	54.4541	50.9785	42.4433	43.188	42.9754
GPRIN3	ENSG00000185477	71418	-0.399718	2.81462	14.6852	0.000127097	0.00312341	2.51817	3.00236	2.13116	3.37166	3.34805	3.19394
PBX3	ENSG00000167081	220033	-0.294946	4.53234	14.6701	0.000128116	0.00314626	2.62191	3.00886	2.93985	3.55917	3.51196	3.23964
CREB3	ENSG00000107175	4402	0.302197	4.32786	14.6655	0.000128431	0.0031518	151.723	162.13	143.106	120.902	118.811	123.879
OLFM1	ENSG00000130558	45759	0.89101	-0.0400775	14.6617	0.00012869	0.00315595	0.955582	0.837991	0.572845	0.395067	0.398129	0.467336
CKB	ENSG00000166165	3167	-0.253262	8.79269	14.6562	0.000129068	0.00316302	4016.03	3812.25	3767.84	4592.82	4286.53	4698.09
LAMA1	ENSG00000101680	176056	-0.309656	4.14774	14.6524	0.000129326	0.00316713	2.67595	2.88923	2.57914	3.43781	3.10866	3.35651
MKNK2	ENSG00000099875	13780	0.264039	6.16426	14.644	0.000129903	0.00317559	152.876	197.288	166.906	141.37	138.265	141.893
PODXL2	ENSG00000114631	43618	-0.272206	5.44434	14.6438	0.000129919	0.00317559	26.9701	26.8223	28.2065	30.4876	33.4485	33.3061
AGPAT4	ENSG00000026652	144095	-0.300598	4.36848	14.6434	0.000129942	0.00317559	3.77851	4.01343	3.84952	4.96312	4.44087	4.66496
PAX5	ENSG00000196092	201000	1.28312	-1.08355	14.6337	0.000130612	0.00318976	0.11579	0.0817604	0.0715163	0.0287807	0.0264357	0.0531961
PIR	ENSG00000087842	108766	0.318667	3.9426	14.6253	0.000131199	0.00320188	4.80483	4.36732	5.02994	3.77627	3.69191	3.72255
SKP2	ENSG00000145604	44861	-0.266848	5.85259	14.6212	0.000131484	0.0032066	32.9987	38.9878	34.3048	42.119	42.1327	41.0908
PIGM	ENSG00000143315	7038	-0.291813	4.613	14.6157	0.000131869	0.00321377	86.6801	106.188	91.0693	110.142	117.13	113.234
C10orf82	ENSG00000165863	6569	0.562246	1.45629	14.6076	0.000132435	0.00322533	14.3866	14.7721	15.4466	10.8979	10.1689	8.5726
DCTN3	ENSG00000137100	6979	0.282263	4.95224	14.5933	0.000133448	0.00324485	157.242	133.324	150.117	124.543	117.903	114.191
ANTXR1	ENSG00000169604	236152	-0.288007	4.73762	14.5925	0.000133499	0.00324485	2.89988	3.24422	3.08651	3.64693	3.72868	3.67655
CD9	ENSG00000010278	38557	0.296164	4.46991	14.5923	0.000133513	0.00324485	20.7609	17.333	19.2111	15.0411	15.3167	15.5666
STK26	ENSG00000134602	52642	-0.269688	5.57706	14.5844	0.000134077	0.00325463	24.8254	24.7069	25.0418	28.8603	31.2908	28.1654
WDR12	ENSG00000138442	140538	-0.284012	4.88128	14.5833	0.000134157	0.00325463	6.27291	5.49596	5.34283	6.7301	6.89741	6.86767
APRT	ENSG00000198931	2599	-0.263947	6.1149	14.5828	0.000134192	0.00325463	802.141	685.91	706.977	841.084	853.42	897.686
TYSND1	ENSG00000156521	8720	-0.308807	4.15167	14.5815	0.000134285	0.00325464	50.145	59.7692	55.2727	67.1701	66.5938	66.705
DNAJB6	ENSG00000105993	82059	0.261616	6.3919	14.5781	0.000134526	0.00325822	34.791	34.3795	32.1293	26.6303	28.5376	27.7977
SLC25A13	ENSG00000004864	201928	-0.269086	5.61825	14.5735	0.000134855	0.00326396	6.45793	6.70067	6.85913	7.69211	8.21004	7.78036
CHSY3	ENSG00000198108	282170	-0.657457	0.927153	14.5623	0.00013566	0.00328118	0.149966	0.158083	0.152831	0.310086	0.17217	0.229887
PPP1R16A	ENSG00000160972	24153	0.324622	3.80875	14.5597	0.000135847	0.00328345	18.3959	21.5138	18.6248	16.3766	14.8026	14.6385
NT5DC1	ENSG00000178425	148647	-0.293438	4.54024	14.5473	0.000136742	0.00330282	4.26062	4.04846	4.42563	4.93762	5.51003	4.89135
CD81	ENSG00000110651	21221	0.256999	7.18131	14.5391	0.000137337	0.00331492	212.334	253.86	211.583	174.091	192.731	188.679
KB-836E9.1	ENSG00000287507	3347	2.84533	-2.65508	14.5283	0.000138128	0.00333172	1.47501	1.87048	2.02109	0.432098	0	0.212975
NRCAM	ENSG00000091129	309095	-0.356992	3.29243	14.5263	0.000138272	0.0033329	0.823698	0.929167	0.757774	1.17441	0.997064	0.984738
CA8	ENSG00000178538	95989	-0.29398	4.51684	14.5241	0.000138436	0.00333459	6.36281	6.49766	6.55395	8.03805	7.75776	7.57467
ERGIC1	ENSG00000113719	118433	-0.262149	6.26044	14.5183	0.000138863	0.00334258	16.0487	19.7569	17.735	21.0646	20.1447	21.6858
PTPN13	ENSG00000163629	220857	-0.267408	5.70458	14.5042	0.000139905	0.00336469	6.30999	6.65433	6.48566	7.77279	7.7779	7.42983
KPNA3	ENSG00000102753	93363	-0.271677	5.40124	14.5033	0.000139973	0.00336469	12.5397	13.0758	11.6018	14.0885	15.6348	14.3767
PSMC2	ENSG00000161057	41777	0.264103	6.01108	14.4986	0.000140321	0.00337077	52.4514	50.1079	50.2564	39.3086	44.4798	41.2405
ATG101	ENSG00000123395	8250	0.355768	3.29878	14.4811	0.000141636	0.00340003	39.4949	39.4602	42.2275	28.3111	32.7556	31.8829
SEC61G	ENSG00000132432	7725	-0.303624	4.74209	14.8437	0.000143448	0.00344119	113.299	73.951	92.2744	122.064	115.164	103.533
TP53INP2	ENSG00000078804	9101	0.343769	3.4628	14.4465	0.00014426	0.00345831	38.1267	44.885	39.8584	37.9792	29.6093	27.3351
RPL41	ENSG00000229117	1378	-0.257045	7.10311	14.4619	0.000144393	0.00345914	3075.94	2282.38	2863.17	3341.65	3259.43	3085.13
ACP6	ENSG00000162836	40873	-0.297623	4.39197	14.4399	0.000144768	0.00346576	13.804	13.8236	14.1091	17.8156	15.9345	16.6204
ADAM11	ENSG00000073670	22859	-0.298851	4.35831	14.4343	0.000145192	0.00347357	22.862	25.5046	24.5989	28.3754	28.2593	31.3396
HNRNPA1	ENSG00000135486	6896	-0.249785	9.86061	14.4258	0.000145853	0.00348616	3779.76	3990.9	3428.89	4506.99	4325.87	4229.94
BMP2	ENSG00000125845	12561	-0.361605	3.21688	14.4241	0.000145981	0.00348616	16.2827	22.8022	19.6567	23.8333	25.0792	24.8562
LSM4	ENSG00000130520	16877	-0.260476	6.36482	14.4237	0.000146016	0.00348616	139.365	125.474	137.831	160.33	153.823	160.161
CAPN5	ENSG00000149260	59195	0.40333	2.73741	14.4218	0.000146165	0.00348735	3.27643	4.25687	4.09967	3.38378	2.53904	2.67333
ANKRD27	ENSG00000105186	79592	-0.290381	4.59356	14.417	0.000146537	0.00349386	7.93061	8.78015	8.04227	9.7485	9.46087	10.4696
SCPEP1	ENSG00000121064	28640	0.280806	4.94077	14.4132	0.000146828	0.00349726	34.4014	37.0789	35.311	27.9753	30.0559	28.2244
EPHA8	ENSG00000070886	40107	-0.605122	1.17916	14.4126	0.000146878	0.00349726	1.47711	1.28779	1.18065	1.89311	1.96835	2.06169
ZNF146	ENSG00000167635	24170	-0.263343	6.00242	14.4038	0.000147569	0.00351134	75.8372	75.5043	67.4501	84.6078	89.8525	83.4041
ADAM23	ENSG00000114948	177596	-0.319655	3.87517	14.3971	0.000148096	0.0035215	2.17621	2.34422	2.13303	2.74432	2.74404	2.66112
AKAP11	ENSG00000023516	51110	-0.278759	5.01938	14.3893	0.000148706	0.00353363	16.476	19.277	16.3291	19.3548	21.8323	20.7391
CLSTN2	ENSG00000158258	642213	0.757239	0.419369	14.3813	0.00014934	0.0035463	0.0702835	0.0913907	0.0684662	0.0394091	0.0508251	0.0432883
RP3-467N11.1	ENSG00000260000	1517	-0.885551	-0.0343141	14.3783	0.000149576	0.0035495	15.342	10.8331	12.2628	27.6471	24.0184	18.7957
PIGF	ENSG00000151665	36119	-0.372333	3.07206	14.361	0.000150957	0.00357987	6.58032	5.5249	6.15704	7.98812	7.96512	7.32189
SERPINH1	ENSG00000149257	10728	0.262623	6.02092	14.3463	0.000152141	0.00360553	182.628	213.732	203.827	165.478	159.133	165.848
CDC7	ENSG00000097046	24914	-0.264156	5.86538	14.342	0.000152487	0.00361101	64.7404	63.7635	64.3497	77.0309	78.3945	72.1297
PPP1R13L	ENSG00000104881	26712	0.354693	3.28868	14.3409	0.000152578	0.00361101	10.8515	14.0037	12.4089	10.3681	8.49677	9.63353
PREX2	ENSG00000046889	284987	-0.563623	1.41989	14.3327	0.000153245	0.00362436	0.232625	0.266359	0.17209	0.337469	0.330283	0.310157
CHFR	ENSG00000072609	134118	0.282663	4.83462	14.3297	0.000153491	0.00362774	6.64154	7.42198	7.14323	6.08716	5.48436	5.52753
MRPS33	ENSG00000090263	12619	-0.294812	4.45063	14.34	0.000153812	0.0036329	53.6536	37.3949	49.3179	56.788	57.3869	55.6411
ALDOA	ENSG00000149925	6294	0.265735	5.67176	14.2899	0.000156765	0.00370015	247.19	282.738	273.663	234.719	200.082	220.621
ACSS1	ENSG00000154930	52751	-0.330525	3.64835	14.285	0.000157179	0.0037062	6.25702	6.45325	6.33167	8.85542	7.03667	7.60786
DPP7	ENSG00000176978	4632	-0.360536	3.20813	14.2843	0.000157232	0.0037062	44.612	59.1316	54.5827	69.7825	67.5177	61.5568
ADAMTSL5	ENSG00000185761	8583	0.509815	1.79054	14.2759	0.000157941	0.00372042	14.5441	14.497	13.3984	11.9635	8.93246	8.38817
SEMA3A	ENSG00000075213	536948	-0.482081	1.99587	14.2706	0.00015838	0.0037239	0.190453	0.201125	0.162202	0.255876	0.243156	0.261528
MTHFD1L	ENSG00000120254	236209	-0.261626	6.05784	14.2706	0.000158387	0.0037239	7.55101	8.10032	7.64282	9.034	9.07201	9.29176
SLC25A12	ENSG00000115840	216455	-0.334298	3.58221	14.2703	0.000158405	0.0037239	1.52812	1.48953	1.40242	1.80733	1.85865	1.81126
RP11-531A24.3	ENSG00000260838	3296	-1.00156	-0.419784	14.2486	0.000160248	0.0037647	2.56771	4.986	5.38746	9.87263	7.83034	7.3532
ZNF827	ENSG00000151612	181197	-0.372044	3.05548	14.2473	0.00016036	0.00376481	1.19492	1.39067	1.02199	1.75594	1.42016	1.40837
CEP290	ENSG00000198707	93084	-0.299739	4.28429	14.2438	0.000160653	0.0037692	5.70522	5.55708	5.72292	6.87505	7.15993	6.50922
PPP1R18	ENSG00000146112	11507	0.359009	3.2144	14.2392	0.000161044	0.00377585	23.9032	30.9435	27.4093	23.1885	20.3178	19.2656
IGF2R	ENSG00000197081	144426	0.255119	6.96566	14.2229	0.000162447	0.00380521	26.7796	31.0964	27.7748	23.4119	22.9628	23.9672
GBP2	ENSG00000162645	44325	1.83853	-1.94945	14.2222	0.000162512	0.00380521	0.286402	0.247172	0.133537	0.0652557	0.102752	0.0160819
GUCY1B1	ENSG00000061918	48820	-0.321883	3.79377	14.2203	0.000162671	0.0038064	6.9053	8.38347	7.60359	9.76102	9.14258	9.12572
AC012354.6	ENSG00000225156	14099	-2.24682	-2.28942	14.2093	0.000163625	0.00382617	0.150067	0.11101	0.0599741	0.461596	0.376876	0.758382
AKT1S1	ENSG00000204673	9427	0.262919	5.84733	14.1935	0.000165003	0.00385584	185.163	219.32	201.28	156.712	167.164	170.816
PTP4A3	ENSG00000184489	40460	-0.438437	2.35249	14.187	0.000165599	0.00386719	2.78899	3.67492	3.19755	5.25447	4.16501	3.40029
HSPD1	ENSG00000144381	30154	-0.248724	9.03928	14.1793	0.000166253	0.00387989	493.27	489.771	465.271	534.675	582.767	571.865
CPA4	ENSG00000128510	31047	2.58741	-2.54574	14.1708	0.000167012	0.00389504	0.227161	0.201646	0.190647	0.023291	0	0.0688789
TRIM26	ENSG00000234127	28973	0.26893	5.37662	14.1654	0.000167487	0.00390352	42.0876	50.617	49.7603	37.038	37.8847	40.9151
ZFHX3	ENSG00000140836	1108987	-0.322185	3.77555	14.1631	0.000167697	0.00390583	0.274732	0.402224	0.320239	0.404923	0.406583	0.406876
SUPT6H	ENSG00000109111	40482	0.253948	7.09224	14.1557	0.000168353	0.00391852	106.063	123.468	104.062	83.9365	92.4242	97.6392
FGFR3	ENSG00000068078	15580	0.259457	6.17962	14.1539	0.000168515	0.0039197	153.366	148.627	157.88	126.661	127.845	123.029
AKIRIN2	ENSG00000135334	27374	0.266921	5.47493	14.1517	0.00016871	0.00392164	50.2142	58.9768	52.1418	43.3489	43.0925	44.9456
TSHZ1	ENSG00000179981	79196	-0.279372	4.89731	14.1417	0.000169647	0.00394083	8.51348	11.5513	10.8585	12.3356	11.2526	13.1142
CARHSP1	ENSG00000153048	16071	0.289773	4.52056	14.1349	0.000170223	0.00395159	43.4016	48.3533	50.8786	38.2008	38.0226	38.1896
ATP5ME	ENSG00000169020	1895	-0.3404	3.48449	14.1668	0.00017058	0.00395727	198.74	124.715	144.127	188.506	201.087	195.981
ZADH2	ENSG00000180011	14027	-0.278862	4.90893	14.1256	0.000171073	0.00396535	58.7763	58.133	58.4735	66.6563	68.5106	73.7373
COQ10A	ENSG00000135469	4077	-0.359239	3.19699	14.1247	0.000171153	0.00396535	63.659	54.8966	58.9019	81.4103	75.4056	67.3139
LRRC3	ENSG00000160233	6687	-0.334077	3.55804	14.122	0.000171398	0.00396666	41.9763	53.4816	45.7751	60.9895	52.331	60.8681
SSX2IP	ENSG00000117155	47098	-0.279399	4.88627	14.1216	0.000171435	0.00396666	16.5467	18.3437	16.589	19.1764	22.6767	19.4485
SLC12A4	ENSG00000124067	26128	0.290815	4.48278	14.1172	0.000171947	0.0039759	27.3436	31.2391	26.9258	27.7312	19.5814	21.2255
CCDC120	ENSG00000147144	16286	0.301859	4.18974	14.1059	0.000172874	0.0039947	34.8172	43.4865	34.1117	29.3491	30.203	29.7632
WDR90	ENSG00000161996	18523	0.260703	5.98909	14.1046	0.000172994	0.00399486	100.138	124.844	115.084	90.9603	95.8535	91.2826
TMEM158	ENSG00000249992	1822	-0.461893	2.13337	14.097	0.000173686	0.0040082	56.9012	68.2918	56.6192	75.4072	79.9911	89.9838
TMA7	ENSG00000232112	3952	-0.332285	3.97271	14.4979	0.000174377	0.00402153	124.385	76.8307	115.325	135.401	127.922	130.048
MYB	ENSG00000118513	37866	-0.674692	0.788849	14.0736	0.000175867	0.00405323	1.04302	0.93	1.11654	1.94786	1.44335	1.44953
CCDC117	ENSG00000159873	16628	0.25966	6.06969	14.0717	0.000176047	0.00405471	117.064	147.778	135.674	100.5	114.903	112.231
ACSM3	ENSG00000005187	187339	-0.901422	-0.117148	14.0677	0.000176413	0.00406051	0.0941162	0.116963	0.0812449	0.162117	0.149921	0.224496
NACA	ENSG00000196531	19324	-0.250196	7.8777	14.0614	0.000177012	0.00407163	356.355	302.958	347.918	388.089	407.117	383.859
RPS13	ENSG00000110700	3328	-0.251916	7.38897	14.056	0.000177546	0.00408062	1502.93	1249.56	1411.92	1678.94	1695.39	1508.33
HAPLN3	ENSG00000140511	18304	0.337405	3.48944	14.0548	0.000177635	0.00408062	18.6489	21.5479	21.9432	17.106	15.0125	16.0449
AF011889.5	ENSG00000241489	63823	-0.671152	0.802771	14.0413	0.000178909	0.0041034	0.475164	0.846042	0.543199	0.940391	1.03474	0.927013
TSC22D2	ENSG00000196428	58097	0.280532	4.80622	14.0398	0.000179057	0.0041034	14.0696	18.1171	15.8644	11.7995	12.5954	14.3064
CRIP2	ENSG00000182809	7201	0.625804	1.01159	14.0397	0.000179063	0.0041034	11.1652	10.7588	8.1023	7.02931	6.00857	6.13739
MAP3K14	ENSG00000006062	53911	0.473691	2.02374	14.0394	0.000179093	0.0041034	2.51175	2.67092	2.71344	1.82419	1.83044	1.91724
GPX8	ENSG00000164294	7131	-0.286229	4.603	14.0354	0.000179469	0.0041073	96.3299	89.1098	92.4903	120.773	110.068	102.461
ACTBL2	ENSG00000169067	2794	5.18676	-3.2591	14.0352	0.000179496	0.0041073	1.00969	0.840262	1.81584	0	0	0
SPEF1	ENSG00000101222	3945	0.935491	-0.258557	14.0288	0.000180102	0.00411611	8.4024	7.53801	7.93061	3.11609	5.00283	4.15591
ANKRD36	ENSG00000135976	151369	-0.473826	2.02821	14.0287	0.000180115	0.00411611	0.689569	0.713448	0.61448	0.85989	0.982897	0.913586
OLFM2	ENSG00000105088	82798	0.495399	1.85929	14.0232	0.000180645	0.00412555	1.32028	1.88085	1.41954	1.23142	1.04514	0.929798
CTD-2095E4.4	ENSG00000280020	1129	0.856143	0.0048521	13.9953	0.000183341	0.00418441	33.7328	31.1917	34.4521	9.60738	20.8428	23.3611
DNAJC1	ENSG00000136770	247222	0.286478	4.57474	13.9914	0.000183726	0.00419047	3.18083	3.27306	3.15352	2.64124	2.55154	2.54023
RP11-158M9.1	ENSG00000283692	408029	-1.27672	-1.10983	13.9861	0.00018424	0.00419949	0.0172847	0.0191791	0.0165787	0.0460776	0.0390676	0.0419281
OTUD5	ENSG00000068308	36363	0.260154	5.92247	13.9773	0.000185108	0.00421653	52.5027	55.8467	56.7158	43.8884	44.5893	46.773
DNAJB4	ENSG00000162616	38790	0.33937	3.44487	13.9757	0.000185266	0.00421741	8.96355	9.92579	9.52607	6.80425	8.06244	7.16687
NME1	ENSG00000239672	8870	-0.281687	4.74232	13.9734	0.00018562	0.00422203	93.1078	71.1983	81.6976	91.7957	102.438	100.375
SALL2	ENSG00000165821	16137	-0.269385	5.26337	13.9712	0.000185709	0.00422203	58.3897	70.8512	66.9145	77.3886	74.8875	79.3356
TMCO3	ENSG00000150403	63570	0.304	4.10447	13.9689	0.000185928	0.00422242	8.79779	9.67587	8.64596	7.53032	7.03319	6.98587
SF3A2	ENSG00000104897	11832	0.256234	6.37271	13.9686	0.000185966	0.00422242	212.498	246.833	233.762	189.946	185.408	193.57
ZNF580	ENSG00000213015	8455	-0.311905	3.93325	13.9605	0.000186761	0.00423775	45.5441	54.7008	45.9041	63.2886	57.1893	57.3298
GUCY1A1	ENSG00000164116	70334	-0.419255	2.50478	13.9561	0.000187201	0.00424257	2.04559	2.03613	2.12794	2.47776	2.70893	2.95939
SLC52A2	ENSG00000185803	27330	0.283954	4.64926	13.956	0.000187215	0.00424257	31.5602	29.7792	30.0113	21.3521	25.636	26.7082
H4C9	ENSG00000276180	1294	0.63372	0.962488	13.9504	0.000187768	0.00425097	56.6829	48.9858	56.8509	36.8822	36.3703	29.7471
NEK9	ENSG00000119638	47992	-0.261456	5.77192	13.9496	0.00018785	0.00425097	32.1978	32.7916	29.001	40.3957	35.9359	34.3106
ADD3	ENSG00000148700	139198	-0.271616	5.14589	13.9486	0.000187948	0.00425097	7.08822	6.74072	7.05263	9.16375	8.06537	7.55342
CHEK2	ENSG00000183765	54680	-0.292987	4.37798	13.9464	0.000188169	0.00425325	10.757	9.87508	10.2836	12.2194	12.6329	12.3845
AGFG2	ENSG00000106351	29018	0.396996	2.73246	13.9368	0.000189132	0.00427228	7.36424	7.90169	8.27566	5.4823	6.25201	5.79735
CDC42BPG	ENSG00000171219	21602	0.436651	2.45086	14.123	0.00019039	0.00429792	6.49698	10.9042	9.04211	8.13429	4.42757	6.43466
STIP1	ENSG00000168439	19272	0.248261	8.11489	13.9221	0.000190615	0.00430025	442.95	506.888	470.436	357.168	403.213	411.674
GTF2H3	ENSG00000111358	28866	-0.263975	5.50851	13.8859	0.000194326	0.0043795	43.563	44.3523	42.0942	53.0325	52.4621	47.833
TSIX	ENSG00000270641	37027	-0.434126	2.34683	13.8854	0.000194376	0.0043795	3.56185	3.97337	2.94594	4.62847	5.43271	3.88882
TFPI	ENSG00000003436	101531	0.498656	1.81961	13.8805	0.000194895	0.00438838	0.909966	1.42591	1.34918	0.997096	0.755113	0.786329
LMAN2L	ENSG00000114988	34136	0.306893	4.01166	13.861	0.000196915	0.00443103	16.2598	17.1937	13.8964	11.7568	13.2977	12.5292
FAHD2B	ENSG00000144199	11300	-0.377892	2.92938	13.8567	0.000197366	0.00443797	17.3508	17.1056	18.4081	25.1491	20.69	21.5741
SNRPC	ENSG00000124562	16353	-0.30542	5.98849	14.8976	0.000197475	0.00443797	125.631	82.8839	105.07	120.497	134.103	127.762
STARD3	ENSG00000131748	27112	0.272275	5.06484	13.8409	0.000199035	0.00447017	38.4473	43.3539	40.8877	31.2322	34.2696	34.1007
DHX38	ENSG00000140829	19300	0.256175	6.2211	13.8368	0.000199474	0.00447484	121.503	138.267	122.762	104.346	102.968	106.666
C21orf58	ENSG00000160298	23695	-0.297089	4.24121	13.8365	0.000199497	0.00447484	21.1029	21.5663	22.1966	28.7781	23.3539	26.0824
LRRC46	ENSG00000141294	6086	0.797099	0.196201	13.8352	0.000199637	0.00447511	6.48946	6.94355	7.50263	3.56449	3.86651	4.33366
C1QBP	ENSG00000108561	16054	-0.248966	7.6313	13.8336	0.000199806	0.00447606	355.225	326.84	341.569	389.034	395.334	411.206
NDUFB3	ENSG00000119013	14318	-0.324634	3.71154	13.8854	0.000200849	0.00449656	28.2244	18.2551	26.6346	31.3124	31.3855	27.6807
FAM160A1	ENSG00000164142	261328	-0.386852	2.82454	13.813	0.000202016	0.00451982	0.669296	0.718696	0.731264	1.01275	0.827843	0.875596
RP11-706O15.1	ENSG00000285756	120328	-0.321624	3.70707	13.8043	0.000202952	0.00453329	2.83096	3.16725	2.7336	3.67783	3.36871	3.65513
ANKRD11	ENSG00000167522	222932	0.252143	6.79803	13.804	0.000202982	0.00453329	15.8085	17.6043	15.9191	13.2406	13.4021	13.9699
PDE5A	ENSG00000138735	134408	-0.36043	3.12881	13.8038	0.000203004	0.00453329	1.46922	2.03198	1.66085	2.41562	2.08396	1.9835
MPHOSPH6	ENSG00000135698	22427	-0.309869	3.9397	13.7986	0.000203576	0.00454318	19.7174	16.3652	19.0779	21.6029	24.8774	20.8505
AMPH	ENSG00000078053	247717	-0.36166	3.1107	13.7924	0.000204242	0.00455299	0.916754	0.973004	0.863608	1.17349	1.15218	1.14816
MID2	ENSG00000080561	105883	-0.29122	4.38188	13.7921	0.000204274	0.00455299	5.10217	5.52096	5.43044	6.92499	5.88581	6.4562
STAC3	ENSG00000185482	7736	-0.600275	1.13182	13.7899	0.000204509	0.00455534	5.28767	7.99154	6.77684	12.1516	9.61609	7.92441
LIME1	ENSG00000203896	2821	0.501061	1.7905	13.7862	0.000204919	0.00456159	41.0009	44.3851	43.7625	26.6586	30.4064	32.3438
RP11-53O19.3	ENSG00000272335	2517	-0.514498	1.69738	13.7843	0.000205126	0.00456176	26.0587	38.8639	30.2351	47.4033	47.65	37.9495
DHCR7	ENSG00000172893	24676	-0.255504	6.24686	13.7829	0.00020527	0.00456176	79.9983	95.3944	79.8081	95.0635	96.6849	106.595
CARD6	ENSG00000132357	18868	0.729642	0.469224	13.7825	0.000205315	0.00456176	2.28011	2.82035	3.00262	2.06955	1.36786	1.32229
MBOAT7	ENSG00000125505	16471	0.259932	5.76184	13.7799	0.000205607	0.00456536	103.75	116.784	105.755	86.0486	86.0887	94.9514
UROS	ENSG00000188690	38279	-0.279469	4.75003	13.7777	0.000205841	0.00456767	18.5717	20.2597	18.7763	23.7078	22.5272	22.3649
KIAA1217	ENSG00000120549	853103	-0.498564	1.81342	13.7629	0.000207469	0.0046009	0.0859775	0.115582	0.105065	0.148335	0.138807	0.136198
PIP5K1C	ENSG00000186111	70286	0.269017	5.17703	13.7566	0.000208233	0.00461494	14.0981	19.9633	17.1795	13.4158	13.3271	14.8273
COPA	ENSG00000122218	54680	0.249129	7.38317	13.7483	0.000209091	0.00462835	98.3735	109.384	93.805	82.706	83.0715	82.9764
LINC01123	ENSG00000204588	9078	-0.863318	-0.0281063	13.7482	0.000209101	0.00462835	2.253	1.9827	2.32864	4.1421	3.17748	4.39727
DIAPH1	ENSG00000131504	104040	0.249788	7.198	13.7428	0.0002097	0.0046387	44.1503	49.6135	45.6191	36.0932	37.3996	41.4104
TANGO2	ENSG00000183597	50151	0.330749	3.53392	13.7384	0.00021019	0.00464661	6.98923	8.50427	7.85703	6.15681	6.13006	5.89866
PLAC1	ENSG00000170965	198485	-0.547007	1.45052	13.7345	0.000210632	0.00465171	0.390857	0.311472	0.28543	0.524617	0.397736	0.502788
PCNT	ENSG00000160299	121629	0.256145	6.1103	13.734	0.000210685	0.00465171	17.4709	21.0907	17.693	14.7561	15.9582	15.4253
VAT1	ENSG00000108828	10517	0.25179	6.73753	13.7305	0.000211081	0.00465755	322.758	346.376	332.859	287.335	263.589	274.91
KDM5B	ENSG00000117139	83993	0.261388	5.58003	13.7151	0.000212816	0.00469287	17.7843	20.6279	18.0404	15.7549	15.0564	15.3525
ZFC3H1	ENSG00000133858	58127	-0.271864	5.02374	13.696	0.000214996	0.00473549	14.8753	15.819	15.3035	18.2374	18.6352	17.6346
GARRE1	ENSG00000166398	101015	0.296014	4.2269	13.6958	0.000215017	0.00473549	5.19445	6.91033	6.47899	4.91073	4.74168	5.15136
PDPK1	ENSG00000140992	65210	0.278811	4.73976	13.6937	0.000215257	0.00473781	12.8702	13.9088	13.9913	10.4015	11.3496	11.2155
C4orf46	ENSG00000205208	5581	-0.30285	4.0672	13.6911	0.000215555	0.0047414	74.305	84.6925	84.8453	101.451	99.5607	93.8772
COA4	ENSG00000181924	4235	-0.282117	4.62291	13.6826	0.000216668	0.00476291	169.197	133.969	171.311	181.846	201.645	184.645
ARRDC1	ENSG00000197070	9676	0.290079	4.37528	13.6776	0.000217111	0.00476967	68.9522	74.8919	70.2607	58.8148	55.9349	57.0204
LIMD2	ENSG00000136490	5285	0.327301	3.57555	13.6726	0.000217689	0.00477939	74.0629	82.0323	71.3579	61.5708	57.021	59.2113
STAT2	ENSG00000170581	18571	0.275636	4.84409	13.6511	0.000220201	0.00483152	48.1545	53.8537	51.8154	44.9732	40.1389	39.5355
XKR7	ENSG00000260903	35237	1.5054	-1.58165	13.6447	0.000220949	0.00484493	0.340254	0.510798	0.239968	0.102607	0.107711	0.161836
HSDL1	ENSG00000103160	23052	-0.276127	4.82206	13.6322	0.000222427	0.00487429	32.6444	33.5743	34.407	41.2814	39.4491	38.9006
PHYKPL	ENSG00000175309	24332	-0.271319	5.0126	13.6187	0.000224025	0.00490626	37.6517	35.6354	35.6203	48.2037	41.1487	39.8717
BCL11A	ENSG00000119866	103948	-0.322956	3.63778	13.5868	0.000227862	0.00498662	2.78176	3.76421	3.10741	3.99304	4.23546	3.59335
SH3BP5L	ENSG00000175137	15470	0.367785	2.9976	13.5859	0.000227978	0.00498662	17.5063	18.0086	17.0536	13.2283	13.6409	13.1323
PHF21B	ENSG00000056487	128844	0.376886	2.8908	13.5796	0.000228739	0.00500017	1.93225	2.02863	1.91633	1.77911	1.2431	1.41632
CENPA	ENSG00000115163	36779	0.324183	3.60892	13.5776	0.000228992	0.0050026	11.1411	11.2132	11.0355	8.3363	8.21433	9.61317
FAT1	ENSG00000083857	138929	-0.268317	5.12677	13.5719	0.000229683	0.00501373	6.55877	7.50857	6.65241	7.91669	8.22851	8.31716
ZNF608	ENSG00000168916	111895	-0.283829	4.52642	13.5711	0.000229787	0.00501373	5.19361	5.97964	5.68276	7.39304	6.68212	6.05198
RAN	ENSG00000132341	5642	-0.243859	8.6445	13.5607	0.000231055	0.0050359	2071.3	1910.92	1910.56	2256.88	2330.12	2270.64
TTC34	ENSG00000215912	165742	-0.994544	-0.477186	13.5608	0.000231089	0.0050359	0.063828	0.08971	0.0918316	0.200693	0.201516	0.0774149
UBE2M	ENSG00000130725	3243	0.251428	6.51393	13.5515	0.000232194	0.00505685	849.015	1040.52	897.722	732.926	758.849	801.19
STAT3	ENSG00000168610	75217	0.260995	5.47743	13.5356	0.000234172	0.00509679	18.4434	20.933	19.3022	16.0357	15.6727	16.3004
SMYD3	ENSG00000185420	757971	-0.470328	1.98821	13.5254	0.000235439	0.00512119	0.13957	0.120796	0.131638	0.183171	0.178261	0.173041
TCTN2	ENSG00000168778	37290	0.300171	4.07899	13.5196	0.000236178	0.0051341	14.0902	16.1382	15.17	12.7597	11.1756	12.1959
OGFR	ENSG00000060491	9166	0.258829	5.63901	13.5176	0.000236429	0.00513638	159.812	193.208	185.517	147.368	141.531	152.116
HLA-DPA1	ENSG00000231389	16207	-0.522468	1.59515	13.515	0.000236758	0.00514035	4.69974	4.73198	4.17387	8.03114	5.05836	6.1136
SAFB	ENSG00000160633	45444	0.248677	6.91395	13.4887	0.000240089	0.00520946	81.3529	97.8636	83.0243	65.0014	73.2123	77.896
PRKAR2B	ENSG00000005249	117107	-0.312008	3.82283	13.4863	0.000240394	0.00521288	2.92087	3.4682	3.38643	3.92719	3.92807	4.02958
EPB41L4A	ENSG00000129595	276873	0.698986	0.5719	13.4695	0.000242564	0.00525671	0.201233	0.217636	0.164917	0.159315	0.095957	0.0978335
NSUN5P2	ENSG00000106133	7210	-0.463302	2.03311	13.4577	0.000244087	0.00528646	15.7486	13.4588	13.3697	20.7607	17.4768	19.5756
HLF	ENSG00000108924	60228	-0.634484	0.911419	13.4531	0.000244688	0.0052962	0.655756	0.870555	0.63178	1.28467	0.970468	1.02969
OGFOD3	ENSG00000181396	29428	0.299024	4.08834	13.4512	0.000244938	0.00529836	17.1835	21.8324	18.9355	15.4806	15.4252	15.2119
KCMF1	ENSG00000176407	88380	0.277396	4.69785	13.4494	0.000245177	0.00530028	9.71955	9.90823	9.55792	7.64188	8.00481	7.9929
SHARPIN	ENSG00000179526	9492	0.291769	4.2613	13.441	0.000246274	0.00532074	65.162	77.1681	59.5964	55.6887	51.6611	54.2957
COX17	ENSG00000138495	22942	-0.352148	3.32585	13.6271	0.000247491	0.00534374	14.4484	8.25475	11.7205	15.0032	14.062	14.3858
RP11-274N19.4	ENSG00000287064	6753	1.52809	-1.63711	13.4284	0.000247932	0.00534998	1.87987	2.43356	1.12693	0.642484	0.112407	1.05557
BOLA3	ENSG00000163170	12513	-0.333158	3.44772	13.4373	0.000248383	0.00535432	27.7304	17.949	23.6515	29.4147	26.7526	30.0216
ASXL3	ENSG00000141431	172977	-0.427094	2.34554	13.4246	0.000248437	0.00535432	0.684973	0.823385	0.74792	1.00748	0.982989	0.980784
EBF4	ENSG00000088881	67235	-0.388641	2.74383	13.4176	0.000249366	0.00537105	2.65386	2.80506	2.30148	3.75351	2.73218	3.48807
LONP1	ENSG00000196365	28739	0.248409	6.82522	13.4124	0.000250064	0.0053827	110.333	146.116	133.608	111.088	101.135	109.309
NAB1	ENSG00000138386	46021	-0.298194	4.10155	13.4112	0.000250212	0.0053827	9.47077	11.0189	9.84829	13.3558	12.5191	10.7185
SERGEF	ENSG00000129158	225000	-0.359084	3.07884	13.4091	0.000250496	0.00538551	1.00931	1.04342	0.913221	1.28232	1.26851	1.18805
CWC25	ENSG00000273559	24915	0.298728	4.08387	13.4065	0.000250843	0.00538968	23.0701	22.0808	22.8405	18.3137	19.3465	16.6799
TMCO4	ENSG00000162542	117706	0.494086	1.78832	13.3962	0.000252223	0.00541602	0.92273	1.10364	1.0632	0.755638	0.573958	0.811505
TRMT44	ENSG00000155275	57392	0.332122	3.44275	13.376	0.000254952	0.00547129	6.21802	6.3132	6.58579	4.92644	5.30374	4.68247
BIK	ENSG00000100290	18963	1.11648	-0.847551	13.3682	0.000256016	0.00549078	0.929792	1.48565	0.936406	0.343197	0.680504	0.488676
BRD2	ENSG00000204256	12912	0.24226	8.54901	13.3647	0.000256497	0.00549774	923.094	985.478	947.932	787.855	786.713	795.307
ITPR2	ENSG00000123104	497843	-0.309974	3.82808	13.3418	0.000259647	0.00556188	0.77632	0.793814	0.733742	0.881665	0.960588	0.962192
ADGRE5	ENSG00000123146	28225	0.313912	3.74431	13.3383	0.000260136	0.00556897	15.5671	17.301	14.8294	12.8611	11.7796	12.9812
ABCB8	ENSG00000197150	19361	0.257295	5.61687	13.3331	0.000260851	0.00558087	83.0539	84.2749	83.1555	65.9958	69.0039	70.7269
GLI2	ENSG00000074047	257031	-0.309055	3.84442	13.3246	0.000262035	0.00560282	1.3253	1.6441	1.55935	1.85118	1.82512	1.81652
NMRK1	ENSG00000106733	27645	-0.49658	1.7692	13.3144	0.000263477	0.00563021	3.18894	2.63261	3.30338	5.20528	3.70686	3.73883
PDLIM7	ENSG00000196923	14213	0.269604	4.94974	13.3131	0.00026365	0.0056305	77.1609	69.9259	68.2385	59.2209	59.6029	56.8236
VANGL1	ENSG00000173218	56255	-0.26824	5.01292	13.3116	0.00026386	0.00563157	15.2324	16.8323	15.1964	18.3559	18.6886	18.779
NRG4	ENSG00000169752	123827	-0.572767	1.23002	13.3099	0.000264102	0.00563332	0.421472	0.473986	0.457521	0.677408	0.66819	0.627474
H3C2	ENSG00000286522	511	1.92637	-2.1217	13.3023	0.000265175	0.00564992	13.8017	22.9715	14.8927	0	5.94194	6.97483
TGFB1I1	ENSG00000140682	6376	0.439297	2.20632	13.3014	0.00026531	0.00564992	24.7772	25.0381	25.1975	22.7958	15.715	15.7636
UBLCP1	ENSG00000164332	22747	-0.278438	4.61186	13.301	0.000265361	0.00564992	28.0283	28.7609	31.2625	33.0293	37.2417	34.565
RNF213	ENSG00000173821	137921	-0.268582	4.9915	13.2979	0.000265796	0.00565287	5.83967	7.05846	6.11247	7.81726	6.80814	7.80425
PRDX3	ENSG00000165672	11093	-0.246755	6.95071	13.2977	0.000265821	0.00565287	335.181	293.682	295.757	344.446	369.516	364.671
NMRK2	ENSG00000077009	9314	1.55782	-1.69326	13.2965	0.000265992	0.00565309	1.13582	1.2603	1.45257	0.543462	0.325996	0.382665
ANLN	ENSG00000011426	63971	0.252551	6.03908	13.2848	0.000267669	0.0056853	32.3798	34.8399	34.2877	24.3936	30.4601	28.7378
BSDC1	ENSG00000160058	30099	0.253395	5.93347	13.2742	0.000269186	0.00571407	68.2795	65.3632	66.665	59.4127	53.3393	52.41
CHKB-CPT1B	ENSG00000254413	14097	-0.580969	1.17561	13.2641	0.000270629	0.00574124	3.50206	3.8859	4.01883	5.84771	5.97703	4.9049
LRPAP1	ENSG00000163956	28835	0.250267	6.28678	13.2591	0.000271361	0.00575331	87.3419	89.2071	90.4957	68.2113	73.7891	78.3654
SLC25A5	ENSG00000005022	2975	-0.241651	8.30011	13.2394	0.000274223	0.00581049	3000.52	2803.82	3002.29	3380.29	3416	3439.07
HMGB1P10	ENSG00000213707	563	-0.576333	1.19932	13.2365	0.000274647	0.00581597	113.995	66.7195	108.137	136.146	153.704	135.475
EIF4E	ENSG00000151247	49858	-0.269262	4.9351	13.2318	0.000275344	0.00582723	17.3989	15.9941	16.9936	18.637	21.0256	20.0303
NDUFS6	ENSG00000145494	14642	-0.263127	5.21026	13.2276	0.000275958	0.00583672	73.5515	66.8616	67.7407	84.8952	77.8679	82.8111
UTP3	ENSG00000132467	2020	-0.280097	4.52692	13.2233	0.000276583	0.00584643	306.197	335.883	292.602	345.091	387.809	380.41
PRR36	ENSG00000183248	5672	0.378653	2.81471	13.2142	0.000278043	0.00587376	34.567	52.0146	40.6985	36.8442	26.4983	32.1728
USP35	ENSG00000118369	26421	0.365717	2.96119	13.2114	0.000278344	0.00587661	10.01	9.86313	10.1132	8.10121	7.35495	7.39241
RPS14	ENSG00000164587	7105	-0.241341	8.3186	13.2087	0.000278781	0.00588229	1283.37	1112.22	1335.31	1394.43	1496.37	1449.63
SKI	ENSG00000157933	81895	0.254496	5.75527	13.2005	0.000280065	0.00590585	19.368	25.3608	20.6089	15.6905	18.677	19.2101
CNOT3	ENSG00000088038	17933	0.251413	6.06832	13.1936	0.000281006	0.00592215	120.343	127.031	121.982	92.6626	104.129	107.602
ATP5MK	ENSG00000173915	7452	-0.343911	3.23976	13.1874	0.000281934	0.00593815	35.7743	31.2942	33.587	43.3753	41.6619	40.6538
HEXA	ENSG00000213614	35497	0.277475	4.59382	13.1809	0.000282917	0.00595529	23.7228	22.3987	21.4151	18.0285	19.0107	17.7318
KIF26B	ENSG00000162849	554448	-0.600626	1.0526	13.1722	0.000284234	0.00597943	0.0737768	0.0973886	0.0930296	0.147375	0.113633	0.129851
MAP3K11	ENSG00000173327	17627	0.259236	5.37848	13.1689	0.000284733	0.00598636	69.3382	85.9058	78.6235	60.304	64.2079	66.8466
VLDLR	ENSG00000147852	38875	-0.401228	2.56973	13.1656	0.00028602	0.00600984	3.59209	4.1871	4.08921	6.77078	4.6863	3.90566
DANCR	ENSG00000226950	11299	-0.300656	3.97734	13.1459	0.000288343	0.00605504	42.9439	31.7901	37.8671	43.8387	46.5567	46.3064
B4GALT2	ENSG00000117411	12228	-0.258114	5.4278	13.1411	0.000288997	0.0060627	93.2049	101.372	96.4652	109.993	114.533	116.881
EBF2	ENSG00000221818	203689	-0.546146	1.37652	13.1407	0.000289053	0.0060627	0.276997	0.31504	0.332104	0.475713	0.409934	0.433949
[truncated: 33,537 more rows]

## Sheet: RNA seq GO Biological Process
source	term_name	term_id	adjusted_p_value	negative_log10_of_adjusted_p_value	term_size	query_size	intersection_size	effective_domain_size	intersections
[truncated: 879 more rows]

[truncated: 17 more sheets: RNA seq GO Molecular Function, Reagents, Fig 2C, Fig 3 variants, Fig 3 res median, Fig 5C, Fig 5D, Fig 6, Fig 7BCD, Fig S5, Fig S14, Fig S16A, Fig S16B, Fig S17, Fig S18, Fig S19CDE, Western Blots]
